# Supplementary material for: TDP-1, the Caenorhabditis elegans ortholog of TDP-43, limits the accumulation of double-stranded RNA
Source: EMBO J. 2014 Nov 12;33(24):2947–66. doi: 10.15252/embj.201488740 (PMC4282642; doi:10.15252/embj.201488740)
Supplement: Supplementary file 2 — Supplementary Table S1 [file embj0033-2947-sd2.xlsx]

## Sheet: Table S1
Table S1: Table lists gene names, locations, and fold change for all genes that are significantly altered in tdp-1(ok803) poly(A) RNA-seq verses wild type. The p-value and false discovery rate (FDR) are indicated for each gene as well as dsRNA features for each gene. "Antisense to another gene" was extracted using aceview (http://www.ncbi.nlm.nih.gov/ieb/research/acembly/). Introns ( >1KB) contai…
Gene name	Sequence name	Location	Fold change tdp-1(ok803)/ Wild type	Log(2) fold change tdp-1(ok803)/ Wild type	P-value	FDR	Antisense to a another spliced gene	inverted repeat in intron (>1KB)
E04A4.6	E04A4.6	IV:4745786-4747824	19.5058	4.28583	0.000632288	0.00961852	.	.
C53B7.6	C53B7.6	X:6868592-6868729	10.6076	3.40702	0.000632288	0.00961852	.	.
F01D5.12	F01D5.12	II:14018280-14018367	10.3998	3.37848	6e-25	4.38e-21	.	.
F01D5.14	F01D5.14	II:14018279-14018366	10.3998	3.37848	4.74e-21	7.69e-18	yes	.
T28A11.6	T28A11.6	V:3262569-3263297	10.1853	3.34841	5.7e-07	3.54e-05	.	.
ZC416.2	ZC416.2	IV:3633612-3635463	9.33508	3.22266	2.1e-06	0.000105225	yes	.
C16D9.1	C16D9.1	V:8259296-8261284	8.46441	3.08141	0.00138563	0.0176614	.	.
F08G2.5	F08G2.5	II:13832784-13833562	8.21606	3.03845	0.000132528	0.00288071	.	.
gst-24	F37B1.1	II:13610371-13611272	7.09061	2.82591	1.45e-07	1.14e-05	.	.
F55C9.3	F55C9.3	V:19286980-19288130	6.9335	2.79358	0.00323158	0.0328488	.	.
nhr-235	Y38E10A.19	II:12640635-12642674	6.76013	2.75705	2.49e-22	5.19e-19	.	.
pgp-8	T21E8.3	X:10859286-10864357	6.40173	2.67846	8.05e-07	4.66e-05	.	.
Y38H6C.9	Y38H6C.9	V:20520223-20522253	6.3028	2.65599	3.12e-06	0.000143353	.	.
oac-29	F41E6.14	V:8631870-8634813	6.21916	2.63672	0.00427951	0.0399685	.	.
D2023.8	D2023.8	V:11814126-11814277	5.58826	2.4824	4.82e-07	3.09e-05	.	.
his-32	F17E9.10	IV:8334285-8334752	5.39745	2.43228	0.000127741	0.0028101	.	.
C01G10.15	C01G10.15	V:15086934-15087279	5.12514	2.35759	0.000800915	0.0115717	yes	.
mir-255	F08F3.11	V:5440623-5440732	5.03368	2.33161	0.000679649	0.0101096	.	.
F19B10.13	F19B10.13	II:3662261-3662989	4.9207	2.29886	0.000679649	0.0101096	.	.
fbxa-52	F07G6.6	X:1710288-1711207	4.75471	2.24936	2.23e-07	1.65e-05	.	.
F10F2.16	F10F2.16	III:4624918-4625142	4.75127	2.24831	5.84e-06	0.000241095	yes	.
W04G3.12	W04G3.12	X:11076116-11076621	4.73089	2.24211	6.34e-06	0.000256654	yes	.
K02E11.9	K02E11.9	V:14248773-14250508	4.70008	2.23269	2.02e-12	7.38e-10	.	.
T20D4.12	T20D4.12	V:3397062-3397786	4.69746	2.23188	0.00479677	0.0432856	.	.
col-54	F33D11.3	I:5842717-5844060	4.59953	2.20149	2.63e-10	6.01e-08	yes	.
Y116F11B.2	Y116F11B.2	V:19797968-19801102	4.59939	2.20144	5.62e-09	7.27e-07	.	.
C05D9.4	C05D9.4	X:1108064-1108413	4.50197	2.17056	0.000197468	0.00391373	.	.
B0412.7	B0412.7	III:794737-794862	4.42819	2.14672	8.16e-18	7.95e-15	.	.
Y58A7A.8	Y58A7A.8	V:5086725-5086811	4.39743	2.13666	0.0017037	0.0204026	yes	.
F25D1.3	F25D1.3	V:10528730-10530609	4.38948	2.13405	1.38e-07	1.1e-05	yes	.
C36C5.15	C36C5.15	V:3167966-3168748	4.3826	2.13179	5.12e-14	3.12e-11	.	.
M163.8	M163.8	X:14485057-14485884	4.37186	2.12825	0.000146902	0.00312799	.	.
T13C5.7	T13C5.7	X:6180615-6181390	4.37025	2.12772	3.26e-05	0.000941609	.	.
D1014.6	D1014.6	V:8121221-8123330	4.36272	2.12523	3.7e-13	1.65e-10	.	.
F38E11.13	F38E11.13	IV:9449572-9451156	4.32127	2.11145	3.72e-13	1.65e-10	.	.
T20D4.4	T20D4.4	V:3415990-3417767	4.29708	2.10336	1.54e-06	8.03e-05	.	.
D1014.7	D1014.7	V:8118256-8120331	4.27905	2.09729	3.96e-15	3.21e-12	.	.
ins-13	C17C3.18	II:5544568-5547473	4.26468	2.09244	2.18e-05	0.000679545	.	.
Y58A7A.7	Y58A7A.7	V:5084779-5084865	4.2468	2.08637	5.35e-05	0.00140041	yes	.
Y58A7A.5	Y58A7A.5	V:5085871-5087106	4.22781	2.07991	1.83e-08	1.92e-06	yes	.
acdh-2	C17C3.12	II:5544762-5547473	4.21433	2.0753	3.04e-12	1.03e-09	.	.
F08F3.13	F08F3.13	V:5440645-5440706	4.20037	2.07052	1.34e-22	4.89e-19	.	.
F10B5.3	F10B5.3	II:8147151-8149978	4.17898	2.06315	4.87e-12	1.62e-09	yes	.
C14C6.12	C14C6.12	V:570572-571178	4.1695	2.05988	1.69e-22	4.93e-19	.	.
F55C9.5	F55C9.5	V:19290590-19291352	4.1109	2.03945	2.26e-22	5.19e-19	.	.
grd-10	F09D12.1	IV:3441088-3441785	4.09639	2.03435	8.36e-10	1.61e-07	.	.
F43C1.7	F43C1.7	III:4241450-4242566	4.05451	2.01953	2.2e-12	7.84e-10	.	.
cyp-13B1	F02C12.5	X:13406607-13409576	4.05186	2.01859	9.67e-22	1.77e-18	.	.
C54C8.4	C54C8.4	I:12449982-12452019	4.02964	2.01065	9.11e-05	0.00213188	.	.
Y14H12A.2	Y14H12A.2	II:3988703-3989689	4.01132	2.00408	0.00493632	0.0441278	.	.
R05H10.1	R05H10.1	II:14852354-14853551	3.9999	1.99996	3.5e-05	0.000990187	.	.
ZC47.8	ZC47.8	III:1277952-1278983	3.97979	1.99269	1.55e-05	0.000517181	.	.
D2096.14	D2096.14	IV:8378807-8378928	3.95989	1.98546	1.43e-20	1.9e-17	.	.
K02A6.4	K02A6.4	X:8218333-8218702	3.95456	1.98352	5.9e-21	8.61e-18	.	.
T26E4.4	T26E4.4	V:15790457-15792564	3.94284	1.97924	6.59e-05	0.00165516	.	.
grd-13	W05E7.3	IV:3438309-3439499	3.83264	1.93834	8.14e-05	0.00193683	yes	.
C17F4.8	C17F4.8	II:3233303-3233567	3.80309	1.92717	1.45e-07	1.14e-05	.	yes
bus-1	R03H4.6	V:9022297-9024784	3.80132	1.9265	0.00555717	0.0476931	yes	.
ZK402.2	ZK402.2	X:1403739-1404112	3.7633	1.912	0.000580594	0.00903516	.	.
mif-4	Y73B6BL.13	IV:6335220-6336036	3.68392	1.88124	0.000122866	0.0027275	yes	.
cutl-3	F20D1.8	X:14994678-14999057	3.65892	1.87142	0.00210136	0.0237943	yes	.
col-41	T10B10.1	X:15174969-15176411	3.63826	1.86325	0.00210136	0.0237943	yes	.
R05A10.6	R05A10.6	IV:14165764-14168462	3.62542	1.85815	1.26e-07	1.02e-05	.	.
numr-1	F08F8.5	III:7362554-7363399	3.6179	1.85515	7.55e-06	0.000294972	.	.
Y57G11C.41	Y57G11C.41	IV:14705620-14706348	3.61198	1.85279	7.55e-06	0.000294972	.	.
F57G8.7	F57G8.7	V:16329350-16330222	3.58488	1.84193	6.93e-07	4.15e-05	.	.
F26A1.18	F26A1.18	III:4816642-4816867	3.5809	1.84032	6.57e-05	0.00165211	yes	.
C15F1.2	C15F1.2	II:6982160-6982432	3.56309	1.83313	0.000540675	0.00861247	.	yes
col-128	F12F6.9	IV:11549979-11551938	3.56168	1.83256	0.000338675	0.00593169	yes	.
Y71G12B.18	Y71G12B.18	I:1652916-1655443	3.5411	1.8242	1.3e-09	2.2e-07	.	.
F26D11.2	F26D11.2	V:7959250-7960938	3.52021	1.81566	1.53e-09	2.49e-07	yes	.
F19H8.2	F19H8.2	II:14604070-14605564	3.51654	1.81415	1.02e-07	8.41e-06	yes	.
Y54F10AM.6	Y54F10AM.6	III:2509036-2511632	3.51586	1.81388	2.32e-07	1.71e-05	yes	.
F12F6.17	F12F6.17	IV:11550391-11550609	3.50993	1.81144	1.28e-10	3.16e-08	yes	.
K08F4.12	K08F4.12	IV:10138102-10139082	3.49501	1.8053	3.94e-13	1.69e-10	yes	.
B0554.4	B0554.4	V:430613-433575	3.44391	1.78405	1.22e-05	0.000431658	.	.
ZC302.3	ZC302.3	V:10739256-10741437	3.4039	1.76719	0.00451168	0.0412662	yes	.
C46F4.3	C46F4.3	X:5935745-5937514	3.33986	1.73979	0.000507162	0.00814078	.	.
cutl-10	Y53H1B.1	I:11294628-11297185	3.33799	1.73898	0.000883403	0.0125249	.	.
F35F10.5	F35F10.5	V:3285019-3286202	3.30657	1.72533	1.45e-06	7.6e-05	.	.
C36C5.14	C36C5.14	V:3164716-3165513	3.30625	1.72519	0.00154304	0.0190848	.	.
F14F9.8	F14F9.8	V:5130303-5131526	3.30072	1.72278	0.00529032	0.0461623	.	.
C29F3.3	C29F3.3	V:15346665-15347371	3.29187	1.71891	0.00411929	0.039021	.	.
R05A10.7	R05A10.7	IV:14160380-14162847	3.29029	1.71821	5.97e-15	4.59e-12	.	.
wrt-10	ZK1290.8	II:7533252-7534466	3.27492	1.71146	6.19e-08	5.35e-06	yes	.
F56D1.9	F56D1.9	II:5453791-5453934	3.27453	1.71129	8.19e-12	2.54e-09	.	.
R11G1.7	R11G1.7	X:3656257-3657315	3.27082	1.70965	3.9e-10	8.25e-08	.	.
gly-1	F44F4.6	II:10899982-10902144	3.26869	1.70871	7.78e-06	0.000302892	.	.
B0416.7	B0416.7	X:9296886-9297891	3.26779	1.70831	0.00423444	0.0397254	.	.
C26B9.7	C26B9.7	X:5342304-5342799	3.26302	1.70621	0.000188829	0.00377321	.	.
W10C8.6	W10C8.6	I:2858517-2859849	3.24608	1.6987	1.46e-14	1.07e-11	.	.
fipr-7	C12D8.16	V:10229786-10230108	3.21597	1.68525	0.0030172	0.0311905	.	.
nhr-234	Y38E10A.18	II:12636633-12638382	3.21073	1.6829	0.00393181	0.0375127	.	.
Y58A7A.2	Y58A7A.2	V:5071684-5072216	3.20639	1.68095	3.52e-08	3.45e-06	.	.
C54D1.7	C54D1.7	X:7153828-7156009	3.20604	1.68079	2.81e-06	0.000132316	.	.
B0228.1	B0228.1	II:7755956-7756856	3.20357	1.67968	2.83e-06	0.000132316	.	.
mir-356	ZK652.12	III:7860080-7860189	3.19301	1.67492	2.83e-06	0.000132316	.	.
W03D8.11	W03D8.11	I:2818768-2820817	3.19159	1.67427	2.15e-09	3.34e-07	yes	.
C09F12.2	C09F12.2	X:11053878-11056904	3.1858	1.67166	0.00080413	0.0115952	yes	.
K02E7.12	K02E7.12	II:1070647-1071497	3.1808	1.66939	1.11e-07	9.09e-06	.	.
ttr-26	Y51A2D.11	V:18558707-18560278	3.17316	1.66592	5.47e-08	4.96e-06	.	.
kpc-1	F11A6.1	I:11675932-11680958	3.14399	1.6526	0.00162598	0.0197101	yes	.
ech-9	F01G10.3	IV:10233298-10235307	3.13791	1.64981	0.00440603	0.040682	.	.
Y37A1B.7	Y37A1B.7	IV:14042568-14043755	3.13329	1.64768	5.92e-11	1.63e-08	.	.
mir-262	ZK384.5	V:18736655-18736762	3.1303	1.6463	0.000822527	0.0118371	.	.
F35D2.2	F35D2.2	II:7574403-7575729	3.12904	1.64572	5.82e-11	1.63e-08	.	.
E03H4.4	E03H4.4	I:12407554-12411425	3.11642	1.63989	0.00120977	0.0159631	.	.
F54B11.10	F54B11.10	X:13582132-13582685	3.10249	1.63343	0.00147491	0.0184768	.	.
F32A11.9	F32A11.9	II:13145065-13145240	3.09145	1.62828	2.56e-11	7.47e-09	yes	.
dpy-7	F46C8.6	X:7536414-7538162	3.09121	1.62817	1.52e-07	1.17e-05	.	.
ttr-21	F09F3.6	V:13853820-13854391	3.08325	1.62445	0.0027058	0.0288073	.	.
cdh-7	R05H10.6	II:14843142-14850758	3.08097	1.62338	1.01e-10	2.53e-08	.	.
T05C1.3	T05C1.3	II:4487691-4489388	3.06469	1.61574	0.000688805	0.0102146	.	.
ptr-10	F55F8.1	I:5662146-5667147	3.06285	1.61487	4.04e-09	5.52e-07	yes	.
tyr-1	C02C2.1	III:7873715-7877041	3.05577	1.61154	5.75e-13	2.4e-10	yes	.
dpy-10	T14B4.7	II:6710116-6712898	3.0444	1.60616	0.00105249	0.0143278	yes	.
C17B7.12	C17B7.12	V:3353260-3353918	3.044	1.60597	2.59e-06	0.000125535	.	.
osr-1	C32E12.3	I:5200261-5203432	3.04365	1.6058	1.6e-08	1.71e-06	yes	.
Y41G9A.5	Y41G9A.5	X:2946657-2949125	3.04231	1.60517	9.86e-10	1.81e-07	.	.
F46F2.3	F46F2.3	X:15259514-15260221	3.04088	1.60449	2.03e-07	1.52e-05	.	.
C04E6.8	C04E6.8	V:5882648-5883820	3.03362	1.60104	8.96e-11	2.36e-08	yes	.
fipr-10	C50H2.12	V:9914172-9914441	3.01952	1.59432	3.15e-06	0.000144299	.	.
col-176	ZC373.7	X:10077554-10078679	2.99371	1.58193	0.000231783	0.00443148	yes	.
T28B4.4	T28B4.4	X:6597881-6598829	2.98162	1.57609	1.09e-08	1.27e-06	.	.
dpy-2	T14B4.6	II:6714256-6715961	2.97116	1.57103	0.00111771	0.0149645	.	.
pgp-10	C54D1.1	X:7158991-7165971	2.93378	1.55276	2.1e-10	5.03e-08	yes	.
Y64H9A.2	Y64H9A.2	X:5043979-5044717	2.92031	1.54612	0.000263167	0.00484753	.	.
T13C5.3	T13C5.3	X:6179206-6180105	2.91832	1.54514	0.000248536	0.00465282	.	.
C01B10.7	C01B10.7	IV:6638545-6639253	2.91802	1.54499	0.000471424	0.00767487	.	.
C33D9.13	C33D9.13	IV:8783309-8785226	2.91535	1.54367	8.91e-06	0.000337328	.	.
C46A5.8	C46A5.8	IV:7768383-7770013	2.90697	1.53952	0.000112741	0.00254204	.	.
tsp-16	F01E11.4	X:6994742-6996750	2.89834	1.53522	0.000110127	0.00250175	.	.
fipr-5	C12D8.18	V:10221011-10221391	2.89526	1.53369	2.31e-05	0.000712095	.	.
hot-7	Y48B6A.9	II:14209829-14213027	2.8937	1.53292	2.53e-08	2.55e-06	.	.
ttr-29	R90.4	V:12906114-12906730	2.86484	1.51845	0.00208829	0.0237013	.	.
R57.2	R57.2	X:297248-299286	2.86429	1.51818	0.00122342	0.0160562	.	.
fipr-9	C12D8.19	V:10221636-10221937	2.86403	1.51804	1.76e-05	0.00056832	.	.
clec-225	B0365.5	V:13131913-13134843	2.85893	1.51548	3.27e-10	7.13e-08	.	.
K02E7.1	K02E7.1	II:1083131-1083927	2.85474	1.51336	1.52e-12	5.85e-10	.	.
C12D12.3	C12D12.3	X:3489280-3491142	2.85321	1.51259	0.00542023	0.0468759	.	.
F23H12.5	F23H12.5	V:12358628-12363672	2.85175	1.51185	0.00194363	0.0223558	yes	.
C50F7.9	C50F7.9	IV:7730657-7732048	2.83984	1.50581	4.7e-09	6.19e-07	yes	.
hst-3.2	F52B10.2	X:2918795-2923974	2.83845	1.5051	1.35e-06	7.18e-05	.	.
C30B5.6	C30B5.6	II:6220948-6222627	2.83496	1.50333	4.33e-07	2.8e-05	.	.
arrd-14	R06B9.4	II:13752251-13756188	2.83078	1.5012	0.00099179	0.0137058	.	.
H14E04.1	H14E04.1	III:2402058-2406255	2.83042	1.50102	0.00216765	0.0243374	yes	.
K01D12.1	K01D12.1	V:12377537-12378905	2.83028	1.50094	7.65e-07	4.51e-05	.	.
clec-180	F32E10.3	IV:7568891-7573767	2.82901	1.5003	9.89e-10	1.81e-07	.	.
nhr-181	F38H12.3	V:4095040-4100526	2.82832	1.49995	4.91e-08	4.62e-06	.	.
dpy-9	T21D12.2	IV:257382-259211	2.81774	1.49454	1.1e-09	1.89e-07	.	.
F21D9.4	F21D9.4	V:19253886-19256729	2.80779	1.48944	4.01e-08	3.85e-06	yes	.
ZC449.1	ZC449.1	X:5024389-5028107	2.80372	1.48734	2.97e-05	0.000876477	yes	.
xbx-3	M04D8.6	III:10035913-10036705	2.80341	1.48718	8.06e-05	0.00192384	.	.
Y73F4A.2	Y73F4A.2	IV:9042339-9043332	2.79957	1.48521	3.39e-09	4.85e-07	.	.
T13F2.4	T13F2.4	IV:9789788-9791897	2.79927	1.48505	0.00523127	0.0458938	yes	.
ZK994.6	ZK994.6	V:8502427-8504560	2.79888	1.48485	5.05e-06	0.000214346	.	.
F32D1.11	F32D1.11	V:4365431-4366448	2.79777	1.48428	0.000179449	0.00363552	.	.
D1005.2	D1005.2	X:1459093-1462788	2.79576	1.48324	2.16e-06	0.000107346	yes	.
F35F10.6	F35F10.6	V:3288074-3289382	2.78886	1.47967	0.00200082	0.0229224	.	.
F35D2.1	F35D2.1	II:7575874-7577567	2.77423	1.47208	6.16e-06	0.000252158	yes	.
F15A8.16	F15A8.16	X:4431296-4431445	2.77039	1.47009	5.71e-08	5.05e-06	yes	.
F54D10.8	F54D10.8	II:3825663-3827881	2.7647	1.46712	1.91e-09	3.01e-07	yes	.
F13G3.3	F13G3.3	I:7296911-7299975	2.76275	1.46611	0.000176234	0.00357535	yes	.
ztf-30	C06E1.8	III:8595288-8597790	2.75905	1.46417	0.00181183	0.0212233	.	.
T28A11.16	T28A11.16	V:3258518-3259213	2.75724	1.46322	3.16e-09	4.57e-07	.	.
Y17D7B.10	Y17D7B.10	V:18783880-18784783	2.75699	1.4631	2.78e-11	7.97e-09	.	.
H11E01.2	H11E01.2	X:1621476-1625283	2.75512	1.46212	4.4e-09	5.9e-07	.	.
F18E9.3	F18E9.3	X:8587945-8588235	2.75403	1.46155	4.88e-05	0.00130094	.	yes
F20C5.6	F20C5.6	IV:8771544-8773191	2.75383	1.46144	0.00522822	0.0458938	.	.
T21C9.3	T21C9.3	V:10572895-10575728	2.74286	1.45568	4.38e-06	0.000189432	.	.
C54E10.6	C54E10.6	V:18808051-18808632	2.74184	1.45514	0.00283693	0.0299199	.	.
Y82E9BL.9	Y82E9BL.9	III:1334726-1335089	2.7371	1.45265	4.16e-09	5.63e-07	.	yes
C36C5.12	C36C5.12	V:3158427-3159418	2.73622	1.45218	0.00127634	0.0165698	.	.
mltn-5	W02B8.6	II:13926093-13926484	2.73442	1.45124	9.51e-09	1.14e-06	yes	yes
F11E6.11	F11E6.11	IV:17442838-17443699	2.72353	1.44548	0.000252464	0.00468582	.	.
F08F3.9	F08F3.9	V:5437069-5439145	2.72206	1.4447	2.15e-06	0.000106971	yes	.
C45E5.4	C45E5.4	IV:5735008-5737093	2.71907	1.44311	0.0014409	0.0181722	.	.
K02C4.2	K02C4.2	II:8075708-8076784	2.7147	1.44079	0.000186019	0.00373305	.	.
fbn-1	ZK783.1	III:7625311-7641010	2.71222	1.43947	5.37e-07	3.38e-05	yes	.
F54B8.4	F54B8.4	V:15816493-15817124	2.71186	1.43928	6.61e-09	8.35e-07	yes	.
K08B12.1	K08B12.1	V:6259390-6260766	2.71153	1.43911	3.52e-07	2.41e-05	.	.
lev-8	C35C5.5	X:11560849-11563642	2.71043	1.43852	5.6e-05	0.00144638	.	.
F53A2.10	F53A2.10	III:13357150-13358071	2.7079	1.43718	9.62e-11	2.47e-08	yes	.
Y51A2A.3	Y51A2A.3	V:18289530-18290645	2.70725	1.43683	1.47e-05	0.000497229	.	.
Y53F4B.23	Y53F4B.23	II:15124441-15126274	2.70601	1.43617	1.38e-08	1.51e-06	.	.
let-653	C29E6.1	IV:11887154-11887695	2.70323	1.43469	1.37e-08	1.51e-06	.	yes
noah-1	C34G6.6	I:5874425-5878957	2.70151	1.43377	2.61e-07	1.89e-05	.	.
bus-18	F55A11.5	V:11773702-11776615	2.69263	1.42901	2.61e-07	1.89e-05	.	.
C33B4.2	C33B4.2	II:11370251-11372009	2.68865	1.42688	5.43e-06	0.000226641	yes	.
F35G2.5	F35G2.5	IV:12219662-12222799	2.68154	1.42306	1.6e-08	1.71e-06	yes	.
C32D5.12	C32D5.12	II:6356384-6358973	2.67271	1.4183	0.000900564	0.0126974	.	.
F25H2.14	F25H2.14	I:10569176-10569401	2.66667	1.41504	2.11e-07	1.57e-05	.	.
dpy-6	F16F9.2	X:8450325-8455587	2.66401	1.4136	1.14e-08	1.3e-06	yes	.
sym-5	C44H4.2	X:14577884-14580846	2.66257	1.41282	1.15e-08	1.3e-06	.	.
T26C5.2	T26C5.2	II:9233163-9236137	2.65846	1.41059	6.03e-05	0.00153615	.	.
acr-21	F27B3.2	III:6583458-6585564	2.6541	1.40822	1.55e-08	1.68e-06	.	.
Y40B10A.7	Y40B10A.7	V:2052285-2053599	2.65199	1.40707	0.000862249	0.0123358	.	.
T01G5.1	T01G5.1	V:15116825-15119600	2.6389	1.39994	1.07e-08	1.25e-06	.	.
scrm-4	F11A6.2	I:11680495-11682355	2.63595	1.39833	2.33e-10	5.49e-08	yes	.
numr-2	F08F8.1	III:7364542-7366432	2.63473	1.39765	3.23e-05	0.00093692	.	.
ugt-39	F10D2.2	V:7157123-7159169	2.63324	1.39684	2.83e-08	2.79e-06	yes	.
Y105E8A.13	Y105E8A.13	I:14461140-14465223	2.62315	1.3913	5.28e-05	0.00138675	.	.
W09G12.8	W09G12.8	IV:1226182-1227668	2.62302	1.39123	5.13e-07	3.27e-05	.	.
nhr-259	C27C7.8	I:11436772-11437397	2.62042	1.3898	1.13e-08	1.29e-06	.	.
BE0003N10.3	BE0003N10.3	III:1056928-1057214	2.61956	1.38932	9.16e-05	0.00213996	yes	yes
cutl-16	K06A1.3	II:6441396-6443889	2.60283	1.38008	0.000136051	0.00293978	yes	.
isl-1	R10H1.4	II:7496202-7497328	2.60152	1.37936	8.84e-06	0.000337072	yes	.
F17C8.9	F17C8.9	III:4734422-4736050	2.59531	1.37591	5.09e-06	0.000215642	.	.
T20D4.11	T20D4.11	V:3398690-3399386	2.59407	1.37522	7.95e-05	0.00190885	.	.
F33H12.7	F33H12.7	II:2586082-2586916	2.59367	1.375	0.00029026	0.00526034	.	.
T22B7.4	T22B7.4	X:5638547-5641398	2.59147	1.37377	4.7e-05	0.00126574	yes	.
C02F5.14	C02F5.14	III:8234452-8235458	2.58763	1.37163	2.67e-08	2.66e-06	yes	.
lips-1	F45E6.4	X:12492796-12495793	2.58598	1.37071	1.42e-05	0.000483315	.	.
C33D9.8	C33D9.8	IV:8785751-8786637	2.58388	1.36954	5.45e-07	3.42e-05	.	.
C09G5.8	C09G5.8	II:10717277-10729193	2.58108	1.36797	0.00121745	0.0160245	.	.
btb-18	F39E9.12	II:3298399-3300680	2.579	1.36681	2.88e-05	0.000859616	.	.
C35A5.5	C35A5.5	V:10505827-10507920	2.57893	1.36677	2.56e-08	2.56e-06	.	.
F01G10.6	F01G10.6	IV:10226312-10227617	2.57738	1.3659	9.66e-08	8.02e-06	yes	.
C06B3.7	C06B3.7	V:13909734-13911510	2.56637	1.35973	8.5e-07	4.87e-05	.	.
W05E10.5	W05E10.5	V:11693081-11695679	2.56544	1.3592	6.14e-10	1.23e-07	.	.
F09F9.2	F09F9.2	X:4110385-4111443	2.56528	1.35912	6.16e-07	3.79e-05	yes	.
F53A9.9	F53A9.9	X:8720170-8720706	2.56257	1.35759	7.44e-05	0.00182314	.	.
F32G8.4	F32G8.4	V:10557951-10560769	2.56189	1.35721	5.63e-08	5.02e-06	.	.
ZK596.3	ZK596.3	IV:10902062-10904336	2.56083	1.35661	5.57e-08	5.02e-06	.	.
col-46	Y18H1A.13	I:743810-744374	2.55661	1.35423	4.71e-05	0.00126816	yes	yes
T23F6.5	T23F6.5	IV:12735211-12741500	2.54827	1.34952	5.38e-08	4.94e-06	.	.
lpr-4	W04G3.3	X:11065067-11066745	2.54737	1.34901	7.04e-06	0.000280168	.	.
F11E6.4	F11E6.4	IV:17469300-17470302	2.53984	1.34474	2.29e-06	0.00011213	.	.
srw-86	C25F9.7	V:19400113-19400686	2.53904	1.34428	1.05e-07	8.58e-06	.	.
T28D6.3	T28D6.3	III:11366652-11368337	2.53774	1.34355	9.06e-06	0.000341845	yes	.
Y73F4A.3	Y73F4A.3	IV:9039557-9040478	2.53227	1.34043	0.000157014	0.00328583	.	.
sqrd-1	F02H6.5	IV:14219850-14224415	2.5283	1.33817	1.33e-06	7.14e-05	.	.
twk-14	K01D12.4	V:12387020-12395687	2.52814	1.33807	0.00102934	0.0141179	yes	.
F11A5.5	F11A5.5	V:16198359-16201025	2.52462	1.33607	3.39e-06	0.000152886	.	.
T19C3.1	T19C3.1	III:607042-609970	2.52184	1.33448	0.000199349	0.00394566	yes	.
dhs-16	C10F3.2	V:5983728-5985494	2.52045	1.33368	6.18e-08	5.35e-06	yes	.
abf-6	T22H6.7	X:12794107-12794803	2.51767	1.33209	0.000475701	0.00772922	.	.
H03E18.1	H03E18.1	X:8507821-8514087	2.51725	1.33185	1.09e-05	0.00039352	yes	.
far-5	F15B9.3	V:12995586-12996821	2.51348	1.32969	0.000853565	0.0122235	yes	.
C11H1.7	C11H1.7	X:14327548-14330125	2.51247	1.32911	3.77e-09	5.24e-07	.	.
Y37H2A.14	Y37H2A.14	V:18142821-18144693	2.51062	1.32804	0.00108034	0.014598	.	.
C44H4.8	C44H4.8	X:14595056-14596267	2.51052	1.32799	4.27e-07	2.78e-05	yes	.
C01H6.8	C01H6.8	I:7227862-7229433	2.50992	1.32764	1.29e-05	0.000449414	yes	.
lpr-1	Y65B4BR.2	I:557434-561674	2.50984	1.32759	0.000383142	0.00652279	.	.
col-153	F17C11.3	V:10949879-10951733	2.49707	1.32024	2.41e-09	3.7e-07	yes	.
vang-1	B0410.2	X:2885859-2890593	2.49296	1.31786	0.000162164	0.0033593	yes	.
F22D6.15	F22D6.15	I:7102219-7103381	2.48959	1.31591	2.82e-09	4.2e-07	yes	.
sym-1	C44H4.3	X:14581585-14584299	2.48506	1.31328	1.53e-05	0.000513767	yes	.
ZK384.4	ZK384.4	V:18737138-18737866	2.48471	1.31308	0.00480281	0.0433053	.	.
Y22D7AL.6	Y22D7AL.6	III:1604976-1606842	2.48108	1.31097	1.59e-07	1.22e-05	yes	.
T06G6.4	T06G6.4	I:12712246-12714705	2.4785	1.30947	1.41e-07	1.12e-05	.	.
F35D2.6	F35D2.6	II:7577675-7580196	2.47746	1.30886	0.000149573	0.003171	yes	.
F17A9.3	F17A9.3	V:6105658-6107514	2.47082	1.30499	2.99e-07	2.1e-05	yes	.
Y75B12B.3	Y75B12B.3	V:15185875-15186282	2.46971	1.30434	3.77e-05	0.00104836	yes	.
C45G9.12	C45G9.12	III:5070393-5071559	2.4682	1.30346	0.000206497	0.00405418	yes	.
odr-3	C34D1.3	V:13246869-13249520	2.46437	1.30122	2.91e-07	2.06e-05	.	.
C01B7.7	C01B7.7	V:8821844-8822536	2.46416	1.3011	3.88e-07	2.6e-05	yes	.
F07B7.13	F07B7.13	V:8863938-8864630	2.46416	1.3011	0.000325517	0.00579856	yes	.
F33H2.8	F33H2.8	I:15031130-15033028	2.46282	1.30031	0.000273373	0.00499769	.	.
mec-9	C50H2.3	V:9907608-9915063	2.46175	1.29969	0.00498086	0.0444172	yes	.
F40A3.2	F40A3.2	V:7878895-7881869	2.45858	1.29782	4.65e-07	2.99e-05	.	.
fipr-1	F23H12.8	V:12361282-12361725	2.4577	1.29731	0.000469057	0.00764678	yes	.
F08F3.10	F08F3.10	V:5413313-5414980	2.45723	1.29703	8.02e-05	0.00191973	.	.
irk-3	K04G11.5	X:14353219-14358995	2.45485	1.29564	2.2e-07	1.63e-05	yes	.
ugt-24	C49A9.8	IV:6206819-6209516	2.44887	1.29211	0.00573784	0.0486355	.	.
Y73B6BL.275	Y73B6BL.275	IV:6425678-6425794	2.44759	1.29136	3.93e-07	2.62e-05	yes	.
T19D7.5	T19D7.5	X:664714-666200	2.44442	1.28949	0.000162722	0.00336192	.	.
clc-5	C01C10.4	X:7433587-7435662	2.44086	1.28739	4.34e-06	0.000188753	yes	.
C01F1.3	C01F1.3	II:4295103-4299213	2.43902	1.2863	0.00184749	0.0215373	yes	.
F22F4.1	F22F4.1	X:6004448-6007008	2.43886	1.28621	3.79e-07	2.58e-05	yes	.
Y43C5A.3	Y43C5A.3	IV:10274014-10275389	2.43391	1.28328	0.00152085	0.0188903	.	.
F21G4.3	F21G4.3	X:9895086-9896999	2.43037	1.28118	3.82e-07	2.58e-05	.	.
ZK669.2	ZK669.2	II:7936538-7938532	2.42971	1.28079	3.76e-07	2.57e-05	.	.
F35F10.1	F35F10.1	V:3316357-3318024	2.42025	1.27516	0.000117361	0.00262928	.	.
daf-9	T13C5.1	X:6196892-6200783	2.41755	1.27355	0.000204182	0.00401953	.	.
dlc-3	Y10G11A.2	IV:16432199-16437925	2.40885	1.26835	0.00066755	0.00997968	.	.
F36G9.3	F36G9.3	V:15957402-15959510	2.40482	1.26593	0.000518774	0.00831804	.	.
gana-1	R07B7.11	V:12087215-12088910	2.40386	1.26535	4.03e-07	2.66e-05	.	.
F21G4.5	F21G4.5	X:9906090-9907747	2.40162	1.26401	6.7e-06	0.000268722	yes	.
lpr-6	W04G3.1	X:11059928-11061802	2.39964	1.26282	2.72e-05	0.00081756	.	.
wrt-1	ZK1290.12	II:7531107-7533199	2.39809	1.26189	5.29e-07	3.36e-05	yes	.
F59E11.7	F59E11.7	V:8990335-8991542	2.39639	1.26086	0.000242165	0.00456427	.	.
F14D2.7	F14D2.7	II:3335444-3338659	2.39517	1.26013	1.46e-05	0.000494968	yes	.
Y73B6A.3	Y73B6A.3	IV:6738756-6740271	2.39473	1.25986	5.78e-07	3.58e-05	.	.
C44H4.10	C44H4.10	X:14582810-14583032	2.39419	1.25954	0.00200364	0.0229367	yes	.
mltn-1	F32A11.7	II:13139409-13145087	2.39223	1.25835	0.000248775	0.00465282	yes	.
lpr-5	W04G3.2	X:11062066-11064474	2.38844	1.25607	9.57e-06	0.000356536	.	.
C25G6.3	C25G6.3	X:1233088-1238898	2.38797	1.25578	1.34e-05	0.000460185	.	.
C26B9.2	C26B9.2	X:5340289-5341977	2.38756	1.25554	4.04e-07	2.66e-05	.	.
H41C03.1	H41C03.1	II:5854402-5857046	2.38565	1.25438	6.87e-07	4.13e-05	yes	.
srsx-34	C25E10.3	V:9036368-9040267	2.38559	1.25434	0.000205267	0.00403545	.	.
F53A2.9	F53A2.9	III:13356722-13359176	2.38492	1.25394	1.07e-05	0.000389693	yes	.
ugt-13	H23N18.1	V:4908857-4911444	2.38492	1.25394	7.12e-07	4.23e-05	.	.
K04G2.7	K04G2.7	I:8047251-8049346	2.38107	1.25161	0.00335708	0.0338103	.	.
F01G10.9	F01G10.9	IV:10255733-10259635	2.37887	1.25028	7.5e-05	0.00183219	yes	.
ttr-8	R13A5.6	III:7564440-7565278	2.3787	1.25018	0.00487909	0.0437232	yes	.
B0205.4	B0205.4	I:10741358-10744432	2.37846	1.25003	0.000251336	0.00467677	.	.
gst-12	F37B1.2	II:13614640-13617867	2.37187	1.24603	7.71e-07	4.52e-05	.	.
ZC416.1	ZC416.1	IV:3637075-3637589	2.37178	1.24597	9.05e-07	5.15e-05	.	.
C30G12.4	C30G12.4	II:7261607-7263611	2.36962	1.24465	2.72e-05	0.00081756	.	.
W03F11.5	W03F11.5	I:2216102-2219486	2.36782	1.24356	1.24e-06	6.75e-05	yes	.
Y51H4A.8	Y51H4A.8	IV:16575065-16578513	2.36696	1.24303	1.21e-06	6.62e-05	.	.
T06G6.6	T06G6.6	I:12718299-12719785	2.36452	1.24155	6.29e-07	3.86e-05	.	.
cbn-1	K01A2.11	II:328564-332515	2.36343	1.24088	0.000448745	0.00738155	.	.
F53B1.6	F53B1.6	X:2114537-2118251	2.36018	1.2389	1.27e-05	0.000443774	.	.
cutl-29	F13B9.6	X:8262372-8270970	2.35992	1.23874	0.00131488	0.0169668	yes	.
fipr-4	C12D8.14	V:10228026-10228379	2.35766	1.23735	9.66e-08	8.02e-06	yes	.
hst-3.1	F40H3.5	II:6167760-6169202	2.35646	1.23662	1.52e-06	7.95e-05	.	.
Y22D7AL.9	Y22D7AL.9	III:1606836-1614024	2.35624	1.23648	0.000269984	0.00495434	yes	.
ZC449.2	ZC449.2	X:5021184-5024225	2.35443	1.23538	0.00049789	0.00800955	.	.
Y39G8B.10	Y39G8B.10	II:13982039-13982935	2.35308	1.23455	5.48e-05	0.00142519	.	.
C17H12.6	C17H12.6	IV:6821331-6822478	2.34931	1.23224	1.64e-06	8.42e-05	.	.
Y7A9A.79	Y7A9A.79	IV:16190804-16192859	2.3474	1.23107	0.00259854	0.0278276	.	.
C44B7.6	C44B7.6	II:6872693-6877046	2.34734	1.23102	0.000717267	0.0105298	.	.
ZK218.5	ZK218.5	V:17101108-17101958	2.34639	1.23044	1.15e-06	6.37e-05	.	.
clec-210	Y73C8C.2	V:3118375-3120321	2.34411	1.22904	0.000637044	0.00964637	yes	.
F11C7.6	F11C7.6	X:17401393-17402534	2.34293	1.22831	9.35e-05	0.0021732	yes	.
K04G2.12	K04G2.12	I:8043755-8044164	2.33806	1.22531	2.69e-06	0.000128401	.	.
M03B6.3	M03B6.3	X:13860693-13864224	2.33751	1.22497	0.0059454	0.0496553	yes	.
T28A11.2	T28A11.2	V:3280374-3282701	2.33618	1.22415	0.00109967	0.0147908	.	.
T05A10.6	T05A10.6	X:10792840-10794653	2.33454	1.22314	0.00356125	0.0351732	.	.
T01C8.2	T01C8.2	X:16786371-16787547	2.33369	1.22261	1.71e-05	0.000557759	.	.
C33D9.6	C33D9.6	IV:8775409-8778132	2.33158	1.22131	2.61e-06	0.000126187	.	.
fbxa-72	F31F4.15	V:674912-676754	2.33157	1.2213	2.68e-06	0.000128401	.	.
C07D10.1	C07D10.1	II:7398967-7400504	2.3314	1.2212	0.00175277	0.0208399	yes	.
M110.10	M110.10	II:8214013-8214417	2.33083	1.22085	6.1e-08	5.35e-06	.	.
H19M22.3	H19M22.3	III:2636396-2642847	2.33049	1.22063	0.00049475	0.00797661	.	.
Y54H5A.5	Y54H5A.5	III:5156395-5156847	2.32984	1.22023	0.000699626	0.0103331	.	.
C13A10.2	C13A10.2	II:1357184-1358014	2.3247	1.21704	3.79e-06	0.000168396	.	.
cnc-3	R09B5.8	V:1448031-1448794	2.3208	1.21462	0.000705256	0.0103847	.	.
Y73E7A.8	Y73E7A.8	I:1634742-1644657	2.31924	1.21365	0.0031781	0.0323953	yes	.
F32D8.10	F32D8.10	V:10906737-10909152	2.31622	1.21177	0.00421839	0.0397095	yes	.
C10C5.2	C10C5.2	IV:9371491-9373619	2.31608	1.21169	0.0012697	0.0165151	.	.
Y43F8B.11	Y43F8B.11	V:19471032-19471261	2.3113	1.2087	2.62e-06	0.000126187	.	yes
Y11D7A.5	Y11D7A.5	IV:9244495-9245507	2.31112	1.20859	0.000311509	0.00558994	.	.
nhr-57	T05B4.2	V:4131910-4134930	2.30819	1.20676	3.44e-05	0.000979928	.	.
C06A6.5	C06A6.5	IV:7832331-7834663	2.30665	1.2058	2.18e-06	0.000107755	yes	.
C25F9.11	C25F9.11	V:19432416-19433129	2.30565	1.20518	3.79e-05	0.0010512	.	.
M03D4.4	M03D4.4	IV:6121767-6127293	2.30511	1.20484	4.18e-05	0.00114388	yes	.
H32K16.2	H32K16.2	I:9154182-9154723	2.30401	1.20415	0.000388059	0.00659881	.	.
C29E4.15	C29E4.15	III:7952592-7955759	2.30321	1.20364	5.69e-07	3.54e-05	.	.
F58H1.2	F58H1.2	V:11929086-11929971	2.30097	1.20224	0.00192191	0.0221654	yes	.
C49G7.12	C49G7.12	V:4038806-4039919	2.29874	1.20085	1.08e-05	0.00039094	.	.
R07B1.5	R07B1.5	X:9864011-9866500	2.2919	1.19654	4.18e-05	0.00114388	.	.
H04M03.12	H04M03.12	IV:5899655-5903343	2.29154	1.19632	0.000139434	0.00299957	.	.
F16F9.3	F16F9.3	X:8458725-8459009	2.28991	1.19529	0.00101292	0.0139188	yes	yes
nas-29	F58A6.4	II:5138512-5142027	2.28847	1.19439	3.52e-05	0.000993745	yes	.
gpa-6	F48C11.1	X:13191177-13193886	2.28733	1.19367	4.02e-06	0.000176693	.	.
Y73B6BL.44	Y73B6BL.44	IV:6493588-6497349	2.2859	1.19276	0.00157487	0.0193475	.	.
kin-15	M176.6	II:9431322-9433648	2.28474	1.19203	0.00122927	0.016104	.	.
cutl-28	F41A4.1	IV:684497-688339	2.28469	1.192	0.000931992	0.0130711	.	.
Y37D8A.3	Y37D8A.3	III:12829267-12837164	2.28402	1.19158	0.000478784	0.00777066	yes	.
tub-1	F10B5.4	II:8154044-8156885	2.28163	1.19006	3.52e-06	0.000157062	.	.
F49H12.5	F49H12.5	X:2074442-2075938	2.28151	1.18999	0.000190073	0.0037929	.	.
rgef-1	F25B3.3	V:9556692-9561595	2.27877	1.18825	5.01e-06	0.000213316	yes	.
lgc-53	T21F2.1	X:16711608-16720593	2.27004	1.18272	0.00144188	0.0181722	.	.
acp-6	Y73B6BL.24	IV:6424587-6426130	2.26702	1.18079	0.00060235	0.00925187	yes	.
K01C8.1	K01C8.1	II:8264611-8267303	2.26603	1.18016	0.00017317	0.00352789	yes	.
F30B5.7	F30B5.7	IV:4229130-4231854	2.26328	1.17841	0.00178741	0.0210493	.	.
F07A5.4	F07A5.4	I:7357178-7359100	2.25596	1.17374	3.32e-07	2.3e-05	.	.
arl-3	F19H8.3	II:14607137-14607976	2.25406	1.17253	2.26e-05	0.000699814	yes	.
F32H2.8	F32H2.8	I:8990811-8993454	2.25116	1.17067	0.000522061	0.00836156	.	.
T20D4.10	T20D4.10	V:3400252-3401042	2.2463	1.16755	3.03e-05	0.000889176	.	.
D1014.5	D1014.5	V:8123664-8126684	2.24516	1.16682	0.000219273	0.00423108	yes	.
ZK970.7	ZK970.7	II:10312263-10313233	2.24488	1.16664	9.71e-05	0.00223798	yes	.
Y71G12B.6	Y71G12B.6	I:1793254-1796427	2.24463	1.16648	7.5e-06	0.000294972	.	.
ZK353.10	ZK353.10	III:8389897-8394354	2.2446	1.16646	0.00234348	0.0258348	.	.
nas-4	C05D11.6	III:6411527-6414940	2.24456	1.16643	5.62e-06	0.000232601	yes	.
M05D6.9	M05D6.9	II:8494220-8495664	2.24255	1.16514	3.89e-07	2.6e-05	.	.
AC3.5	AC3.5	V:10388447-10393480	2.24132	1.16435	4.55e-05	0.00123144	yes	.
nhr-113	ZK1025.9	I:11473208-11475652	2.2412	1.16427	0.000651185	0.00976577	.	.
gly-11	Y75B8A.9	III:12171251-12177144	2.23961	1.16325	0.00482663	0.0433862	yes	.
F40F9.10	F40F9.10	V:9711439-9713607	2.23595	1.16089	0.00436192	0.0405096	.	.
F46C3.6	F46C3.6	X:11419044-11419996	2.23314	1.15907	5.96e-05	0.00152545	.	.
col-98	F14F7.1	III:13018834-13020130	2.22837	1.15599	0.000468098	0.00763967	.	.
Y102A11A.5	Y102A11A.5	X:2030953-2031502	2.22735	1.15533	9.3e-06	0.000348152	yes	.
glb-1	ZK637.13	III:8922321-8923350	2.22692	1.15505	0.00182222	0.0212937	yes	.
pho-6	F52E1.8	V:8392272-8394336	2.2253	1.154	6.26e-05	0.00158671	yes	.
lpr-3	W04G3.8	X:11057370-11059728	2.22145	1.1515	7.81e-06	0.000303217	yes	.
mab-3	Y53C12B.5	II:9733363-9737952	2.21941	1.15018	0.00164705	0.0198667	.	.
cdh-10	C45G7.5	IV:2448509-2449334	2.21693	1.14857	0.000328947	0.0058171	.	yes
dhs-27	C04F6.5	X:3412870-3414693	2.2165	1.14829	7.25e-05	0.00178202	.	.
lips-6	ZK617.2	IV:12014260-12015636	2.21629	1.14815	0.00269685	0.0287329	.	.
K02E11.7	K02E11.7	V:14253473-14254305	2.21	1.14404	1.29e-05	0.00044931	.	.
C11H1.5	C11H1.5	X:14298021-14303070	2.20695	1.14205	0.000156202	0.00327821	.	.
T09F5.1	T09F5.1	V:15149075-15150715	2.20123	1.13831	6.23e-06	0.000253445	.	.
T13C5.2	T13C5.2	X:6183471-6189387	2.20063	1.13792	6.07e-06	0.000249801	.	.
T14B4.5	T14B4.5	II:6716921-6717802	2.19816	1.13629	0.000238297	0.00451162	.	.
ZC116.1	ZC116.1	V:12609808-12610840	2.19511	1.13429	0.000752194	0.0109873	.	.
mboa-1	B0395.2	X:16030734-16034744	2.19278	1.13276	1.6e-06	8.28e-05	.	.
zig-6	T03G11.8	X:5186890-5189009	2.19113	1.13168	0.0013934	0.0177294	.	.
T24C4.8	T24C4.8	III:874299-875314	2.19046	1.13123	1.24e-06	6.75e-05	.	.
K11H12.3	K11H12.3	IV:671634-673480	2.18839	1.12987	7.14e-05	0.00176376	.	.
M03F8.6	M03F8.6	V:5953814-5954823	2.18748	1.12927	0.00245855	0.0267004	yes	.
F57H12.6	F57H12.6	IV:7975417-7976357	2.18707	1.129	0.00103833	0.0141957	.	.
acs-3	T08B1.6	V:1973010-1973218	2.18291	1.12625	0.000104999	0.00240018	.	yes
R01H10.4	R01H10.4	III:10254761-10257136	2.17615	1.12178	1.51e-05	0.000507255	yes	.
nhr-73	C27C7.4	I:11433661-11435920	2.17609	1.12174	0.00306734	0.0316315	.	.
C44B11.6	C44B11.6	III:3152728-3153464	2.17505	1.12105	0.000194087	0.00386244	.	.
Y82E9BL.18	Y82E9BL.18	III:1328989-1329199	2.17475	1.12085	8.68e-05	0.0020459	.	yes
K02E11.5	K02E11.5	V:14252346-14253262	2.17117	1.11847	0.000153803	0.00324185	.	.
dhs-4	T05F1.10	I:9647594-9649209	2.17116	1.11847	0.00385909	0.0371342	yes	.
mab-9	T27A1.6	II:516014-521630	2.17115	1.11846	0.000647291	0.00972734	.	.
Y38H8A.1	Y38H8A.1	IV:13483522-13485486	2.16811	1.11644	0.000342093	0.00597722	yes	.
fipr-6	C12D8.17	V:10231242-10231510	2.16287	1.11295	0.000108369	0.00246949	.	.
gcy-5	ZK970.6	II:10310340-10316159	2.16036	1.11127	1.52e-05	0.000511986	yes	.
flp-20	E01H11.3	X:9349276-9349831	2.15786	1.1096	0.000444817	0.00732519	.	.
C44H4.4	C44H4.4	X:14568787-14589018	2.15654	1.10872	0.00134954	0.017307	yes	.
K10H10.2	K10H10.2	II:14492752-14494439	2.15506	1.10772	1.44e-06	7.58e-05	yes	.
Y43F4A.1	Y43F4A.1	III:13226642-13227002	2.1464	1.10192	9.1e-05	0.00213188	yes	yes
dpy-3	EGAP7.1	X:2144596-2145641	2.1429	1.09957	0.000139249	0.00299957	yes	.
nhr-245	ZK1025.10	I:11477812-11480061	2.14203	1.09898	0.000954021	0.0133098	.	.
Y53C12B.7	Y53C12B.7	II:9750354-9752265	2.14041	1.09789	1.41e-05	0.000481991	yes	.
cyn-6	F42G9.2	III:773399-774156	2.14025	1.09778	2.53e-05	0.000770281	.	.
noah-2	F52B11.3	IV:14091229-14096599	2.13958	1.09733	1.81e-05	0.000582715	.	.
fkb-7	B0511.1	I:10667944-10671005	2.13944	1.09723	0.00179696	0.021085	yes	.
F52B10.3	F52B10.3	X:2892546-2898325	2.13552	1.09458	0.000164374	0.0033817	yes	.
K05C4.11	K05C4.11	I:14721752-14724728	2.133	1.09288	0.000160469	0.00334374	.	.
F20D6.10	F20D6.10	V:8192040-8195782	2.12768	1.08928	1.67e-05	0.000545751	yes	.
Y69H2.14	Y69H2.14	V:18638454-18639560	2.12679	1.08868	0.00015005	0.0031719	yes	.
grd-3	W05E7.1	IV:3439652-3440453	2.12648	1.08847	2.95e-05	0.00087295	.	.
Y60A3A.21	Y60A3A.21	V:20011928-20015046	2.12589	1.08806	0.000265811	0.00488694	.	.
sta-2	F58E6.1	V:9741198-9744206	2.12264	1.08586	1.68e-05	0.000546643	yes	.
clec-52	B0218.8	IV:8167149-8168760	2.12165	1.08519	0.000794654	0.0115081	.	.
grl-10	C26F1.5	V:7774497-7775740	2.11878	1.08324	4.75e-05	0.00127438	yes	.
F13B9.2	F13B9.2	X:8285631-8286726	2.11866	1.08315	1.75e-05	0.000565707	.	.
Y19D10B.6	Y19D10B.6	V:2318524-2321051	2.1142	1.08011	0.000163849	0.00338042	.	.
col-131	C39E9.3	IV:13065705-13067264	2.11369	1.07976	0.00453525	0.0414239	.	.
R07E3.6	R07E3.6	X:10317662-10321794	2.1104	1.07752	0.000431652	0.00717309	.	.
glb-17	F49E2.4	X:9573946-9575809	2.10934	1.07679	0.000160792	0.0033457	yes	.
dao-2	M03A1.7	II:4562850-4563543	2.10928	1.07675	0.00277057	0.0293471	.	.
ptr-15	T07H8.6	V:6966377-6970109	2.10866	1.07633	0.00484065	0.0434854	yes	.
T06E4.5	T06E4.5	V:9631216-9632232	2.10852	1.07623	0.00181636	0.0212593	yes	.
ppt-1	F44C4.5	V:6624684-6626324	2.10795	1.07584	1.72e-05	0.000559783	yes	.
C54E4.5	C54E4.5	IV:2146671-2149299	2.10703	1.07521	4.84e-05	0.00129659	.	.
clc-2	C01C10.1	X:7431425-7433490	2.10601	1.07451	0.00342522	0.0342686	.	.
F57F5.3	F57F5.3	V:12004613-12006586	2.10122	1.07123	1.91e-06	9.63e-05	yes	.
DC2.5	DC2.5	V:210152-212714	2.09966	1.07015	0.00116544	0.0154901	.	.
gst-38	F35E8.8	V:15915149-15916060	2.09945	1.07001	0.000253682	0.00470232	.	.
mltn-9	F19H8.4	II:14616054-14622540	2.09678	1.06818	0.000965388	0.0134171	.	.
E04F6.8	E04F6.8	II:7210706-7211425	2.09669	1.06811	0.0031556	0.0322109	.	.
C36C5.5	C36C5.5	V:3157093-3157868	2.09438	1.06652	2.6e-05	0.000786814	.	.
F57G12.2	F57G12.2	X:12156403-12159971	2.09369	1.06605	0.0043939	0.0405996	.	.
fmo-3	Y39A1A.19	III:10694548-10698769	2.09256	1.06527	2.83e-05	0.000847084	.	.
T04F3.2	T04F3.2	V:11757650-11758574	2.08817	1.06224	3.59e-05	0.00100813	.	.
C07A9.12	C07A9.12	III:9725201-9727455	2.07806	1.05524	0.000124602	0.00276186	.	.
fkb-5	C50F2.6	I:3898049-3899909	2.07666	1.05427	0.000591941	0.00916913	.	.
Y70G10A.3	Y70G10A.3	III:10238581-10244347	2.07483	1.053	0.000148524	0.00315792	yes	.
K08B4.7	K08B4.7	IV:6091471-6092345	2.07472	1.05292	0.000662315	0.0099225	.	.
F19C6.4	F19C6.4	X:10014977-10017636	2.07243	1.05132	2.9e-05	0.000862578	yes	.
nas-37	C17G1.6	X:9944790-9949002	2.07205	1.05106	2.37e-05	0.000727539	yes	.
R07B1.6	R07B1.6	X:9866602-9867863	2.071	1.05033	3.89e-05	0.00107164	.	.
kbp-2	F26F4.13	III:4903137-4903850	2.06849	1.04858	0.000218715	0.00423108	yes	.
R05A10.2	R05A10.2	IV:14177200-14178916	2.06284	1.04463	0.00235086	0.0258771	.	.
F37A4.3	F37A4.3	III:6718641-6719689	2.06119	1.04348	3.18e-05	0.0009255	yes	.
dpy-20	T22B3.1	IV:11696758-11699867	2.06037	1.0429	0.00031857	0.00570964	yes	.
col-147	T06E4.4	V:9632247-9633313	2.05831	1.04146	4.16e-05	0.00114241	yes	.
R08E5.1	R08E5.1	V:3769784-3771504	2.05457	1.03884	0.001592	0.0194597	yes	.
ncam-1	F02G3.1	X:692977-703165	2.05156	1.03672	0.00109378	0.0147387	yes	.
twk-29	F46A9.3	I:9463753-9468909	2.04996	1.03559	4.51e-05	0.00122216	.	.
F30A10.1	F30A10.1	I:9472634-9474786	2.04975	1.03545	0.000173751	0.00352988	yes	.
ZC412.3	ZC412.3	V:14870057-14871517	2.04918	1.03504	7.83e-05	0.0018848	.	.
Y116F11A.6	Y116F11A.6	V:19727451-19727892	2.049	1.03492	0.000216739	0.00420819	yes	.
aqp-9	K07A1.16	I:9606659-9607056	2.04874	1.03474	0.00191926	0.0221654	yes	yes
dop-1	F15A8.5	X:4411355-4416054	2.04655	1.03319	8.37e-05	0.00197545	.	.
T19B10.5	T19B10.5	V:11234326-11237444	2.04587	1.03272	0.003568	0.0352147	yes	.
ric-3	T14A8.1	IV:7818239-7821149	2.04236	1.03024	5.3e-05	0.00139106	.	.
Y47D3B.1	Y47D3B.1	III:11382853-11388526	2.0409	1.02921	5.13e-05	0.0013558	yes	.
atf-2	K08F8.2	II:8751933-8753886	2.03809	1.02722	0.000365142	0.00628966	.	.
efn-2	C43F9.8	IV:10576330-10578266	2.03655	1.02613	0.00188514	0.0218889	.	.
mab-21	F35G12.6	III:4600705-4603019	2.03638	1.02601	7.2e-05	0.00177655	yes	.
D1086.12	D1086.12	V:14101239-14102819	2.03626	1.02592	0.000185787	0.00373305	.	.
spp-13	F08F1.6	X:8417366-8418398	2.03569	1.02552	0.000330485	0.00583018	yes	.
ZK909.6	ZK909.6	I:14967288-14968529	2.03448	1.02466	5.52e-05	0.00142875	.	.
T23B12.8	T23B12.8	V:8469992-8471259	2.03393	1.02427	7.54e-05	0.0018356	yes	.
T24D5.2	T24D5.2	X:12583730-12586370	2.03321	1.02376	3.48e-05	0.000989246	.	.
F07C3.2	F07C3.2	V:9226071-9227469	2.03103	1.02221	6.34e-05	0.0016056	yes	.
M04C3.4	M04C3.4	V:19450212-19450800	2.02997	1.02145	3.68e-05	0.00102471	.	.
upb-1	F13H8.7	II:6288382-6290068	2.02778	1.0199	0.00569659	0.0485473	.	.
F46F11.7	F46F11.7	I:5620780-5623053	2.02503	1.01795	0.00285602	0.0300345	yes	.
F26F12.8	F26F12.8	V:5854835-5855305	2.02348	1.01684	0.00241327	0.0263852	.	.
gcy-13	F23H12.6	V:12363735-12369518	2.02334	1.01674	0.00230326	0.0255688	yes	.
fbxa-190	F56C3.2	X:1372007-1374625	2.02193	1.01574	0.00012707	0.0028038	.	.
F59E11.5	F59E11.5	V:8995078-8996382	2.02145	1.01539	0.000235742	0.0044837	.	.
C40H1.10	C40H1.10	III:9333983-9334132	2.02027	1.01455	0.000367986	0.00632372	yes	.
fipr-2	F23H12.9	V:12365405-12365847	2.01497	1.01076	0.00577053	0.0487508	yes	.
K02E11.6	K02E11.6	V:14250803-14251493	2.01436	1.01032	8.38e-06	0.000323008	.	.
C04E6.13	C04E6.13	V:5912740-5913740	2.01306	1.00939	0.000355464	0.00615926	.	.
cwn-1	K10B4.6	II:130983-133592	2.01191	1.00856	0.000155516	0.00326852	.	.
F41G3.10	F41G3.10	II:6748585-6749483	2.01119	1.00805	1.11e-05	0.000398425	yes	.
oac-31	F52F10.3	V:1538353-1541824	2.01118	1.00804	0.00109861	0.0147902	.	.
ttr-10	F19F10.4	V:7552876-7553904	2.00837	1.00603	9.19e-05	0.00214074	.	.
M79.2	M79.2	X:10626448-10628742	2.00743	1.00535	6.11e-05	0.00155236	.	.
C09F5.1	C09F5.1	III:658706-662731	2.00703	1.00507	0.000373514	0.00639615	yes	.
C05D9.7	C05D9.7	X:1117194-1119404	2.00579	1.00417	7.76e-05	0.00187767	.	.
clec-75	Y46C8AL.9	IV:3960728-3964651	2.00545	1.00393	0.00108609	0.0146622	.	.
R13D11.3	R13D11.3	V:810794-816874	2.00189	1.00137	0.000107571	0.00245513	.	.
T25B9.1	T25B9.1	IV:10748366-10750133	2.00082	1.00059	6.46e-05	0.00163284	yes	.
ctg-1	H06O01.3	I:7005442-7009240	1.99987	0.99991	8.2e-05	0.00194668	yes	.
K05F1.5	K05F1.5	II:5789152-5794423	1.99915	0.999383	0.000280953	0.00511706	.	.
C34H4.1	C34H4.1	IV:1555579-1557561	1.99575	0.996934	0.00208464	0.0236784	.	.
cuti-1	ZC328.1	I:6404589-6405708	1.99546	0.996719	0.00152892	0.0189739	.	.
F44A2.3	F44A2.3	V:9305392-9310902	1.99282	0.994808	0.00363327	0.0354805	.	.
C06C3.4	C06C3.4	II:9373232-9374795	1.9907	0.993276	1.3e-05	0.000451951	.	.
aqp-8	K02G10.7	X:4702935-4704939	1.98981	0.99263	0.001478	0.0184964	.	.
dpy-8	C31H2.2	X:5148647-5150445	1.98964	0.992507	9.4e-05	0.00217901	yes	.
W07A12.4	W07A12.4	II:9150401-9151191	1.98917	0.992165	0.000440969	0.00728646	.	yes
R09E12.9	R09E12.9	V:777572-778236	1.98872	0.991838	0.00161391	0.0196126	.	.
C33A12.4	C33A12.4	IV:9510038-9510577	1.98462	0.988864	0.00146143	0.0183458	.	.
K11D12.11	K11D12.11	V:5036636-5037998	1.98205	0.986996	9.65e-05	0.00223149	.	.
T04A8.18	T04A8.18	III:4709213-4712492	1.98042	0.985807	0.00216456	0.0243214	.	.
C31B8.8	C31B8.8	V:2905762-2909681	1.98037	0.985767	0.000104251	0.00238682	.	.
K10D6.2	K10D6.2	V:11193717-11195986	1.97875	0.984589	7.83e-05	0.0018848	.	.
F30A10.2	F30A10.2	I:9479100-9480670	1.97852	0.984419	0.00130741	0.0169003	.	.
F18E9.4	F18E9.4	X:8580604-8583502	1.97825	0.984223	0.00163649	0.0198046	.	.
slt-1	F40E10.4	X:14674250-14683257	1.97739	0.983598	8.9e-05	0.00209377	yes	.
Y105E8B.9	Y105E8B.9	I:14675590-14682552	1.97717	0.983434	0.000558001	0.00881159	yes	.
F59F5.7	F59F5.7	X:10559473-10566696	1.97523	0.98202	0.000403118	0.00678382	.	.
Y67A10A.10	Y67A10A.10	IV:14342631-14343806	1.97342	0.980699	0.00162009	0.019655	.	.
T19B10.9	T19B10.9	V:11248128-11250848	1.97315	0.980502	0.000254996	0.00471485	.	.
glf-1	H04M03.4	IV:5885823-5889793	1.97238	0.979937	8.34e-05	0.0019722	.	.
wrt-2	F52E4.6	X:3092385-3094362	1.97184	0.97954	0.000140119	0.00300989	yes	.
D1086.8	D1086.8	V:14094153-14097073	1.97122	0.979092	0.00199185	0.0228554	yes	.
T13C5.9	T13C5.9	X:6190220-6191176	1.97038	0.978473	1.05e-05	0.000384801	.	.
Y4C6B.7	Y4C6B.7	IV:5351419-5353410	1.96958	0.977887	9.73e-05	0.00223883	.	.
T03D3.5	T03D3.5	V:2823830-2826824	1.96937	0.977731	0.000493793	0.00796998	.	.
F47B10.5	F47B10.5	X:10889016-10890461	1.96599	0.975259	0.000493793	0.00796998	yes	.
H02F09.3	H02F09.3	X:1568673-1572849	1.96353	0.973449	0.000731937	0.0107236	.	.
nlp-26	Y43F8C.2	V:19613498-19614491	1.961	0.97159	0.000195092	0.00387189	yes	.
cyp-42A1	Y80D3A.5	V:18912537-18912934	1.96074	0.971396	0.00287935	0.0302145	.	yes
cyp-13A2	T10B9.7	II:9783759-9787339	1.95904	0.970148	0.00182808	0.0213451	.	.
K08E7.8	K08E7.8	IV:12585172-12586105	1.95608	0.967966	0.000842474	0.0120884	.	.
F41C3.11	F41C3.11	II:4731196-4733939	1.95591	0.967843	9.36e-05	0.0021732	yes	.
T19D12.6	T19D12.6	II:6637040-6643085	1.95404	0.96646	0.00177283	0.0209512	yes	.
ndx-1	T26E3.2	I:12679201-12681805	1.95368	0.966193	0.00245849	0.0267004	.	.
tbb-4	B0272.1	X:9434393-9436834	1.95103	0.964239	0.000162365	0.0033593	.	.
F40H3.2	F40H3.2	II:6173613-6174845	1.94887	0.962635	0.00341121	0.0341752	.	.
C06A12.3	C06A12.3	IV:17427680-17429566	1.94551	0.96015	0.00424527	0.0397504	yes	.
elo-4	C40H1.4	III:9332244-9334191	1.94332	0.958523	0.000183818	0.00370349	yes	.
ZK512.1	ZK512.1	III:9115005-9117193	1.94114	0.956905	0.00324762	0.0329431	yes	.
C17F4.2	C17F4.2	II:3248695-3249390	1.94041	0.956359	0.000557767	0.00881159	yes	.
ZK822.4	ZK822.4	IV:11926000-11928403	1.93752	0.954212	0.000216141	0.00420395	.	.
ttll-15	K07C5.7	V:10358528-10361553	1.93734	0.954076	0.00121729	0.0160245	.	.
nas-31	F58B4.1	V:10918842-10921817	1.93639	0.953369	0.00054195	0.00862337	.	.
glb-24	R90.5	V:12882018-12885946	1.93557	0.952755	0.000576782	0.00899152	yes	.
hsp-16.48	T27E4.3	V:9088109-9088595	1.93136	0.949618	0.00291728	0.0305249	yes	.
C16E9.1	C16E9.1	X:6940438-6943572	1.9311	0.94942	0.000148961	0.0031626	yes	.
M01G12.9	M01G12.9	I:12109052-12112504	1.93091	0.949281	0.00289164	0.0303217	.	.
cal-4	T07G12.1	IV:10524501-10530572	1.93086	0.949241	0.000704566	0.0103847	.	.
F09A5.1	F09A5.1	X:13130193-13134138	1.92814	0.947212	3.44e-05	0.000979928	.	.
dhs-5	F56D1.5	II:5453830-5455959	1.92494	0.944811	0.000186052	0.00373305	yes	.
spp-22	ZK867.3	X:7211664-7212500	1.92426	0.944301	0.0055748	0.0478163	yes	.
Y39G8B.9	Y39G8B.9	II:13981278-13981712	1.92372	0.943901	0.000181775	0.00366738	.	.
F59A7.5	F59A7.5	V:2022611-2024699	1.92264	0.943092	0.00388779	0.0373121	.	.
F35D2.3	F35D2.3	II:7570557-7572392	1.92258	0.943044	0.000240093	0.00453106	yes	.
grd-1	R08B4.1	X:11109384-11115775	1.92054	0.941514	0.00103191	0.0141399	.	.
C47E12.9	C47E12.9	IV:9974658-9975439	1.9176	0.939303	0.00222579	0.0248563	.	.
col-90	C29E4.1	III:7948773-7950002	1.91756	0.939274	0.00214192	0.0241041	yes	.
mtd-1	ZK337.5	I:15001843-15005600	1.91533	0.937596	0.000748452	0.0109436	yes	.
dct-17	F35E12.7	V:13727748-13730763	1.91532	0.937585	0.00100857	0.0138851	.	.
hsp-16.49	T27E4.9	V:9089258-9089744	1.91275	0.935649	0.00361594	0.0354245	yes	.
R186.6	R186.6	V:12956809-12957408	1.91241	0.935393	0.00231164	0.0255699	yes	yes
F35D11.4	F35D11.4	II:4603195-4604160	1.9104	0.933874	0.000172242	0.00352372	.	.
F52E1.5	F52E1.5	V:8379486-8383568	1.90882	0.932683	0.00541733	0.0468759	yes	.
C53A5.13	C53A5.13	V:14546906-14554525	1.90751	0.931694	0.00567399	0.0484381	yes	.
vps-54	T21C9.2	V:10566372-10576398	1.90655	0.930965	0.000710098	0.0104455	yes	.
tag-278	C02F12.7	X:3684211-3689194	1.90558	0.93023	2.98e-05	0.000876477	yes	.
mec-1	T07H8.4	V:6956519-6966404	1.90267	0.928027	0.000922295	0.0129663	yes	.
R13D11.4	R13D11.4	V:809466-811648	1.89599	0.922954	0.000180241	0.00364651	yes	.
lbp-2	F40F4.2	X:3260598-3261461	1.89397	0.921412	0.000291624	0.00527535	.	.
col-172	F38B6.5	X:6672792-6674374	1.89321	0.920834	0.000172754	0.00352432	.	.
R09A1.3	R09A1.3	V:1023783-1027066	1.89286	0.920569	0.000352488	0.00611495	.	.
R07G3.6	R07G3.6	II:7604145-7605316	1.89247	0.920274	0.000167914	0.00344483	yes	.
T05H10.4	T05H10.4	II:8053083-8054913	1.89187	0.919812	0.000247842	0.00464727	.	.
unc-129	C53D6.2	IV:9002822-9005402	1.89088	0.91906	0.00372458	0.0361255	.	.
ZK1098.6	ZK1098.6	III:9527091-9528697	1.89088	0.919057	0.00419977	0.0396549	.	.
Y46G5A.29	Y46G5A.29	II:12856126-12861966	1.8905	0.918768	0.000345319	0.00601918	yes	.
hlh-1	B0304.1	II:4519066-4522434	1.89026	0.918582	0.000327746	0.00580993	yes	.
lipl-6	Y57E12B.3	V:6931532-6935843	1.88987	0.91829	0.000575334	0.00897853	.	.
fipr-21	F41E7.5	X:10304447-10304888	1.8887	0.917395	0.000351687	0.00610831	.	.
oig-1	C09E7.3	III:6524049-6525607	1.88838	0.917152	0.0058016	0.0489284	.	.
Y59H11AR.9	Y59H11AR.9	IV:8597988-8598006	1.88773	0.91665	0.000344942	0.00601918	.	.
F26D11.12	F26D11.12	V:7954771-7955323	1.8869	0.916018	0.00596699	0.0496986	.	.
C04E12.2	C04E12.2	V:3368070-3369874	1.88552	0.91496	0.000371733	0.00637313	.	.
K11H12.4	K11H12.4	IV:674038-675883	1.88425	0.913993	0.000794173	0.0115081	.	.
T08G2.2	T08G2.2	X:17205355-17209291	1.88393	0.913743	0.0034748	0.034646	.	.
lact-5	C33F10.7	II:4818567-4821559	1.88181	0.912117	0.00468814	0.0425339	yes	.
T03G6.1	T03G6.1	X:2608220-2609981	1.88084	0.911375	0.000319848	0.00572552	.	.
C45G7.4	C45G7.4	IV:2432992-2436430	1.88081	0.911352	0.00197454	0.0226924	.	.
F36F2.2	F36F2.2	I:9016790-9017987	1.87752	0.908831	0.000331539	0.00584172	.	.
str-176	T01B11.5	IV:8461025-8463801	1.87738	0.90872	0.00201781	0.0230446	.	.
ZK218.7	ZK218.7	V:17105759-17106632	1.877	0.908427	0.000392755	0.00664001	.	.
C06C3.9	C06C3.9	II:9376396-9378223	1.87506	0.906939	0.0021004	0.0237943	.	.
C14A4.9	C14A4.9	II:10599271-10600470	1.87361	0.905821	0.00414928	0.0392543	yes	.
col-79	C09G5.3	II:10703559-10704515	1.8728	0.905194	0.000326496	0.00580186	yes	.
tsp-8	F33C8.3	X:14726556-14729412	1.8723	0.904812	0.00473574	0.0428328	.	.
C26E6.12	C26E6.12	III:4930564-4932395	1.8694	0.902574	0.00445276	0.0408841	yes	.
C07E3.10	C07E3.10	II:10346337-10346948	1.86836	0.901773	6.06e-05	0.00154315	yes	.
F13B6.3	F13B6.3	IV:7461953-7465948	1.86492	0.899114	0.00186506	0.0217048	.	.
C04E6.7	C04E6.7	V:5893300-5895196	1.86465	0.898908	0.00362887	0.0354805	.	.
T11B7.5	T11B7.5	IV:8855286-8856052	1.86107	0.896136	0.00591636	0.0496098	yes	.
H32K21.1	H32K21.1	II:9251726-9252966	1.85929	0.894753	4.98e-05	0.00132158	.	.
C45G9.7	C45G9.7	III:5046133-5047106	1.85712	0.89307	0.000378247	0.0064545	.	.
col-103	F56B3.1	IV:762412-763678	1.85662	0.892675	0.00309994	0.0318207	yes	.
C32H11.8	C32H11.8	IV:12933904-12934747	1.85644	0.892539	0.00153658	0.0190371	.	.
R03E9.2	R03E9.2	X:6729847-6733276	1.85608	0.892262	0.000112771	0.00254204	.	.
C11H1.9	C11H1.9	X:14318063-14320328	1.85271	0.889634	0.000435	0.0072123	yes	.
ZK813.4	ZK813.4	X:3427343-3430107	1.85082	0.888163	0.00388347	0.0372951	yes	.
C49G7.10	C49G7.10	V:4040394-4041989	1.84778	0.88579	0.000461802	0.00754534	yes	.
K11D12.7	K11D12.7	V:5035237-5036451	1.84752	0.885587	0.000109858	0.00249952	.	.
H20E11.1	H20E11.1	IV:6830216-6833641	1.84722	0.885359	0.00159476	0.0194772	.	.
C32H11.11	C32H11.11	IV:12938189-12939047	1.84456	0.883273	0.0036625	0.0356654	.	.
F11F1.6	F11F1.6	III:13403146-13404205	1.84232	0.881523	0.000422137	0.00703096	.	.
R12C12.5	R12C12.5	II:6044039-6045147	1.84075	0.880291	0.000956695	0.0133232	.	.
M04C9.1	M04C9.1	I:9350264-9352692	1.83906	0.878968	8.21e-05	0.00194744	.	.
avr-14	B0207.12	I:5967253-5973322	1.83837	0.878431	0.0005621	0.0088286	yes	.
F18C5.5	F18C5.5	II:6565445-6566673	1.83731	0.877592	0.000561546	0.0088286	yes	.
Y47H10A.4	Y47H10A.4	I:12091562-12094471	1.83587	0.876461	0.00560582	0.0479978	.	.
K08C7.7	K08C7.7	IV:10664401-10665666	1.83495	0.875738	0.00355298	0.0351615	.	.
F40A3.6	F40A3.6	V:7892099-7893844	1.83235	0.873699	0.000593454	0.00918282	yes	.
R08E5.3	R08E5.3	V:3772044-3774688	1.83178	0.873247	0.000585653	0.00910068	yes	.
Y39A1A.9	Y39A1A.9	III:10629970-10633402	1.83164	0.873132	0.00490883	0.0439359	yes	.
far-3	F15B9.1	V:12996803-12997509	1.82885	0.87094	7.98e-05	0.00191305	yes	.
lin-44	E01A2.3	I:4126058-4129312	1.82826	0.87047	0.000452954	0.00743405	.	.
col-149	B0024.1	V:10291671-10292843	1.82691	0.869405	0.000484252	0.00784198	yes	.
lec-4	C44F1.3	III:3771403-3773315	1.82481	0.867746	0.00248967	0.0269772	.	.
JC8.12	JC8.12	IV:13256061-13259041	1.82279	0.866151	0.000420532	0.00701406	.	.
Y71F9B.13	Y71F9B.13	I:2776372-2778721	1.8202	0.864099	0.00104683	0.0142774	.	.
ric-4	Y22F5A.3	V:10261105-10270289	1.81981	0.863785	0.00193325	0.0222705	.	.
dpy-31	R151.5	III:7202599-7207601	1.8189	0.86307	0.000595886	0.00919125	yes	.
unc-29	T08G11.5	I:8897604-8901428	1.81871	0.862918	0.00178812	0.0210493	.	.
fmi-1	F15B9.7	V:13019053-13033389	1.81797	0.862325	0.00135952	0.0174044	.	.
qdpr-1	T03F6.1	III:13393802-13395110	1.81729	0.861787	0.00443676	0.0408109	.	.
pbo-5	Y44A6E.1	V:20915455-20922707	1.81447	0.859545	0.000101105	0.00231844	.	.
fat-7	F10D2.9	V:7151337-7153127	1.81373	0.858959	0.00176495	0.0209088	.	.
R03H10.2	R03H10.2	II:4155775-4167370	1.81337	0.858674	0.00528372	0.0461623	.	.
cex-2	T09A5.1	II:7832794-7835092	1.81316	0.858504	9.17e-05	0.00213996	yes	.
hhat-1	ZC101.3	II:14678393-14681077	1.81133	0.857052	9.48e-05	0.00219471	yes	.
R07B1.13	R07B1.13	X:9869778-9870744	1.8109	0.856705	0.00217557	0.0244074	.	.
C49F5.7	C49F5.7	X:11994716-11995771	1.81064	0.856498	0.0028528	0.0300222	.	.
acbp-3	F47B10.7	X:10903213-10905085	1.80993	0.855936	0.00098845	0.0136856	yes	.
F20G2.3	F20G2.3	V:13765771-13768495	1.80915	0.855309	0.00519534	0.0457368	yes	.
cdr-7	K01D12.13	V:12410860-12412048	1.80888	0.855094	0.00254065	0.0273884	.	.
ZC434.3	ZC434.3	I:10333541-10335730	1.80809	0.854468	0.00454878	0.0414239	.	.
F59B10.6	F59B10.6	II:10521728-10524414	1.80639	0.853108	0.000802825	0.0115878	.	.
ZK822.2	ZK822.2	IV:11922335-11923171	1.80431	0.851445	0.00499136	0.0444295	.	.
F13B6.2	F13B6.2	IV:7458789-7460807	1.8041	0.851275	0.00257776	0.0276659	.	.
folt-1	C06H2.4	V:11141480-11143045	1.80233	0.849863	0.000213567	0.00417056	yes	.
qua-1	T05C12.10	II:8198752-8203954	1.80028	0.848219	0.000132084	0.00287962	yes	.
F53B3.6	F53B3.6	X:2864283-2865675	1.79901	0.847206	0.00106387	0.0144423	yes	.
acp-1	ZK563.6	X:3382855-3385533	1.79879	0.847024	0.00106585	0.0144492	yes	.
F59B10.5	F59B10.5	II:10521892-10523309	1.79812	0.846487	0.00274703	0.0291966	.	.
W04E12.7	W04E12.7	V:19735050-19737577	1.79777	0.846205	0.00232475	0.0256671	yes	.
C07E3.9	C07E3.9	II:10350700-10351557	1.79669	0.845344	0.00352812	0.0350104	.	.
F47B8.5	F47B8.5	V:14324808-14327829	1.79606	0.844837	0.00417443	0.0394411	yes	.
ins-33	W09C5.4	I:13637836-13639300	1.79474	0.843772	0.00357324	0.0352183	.	.
F28C6.5	F28C6.5	II:8599457-8600458	1.79454	0.843616	0.00298379	0.0309988	yes	.
pcs-1	F54D5.1	II:11574873-11577214	1.79379	0.843009	0.00343467	0.0343396	yes	.
C50D2.1	C50D2.1	II:111644-114454	1.79122	0.840941	0.000792797	0.0115081	yes	.
C56G2.4	C56G2.4	III:6331680-6335777	1.79117	0.840903	0.00340727	0.0341592	.	.
Y42G9A.2	Y42G9A.2	III:6148128-6148998	1.79116	0.840897	0.00306852	0.0316315	.	.
hsp-12.1	T22A3.2	I:10581577-10582600	1.79013	0.840068	0.000863951	0.0123481	.	.
pah-1	K08F8.4	II:8762613-8765156	1.78928	0.839378	0.000256718	0.00474068	yes	.
C01H6.2	C01H6.2	I:7204543-7207715	1.78623	0.836919	0.000213035	0.00416573	.	.
stn-2	F27D9.8	X:7676471-7680578	1.78544	0.836276	0.000590506	0.00915661	.	.
C01F1.5	C01F1.5	II:4279791-4281830	1.78348	0.834694	0.00567554	0.0484381	.	.
C01C10.2	C01C10.2	X:7435752-7437936	1.78286	0.834195	0.000186707	0.00374106	yes	.
gale-1	C47B2.6	I:12970232-12978770	1.77708	0.829509	0.00391493	0.0373812	.	.
C14H10.2	C14H10.2	X:10242267-10251295	1.7767	0.829202	0.00101126	0.0139091	.	.
F58H1.7	F58H1.7	V:11962984-11964789	1.77604	0.828662	0.000154219	0.00324594	.	.
F10G2.1	F10G2.1	V:7332544-7333410	1.77514	0.827931	0.000941869	0.0131654	.	.
CD4.1	CD4.1	V:5606583-5609302	1.7748	0.827653	0.000159264	0.00332339	yes	.
C14F11.6	C14F11.6	X:6237985-6239051	1.77423	0.827193	0.00379507	0.0366389	.	.
F53B3.5	F53B3.5	X:2874763-2875628	1.77191	0.825303	0.00363313	0.0354805	yes	yes
mec-17	F57H12.7	IV:7983850-7987171	1.76972	0.823518	0.00573887	0.0486355	yes	.
C32H11.6	C32H11.6	IV:12925905-12926712	1.76725	0.821509	0.00317131	0.0323487	.	.
cyp-13A6	T10B9.3	II:9800702-9802662	1.76676	0.821105	0.000998966	0.013776	yes	.
T04F8.8	T04F8.8	X:11647379-11648129	1.76576	0.820286	0.000880247	0.0125249	yes	.
C49A9.5	C49A9.5	IV:6213811-6216354	1.76574	0.820275	0.00181916	0.021275	.	.
nhr-74	C27C7.3	I:11429062-11432054	1.76206	0.81726	0.000893685	0.0126126	yes	.
C30F12.7	C30F12.7	I:6974557-6977072	1.76157	0.816863	0.000796333	0.0115169	.	.
T19C4.1	T19C4.1	V:11149689-11151301	1.76148	0.816785	0.00119542	0.0158022	.	.
T07D4.5	T07D4.5	II:8883704-8884290	1.76145	0.816767	0.00148729	0.0185645	.	.
heh-1	R148.6	III:3198461-3199509	1.7603	0.815817	0.0032818	0.0332205	.	.
mec-7	ZK154.3	X:7774805-7776631	1.75797	0.81391	0.00243878	0.0265647	yes	.
Y59H11AR.6	Y59H11AR.6	IV:8597749-8598714	1.75574	0.812082	0.00346783	0.0346001	.	.
dod-22	F55G11.5	IV:12965363-12967352	1.7556	0.811967	0.00106636	0.0144492	.	.
sfxn-2	C14F5.4	X:7956147-7958261	1.75474	0.811259	0.00391417	0.0373812	yes	.
lgc-44	F46F3.2	V:11669346-11672564	1.75473	0.811247	0.00282362	0.029801	yes	.
daf-6	F31F6.5	X:14888418-14894257	1.75387	0.810539	0.00463619	0.0420887	.	.
M110.9	M110.9	II:8231263-8232721	1.75369	0.810395	0.00410701	0.0389806	.	.
F35C12.3	F35C12.3	I:9821601-9821817	1.75146	0.808556	0.000282381	0.00513667	yes	yes
F47B10.2	F47B10.2	X:10893502-10896354	1.75112	0.808277	0.00514827	0.0454661	yes	.
dao-4	ZC373.6	X:10075229-10076299	1.74987	0.807252	0.00111023	0.0149055	.	.
unc-120	D1081.2	I:8460219-8463008	1.74882	0.806381	0.00505544	0.0447545	yes	.
twk-25	M04B2.5	IV:11504742-11509550	1.74848	0.806099	0.00160501	0.0195207	yes	.
unc-36	C50C3.9	III:8193777-8201138	1.74816	0.805837	0.00290745	0.0304438	yes	.
C42C1.13	C42C1.13	IV:12278745-12279524	1.74782	0.805555	0.00110868	0.0148984	.	.
dhs-29	F27D9.6	X:7661851-7664863	1.74747	0.805266	0.00441036	0.0406854	.	.
C17H12.8	C17H12.8	IV:6818595-6820632	1.74636	0.804352	0.00149175	0.0185922	.	.
VC5.2	VC5.2	V:7085939-7088839	1.74461	0.802901	0.000244706	0.00460029	.	.
faah-1	B0218.1	IV:8159344-8162028	1.74433	0.802673	0.00156289	0.0192384	yes	.
zmp-1	EGAP1.3	III:5929550-5930078	1.74394	0.802352	0.00384926	0.037064	yes	yes
egl-5	C08C3.1	III:7814317-7817062	1.74222	0.800931	0.00280471	0.0296443	yes	.
F22F7.8	F22F7.8	V:2120946-2121702	1.74095	0.799875	0.00176187	0.0208893	.	.
T04G9.4	T04G9.4	X:772404-775372	1.73907	0.798316	0.00486256	0.0436286	yes	.
F25E5.8	F25E5.8	V:7435394-7436943	1.73872	0.79803	0.000389798	0.00661298	yes	.
cyp-23A1	B0304.3	II:4512208-4522763	1.73805	0.797468	0.00527765	0.046162	yes	.
F44A6.4	F44A6.4	X:10214384-10215494	1.73376	0.793905	0.00595921	0.0496839	.	.
F44E2.4	F44E2.4	III:8832386-8838343	1.73307	0.793332	0.00348107	0.0346849	.	.
C03H5.5	C03H5.5	II:382273-385354	1.73256	0.792908	0.0024158	0.0263932	.	.
F17A9.5	F17A9.5	V:6111004-6112948	1.73112	0.791704	0.00206607	0.0235377	.	.
F56F10.2	F56F10.2	X:859947-862457	1.73099	0.791593	0.000595761	0.00919125	yes	.
Y67H2A.9	Y67H2A.9	IV:13318875-13321805	1.73026	0.79099	0.00144554	0.0182026	.	.
C44C1.1	C44C1.1	X:980773-983026	1.73025	0.790982	0.00252939	0.0273367	yes	.
Y37D8A.2	Y37D8A.2	III:12820040-12825550	1.72917	0.790083	0.000644671	0.00970794	yes	.
asm-1	B0252.2	II:6910028-6912653	1.72765	0.78881	0.00548059	0.0471744	yes	.
F45G2.2	F45G2.2	III:13409820-13423436	1.72735	0.788558	0.00573096	0.0486355	yes	.
F33C8.4	F33C8.4	X:14732213-14734388	1.72579	0.787258	0.00318658	0.0324365	yes	.
ptr-6	C54A12.1	II:5242452-5246824	1.72444	0.786129	0.00206904	0.0235377	.	.
mce-1	D2030.5	I:7582100-7583364	1.7239	0.785678	0.00351588	0.0349216	yes	.
Y47A7.2	Y47A7.2	V:5196042-5198326	1.72163	0.783777	0.000876148	0.0124979	.	.
tnc-2	ZK673.7	II:10466792-10468284	1.72081	0.783091	0.00164544	0.0198636	yes	.
cpx-1	Y73E7A.4	I:1594658-1596177	1.71947	0.781966	0.00199592	0.0228841	.	.
E04F6.6	E04F6.6	II:7197354-7199524	1.71872	0.781333	0.00161821	0.0196486	yes	.
C27D6.12	C27D6.12	II:5177288-5177986	1.71822	0.780919	0.00205851	0.0234728	.	.
F10D2.10	F10D2.10	V:7150696-7156205	1.71732	0.780156	0.00256511	0.0275866	.	.
C08G9.1	C08G9.1	IV:7658723-7664151	1.71439	0.777692	0.00213443	0.0240568	yes	.
F49C5.11	F49C5.11	II:12555300-12557036	1.71339	0.776853	0.00472663	0.0428219	.	.
F10E9.4	F10E9.4	III:8308419-8309736	1.71235	0.77598	0.00105023	0.0143104	.	.
Y11D7A.9	Y11D7A.9	IV:9254243-9256082	1.71221	0.775863	0.001905	0.0220669	yes	.
grsp-4	F07C4.7	V:7624927-7626434	1.71152	0.775275	0.00275657	0.0292412	.	.
sgn-1	F07H5.2	II:8781950-8783584	1.70733	0.771738	0.00365173	0.0356033	yes	.
col-110	F19C7.7	IV:4608202-4609671	1.7071	0.771546	0.000560042	0.00881523	yes	.
K02F3.9	K02F3.9	III:840451-841359	1.70692	0.771396	0.00588996	0.0495306	.	.
R144.3	R144.3	III:5022009-5023164	1.70544	0.770141	0.000437743	0.00724135	.	.
C38C6.3	C38C6.3	II:14633109-14634584	1.70403	0.768948	0.00276215	0.0292792	yes	.
R04B3.3	R04B3.3	X:2473756-2476006	1.70378	0.768743	0.00371393	0.036094	.	.
F42G10.1	F42G10.1	X:10017988-10022246	1.69981	0.765372	0.000522906	0.00836592	yes	.
nlp-15	CC4.2	I:12988220-12995462	1.69941	0.765035	0.00324043	0.0328929	.	.
R53.2	R53.2	II:9962448-9967073	1.69671	0.762743	0.00308981	0.0317942	yes	.
F46G11.6	F46G11.6	X:5786464-5787320	1.69491	0.761209	0.00311833	0.031969	.	.
snf-11	T03F7.1	V:11305052-11308428	1.69465	0.760989	0.00238841	0.0261918	yes	.
lgc-34	T27A1.4	II:526591-530363	1.69323	0.759781	0.00522481	0.0458922	.	.
mec-18	C52B9.9	X:4271141-4274166	1.69301	0.759594	0.00223162	0.0249024	yes	.
rab-30	Y45F3A.2	III:10562925-10565504	1.69283	0.759441	0.00268166	0.0286338	yes	.
fmo-4	F53F4.5	V:13603283-13606691	1.6925	0.759153	0.000620289	0.00947758	.	.
ptr-8	F44F4.4	II:10889219-10893228	1.68973	0.756795	0.00308373	0.0317659	yes	.
ttr-24	Y51A2D.9	V:18555335-18556937	1.68694	0.754412	0.00569993	0.0485474	yes	.
W10D9.6	W10D9.6	II:456101-457886	1.6869	0.754372	0.00253172	0.0273367	.	.
K07A1.10	K07A1.10	I:9615188-9616346	1.68643	0.753969	0.00593149	0.0496553	.	.
nlp-17	Y45F10A.5	IV:13505243-13505734	1.68622	0.753793	0.00230823	0.0255699	.	.
ptr-4	C45B2.7	X:6060722-6065951	1.68565	0.753301	0.00286286	0.0300631	.	.
C30C11.1	C30C11.1	III:8449683-8450436	1.68551	0.753182	0.00219677	0.0245886	.	.
nekl-2	ZC581.1	I:6663144-6665161	1.68514	0.752872	0.00163229	0.0197703	yes	.
C32H11.5	C32H11.5	IV:12923501-12924354	1.68452	0.752339	0.00408083	0.0388077	.	.
haao-1	K06A4.5	V:9505665-9507090	1.68296	0.750997	0.00280435	0.0296443	.	.
tni-1	F42E11.4	X:11375816-11377406	1.68182	0.75002	0.00122141	0.0160442	.	.
dnj-22	T23B12.7	V:8461009-8462173	1.68159	0.749827	0.00328116	0.0332205	.	.
W03G11.3	W03G11.3	X:12100124-12103733	1.68113	0.749434	0.00339367	0.0340851	.	.
F22E12.3	F22E12.3	V:10459165-10463247	1.6792	0.747774	0.00330194	0.0333781	.	.
ech-8	F01G10.2	IV:10236607-10239092	1.67861	0.747266	0.00390638	0.0373812	.	.
unc-58	T06H11.1	X:10112156-10112474	1.67614	0.745146	0.00485195	0.0435602	yes	yes
cpr-3	T10H4.12	V:15296817-15298659	1.67505	0.744204	0.00259604	0.0278213	.	.
aly-1	C01F6.5	IV:9108916-9109736	1.67281	0.742275	0.0029213	0.030545	.	.
mdt-31	F32H2.2	I:8966288-8966997	1.67243	0.741943	0.00168261	0.0202226	yes	.
lon-3	ZK836.1	V:12197414-12198606	1.67233	0.741857	0.00274836	0.0291966	.	.
valv-1	B0496.7	IV:7444623-7445354	1.67055	0.740324	0.00299629	0.0310721	yes	.
Y73F8A.26	Y73F8A.26	IV:15473628-15477480	1.66943	0.739352	0.002679	0.0286263	.	.
ZC247.2	ZC247.2	I:10255623-10262197	1.66857	0.738612	0.00361582	0.0354245	.	.
lbp-1	F40F4.3	X:3259090-3259843	1.66647	0.736794	0.00422459	0.0397095	.	.
unc-105	C41C4.5	II:8117144-8122852	1.66457	0.735146	0.00153017	0.0189739	yes	.
F01G10.10	F01G10.10	IV:10246140-10249885	1.6635	0.734226	0.00427113	0.0399158	.	.
ttr-47	H14N18.3	V:8923066-8923888	1.65939	0.730655	0.00311876	0.031969	yes	.
grl-15	Y75B8A.20	III:12232531-12235610	1.65892	0.730245	0.00571679	0.0486343	yes	.
T07D4.2	T07D4.2	II:8869505-8873960	1.65829	0.729698	0.00439433	0.0405996	.	.
T04B2.3	T04B2.3	IV:10047387-10050488	1.65792	0.729378	0.00422324	0.0397095	yes	.
pqn-24	D1007.14	I:4564042-4565987	1.65689	0.728476	0.00360344	0.0353733	.	.
C02F4.4	C02F4.4	IV:10513870-10515263	1.65285	0.724957	0.00566532	0.0484221	.	.
K08D8.4	K08D8.4	IV:12907445-12909974	1.65004	0.722504	0.00528778	0.0461623	.	.
set-27	Y71H2AM.8	III:2702612-2702960	1.64946	0.721994	0.0021298	0.0240232	yes	yes
ZK154.1	ZK154.1	X:7779569-7780556	1.64929	0.721843	0.00378494	0.0365894	yes	.
F53F4.13	F53F4.13	V:13611324-13611876	1.64903	0.721617	0.00454592	0.0414239	.	.
F08B6.3	F08B6.3	I:6758169-6760168	1.64813	0.720826	0.00389893	0.037372	yes	.
spp-15	C48E7.10	I:6249558-6250069	1.6467	0.719579	0.00380345	0.0366955	yes	.
F33D4.6	F33D4.6	IV:7714153-7717998	1.64535	0.718399	0.00134437	0.0172735	yes	.
R07B7.5	R07B7.5	V:12068699-12070500	1.64535	0.718397	0.00403357	0.0383833	.	.
ZK792.1	ZK792.1	IV:11660345-11660768	1.6429	0.716243	0.00375226	0.0363216	.	yes
ugt-26	C10H11.6	I:4721179-4723961	1.64204	0.715492	0.00374176	0.036268	.	.
lbp-4	ZK742.5	V:7820557-7821457	1.64198	0.715435	0.0055326	0.0475381	.	.
Y12A6A.1	Y12A6A.1	X:13619495-13621658	1.64185	0.715325	0.00336702	0.0338719	yes	.
H42K12.3	H42K12.3	X:1311596-1316631	1.64072	0.714327	0.00438021	0.0405899	.	.
C46C11.3	C46C11.3	X:4629010-4631789	1.64067	0.714288	0.00402651	0.0383411	.	.
unc-112	C47E8.7	V:14691837-14696918	1.64012	0.713801	0.00561917	0.0480839	yes	.
prx-1	C11H1.4	X:14313651-14326730	1.63732	0.711334	0.00576518	0.0487338	yes	.
flp-1	F23B2.5	IV:9144678-9146105	1.63636	0.710488	0.0041058	0.0389806	.	.
H06O01.2	H06O01.2	I:7007337-7015211	1.62973	0.704631	0.00477416	0.0431268	yes	.
C49A1.10	C49A1.10	I:14241885-14244442	1.62773	0.702861	0.00444496	0.0408606	.	.
T21F4.1	T21F4.1	X:5630321-5631732	1.62558	0.700955	0.0042084	0.039685	.	.
Y73F4A.1	Y73F4A.1	IV:9043980-9045337	1.62555	0.700928	0.00515234	0.0454744	.	.
T20B3.1	T20B3.1	V:16818752-16819313	1.6249	0.700354	0.00543622	0.0469863	yes	yes
C05C8.7	C05C8.7	V:7242889-7247279	1.62352	0.699126	0.00531254	0.0462976	.	.
bli-2	F59E12.12	II:5651392-5652408	1.62318	0.698819	0.00156336	0.0192384	yes	.
F10A3.17	F10A3.17	V:16158651-16159761	1.62196	0.697737	0.00353768	0.0350338	.	.
hsp-16.11	T27E4.2	V:9090055-9090582	1.62162	0.697439	0.00231376	0.0255699	.	.
lips-9	F58G1.5	II:12933786-12935288	1.6208	0.696703	0.00451156	0.0412662	.	.
pat-6	T21D12.4	IV:261883-264234	1.61906	0.695155	0.00481048	0.0433324	.	.
R166.3	R166.3	II:10537739-10539272	1.61639	0.692774	0.00517298	0.0455949	.	.
Y39D8A.1	Y39D8A.1	V:419688-421842	1.61617	0.692575	0.00572393	0.0486355	yes	.
mlt-9	F09B12.1	X:15101717-15107897	1.61616	0.692566	0.00222045	0.0248157	.	.
C34C12.6	C34C12.6	III:3482578-3484835	1.61486	0.691412	0.00293137	0.0305628	yes	.
glna-2	DH11.1	II:8008568-8011579	1.61439	0.690986	0.0032966	0.0333472	.	.
T19B10.3	T19B10.3	V:11222754-11225993	1.61348	0.690171	0.00265326	0.028372	yes	.
hmg-11	T05A7.4	II:4672795-4673744	1.61329	0.690005	0.00278813	0.0295117	.	.
T02B11.4	T02B11.4	V:869072-871132	1.61232	0.689138	0.0035559	0.0351665	.	.
mig-2	C35C5.4	X:11548542-11550634	1.61075	0.687732	0.00302203	0.0312184	.	.
lsm-7	ZK593.7	IV:10933330-10934179	1.60989	0.686966	0.00524098	0.0459514	yes	.
R12C12.7	R12C12.7	II:6054943-6056361	1.60897	0.68614	0.00499098	0.0444295	.	.
B0511.7	B0511.7	I:10631640-10633141	1.60753	0.684848	0.00335208	0.0337915	yes	.
F28C6.4	F28C6.4	II:8596226-8600214	1.6075	0.68482	0.00500514	0.0444979	yes	.
rol-6	T01B7.7	II:8733000-8734264	1.60713	0.68449	0.00411328	0.0390147	.	.
pcp-5	ZK688.6	III:7904879-7907778	1.60708	0.684438	0.00502211	0.0445674	.	.
dod-17	K10D11.1	IV:12976269-12978320	1.60519	0.682748	0.00567909	0.0484381	.	.
C01A2.2	C01A2.2	I:13397257-13398517	1.60358	0.681293	0.00505188	0.0447501	.	.
F35B12.3	F35B12.3	V:11602570-11606483	1.60209	0.679957	0.00582408	0.0490331	.	.
dhs-20	F35B12.2	V:11602277-11604189	1.60129	0.679238	0.00525649	0.0460465	yes	.
C29E4.12	C29E4.12	III:7940995-7941548	1.60068	0.678683	0.00540619	0.0468376	.	.
ttr-25	Y51A2D.10	V:18556711-18558073	1.59925	0.677394	0.00576365	0.0487338	yes	.
F52E4.5	F52E4.5	X:3085823-3087329	1.59876	0.676953	0.00600007	0.0499391	.	.
C49C8.5	C49C8.5	IV:8648652-8653664	1.59675	0.675134	0.00594272	0.0496553	yes	.
nlp-27	B0213.2	V:3989076-3989755	1.59576	0.674244	0.0053798	0.046642	.	.
zyg-1	F59E12.2	II:5649719-5654404	1.59508	0.673629	0.00545551	0.0470695	yes	.
ZK265.6	ZK265.6	I:8255340-8256309	1.58916	0.668264	0.00572225	0.0486355	yes	.
aman-2	F58H1.1	V:11927633-11933306	1.58844	0.667612	0.00585433	0.0492593	yes	.
Y69E1A.5	Y69E1A.5	IV:10956839-10957664	1.58841	0.667582	0.00560353	0.0479978	.	.
che-14	F56H1.1	I:5746728-5754284	1.58646	0.665809	0.00568046	0.0484381	yes	.
C40H1.6	C40H1.6	III:9331252-9332202	1.5856	0.665025	0.00435126	0.0405091	yes	.
gsnl-1	K06A4.3	V:9497027-9499354	1.58546	0.664901	0.00479765	0.0432856	.	.
T03G6.3	T03G6.3	X:2610817-2615719	1.58393	0.663509	0.00450938	0.0412662	.	.
C48E7.1	C48E7.1	I:6260251-6264527	1.58348	0.663099	0.00363379	0.0354805	yes	.
T01B11.2	T01B11.2	IV:8449336-8451758	1.58236	0.662081	0.00562316	0.0480899	.	.
daf-10	F23B2.4	IV:9136919-9146196	1.57889	0.658915	0.00511133	0.0451945	.	.
Y38C1AB.1	Y38C1AB.1	IV:36809-39114	1.57742	0.657565	0.0049787	0.0444172	yes	.
Y38C1AB.5	Y38C1AB.5	IV:8765-11070	1.57678	0.656982	0.0031826	0.0324186	yes	.
unc-97	F14D12.2	X:5593098-5594930	1.57609	0.656352	0.00445312	0.0408841	.	.
cat-4	F32G8.6	V:10564855-10566441	1.57602	0.656281	0.00357847	0.0352229	yes	.
C54E4.2	C54E4.2	IV:2144829-2145239	1.57487	0.65523	0.00481175	0.0433324	.	yes
ugt-5	ZC455.6	V:12790683-12792948	1.57277	0.653308	0.00358636	0.035253	.	.
C18E9.2	C18E9.2	II:8964991-8966857	1.57258	0.653135	0.00301544	0.0311905	.	.
C13F10.7	C13F10.7	V:7222031-7223261	1.56924	0.650069	0.00253212	0.0273367	yes	.
pat-10	F54C1.7	I:5018770-5020166	1.568	0.648923	0.00502193	0.0445674	.	.
gly-6	H38K22.5	III:4324261-4331200	1.56695	0.647961	0.00247513	0.0268605	yes	.
T01H8.2	T01H8.2	I:8571550-8573757	1.56454	0.645743	0.00295233	0.0307494	.	.
swm-1	C25E10.9	V:9054201-9054855	1.56389	0.645138	0.00177111	0.0209479	.	.
hsp-16.1	T27E4.8	V:9087271-9087760	1.56376	0.645015	0.00574024	0.0486355	.	.
F21D5.8	F21D5.8	IV:8739492-8740013	1.56224	0.643614	0.00332934	0.0336318	.	.
F26H9.5	F26H9.5	I:9312636-9314480	1.56127	0.642721	0.00245431	0.0267004	yes	.
F40A3.1	F40A3.1	V:7891511-7895561	1.55989	0.641441	0.00168083	0.0202226	yes	.
sqv-4	F29F11.1	V:10659610-10661448	1.55903	0.640652	0.00243679	0.0265647	yes	.
Y38A10A.2	Y38A10A.2	V:6057347-6063408	1.55499	0.636904	0.00140904	0.0178198	.	.
dnc-2	C28H8.12	III:5924346-5925709	1.55407	0.636055	0.00495822	0.0442965	yes	.
tyr-4	C34G6.2	I:5898306-5902116	1.55223	0.634346	0.00173967	0.0207779	yes	.
B0393.5	B0393.5	III:4765783-4776242	1.54802	0.630427	0.00232807	0.0256844	yes	.
pfd-4	B0035.4	IV:11315183-11315855	1.54751	0.629944	0.00592573	0.0496553	yes	.
Y17G7B.21	Y17G7B.21	II:11975683-11977595	1.54594	0.628485	0.00532887	0.0463326	.	.
nhx-9	ZK822.3	IV:11930847-11935691	1.54529	0.627882	0.00206881	0.0235377	.	.
R08D7.4	R08D7.4	III:8971815-8973872	1.54117	0.62403	0.00576518	0.0487338	.	.
Y57G11C.31	Y57G11C.31	IV:14677347-14687372	1.53848	0.621506	0.00541214	0.0468614	.	.
Y71G12B.17	Y71G12B.17	I:1667503-1669776	1.53698	0.620097	0.00173707	0.0207638	yes	.
F17C11.12	F17C11.12	V:10934219-10936841	1.53626	0.619425	0.00590244	0.0495982	yes	.
T28B4.1	T28B4.1	X:6588763-6596100	1.53405	0.617343	0.00442278	0.0407532	yes	.
T21B10.1	T21B10.1	II:8929777-8930875	1.53383	0.617141	0.00423339	0.0397254	.	.
Y53H1B.2	Y53H1B.2	I:11292653-11294174	1.53236	0.615756	0.00145394	0.0182769	.	.
ZK836.2	ZK836.2	V:12194459-12205467	1.53148	0.61493	0.0014513	0.0182593	yes	.
F08C6.2	F08C6.2	X:7572063-7581011	1.53062	0.614113	0.00118526	0.0157106	yes	.
F33D4.8	F33D4.8	IV:7710034-7710814	1.52865	0.612261	0.0028411	0.0299423	yes	.
F09E5.11	F09E5.11	II:5357295-5358172	1.52849	0.612106	0.00101736	0.0139667	yes	.
dhp-2	C47E12.8	IV:9978165-9981548	1.52824	0.611868	0.00537707	0.046642	yes	.
K07G5.6	K07G5.6	I:7149935-7151869	1.52715	0.610838	0.00454874	0.0414239	.	.
ZK154.4	ZK154.4	X:7776979-7782387	1.52592	0.609675	0.00293133	0.0305628	yes	.
T09B4.8	T09B4.8	I:6164717-6166541	1.52373	0.607609	0.0012773	0.0165698	.	.
C47E12.6	C47E12.6	IV:9983269-9989679	1.51796	0.602137	0.00526128	0.0460465	yes	.
msra-1	F43E2.5	II:7363173-7364064	1.51657	0.600808	0.00245527	0.0267004	yes	.
R74.2	R74.2	III:4187131-4189975	1.51656	0.600799	0.00323766	0.0328877	yes	.
fkb-4	ZC455.10	V:12785136-12787087	1.51494	0.59926	0.00505019	0.0447501	.	.
T02D1.8	T02D1.8	IV:17386755-17387462	1.51464	0.598977	0.0053692	0.0466277	yes	.
cpg-9	Y67D8C.8	IV:3068441-3069210	1.51434	0.598692	0.0039122	0.0373812	.	yes
tin-13	DY3.1	I:8759187-8759784	1.51347	0.597859	0.00241816	0.0263992	.	.
F28H7.3	F28H7.3	V:10749350-10750766	1.50843	0.593047	0.00293125	0.0305628	.	.
T08B2.8	T08B2.8	I:6211269-6211889	1.50822	0.592843	0.00309519	0.0317942	.	.
C05D11.10	C05D11.10	III:6430985-6431740	1.50333	0.588163	0.000600602	0.00923472	.	.
T05E11.9	T05E11.9	IV:11106397-11107558	1.50058	0.585518	0.00292676	0.0305628	.	.
acdh-3	K06A5.6	I:6464198-6466943	1.49989	0.584859	0.00365269	0.0356033	yes	.
C39E9.8	C39E9.8	IV:13079456-13082758	1.49734	0.582404	0.00210394	0.023805	yes	.
uev-3	F26H9.7	I:9310321-9313273	1.49696	0.582034	0.00387255	0.0372147	yes	.
fkb-3	C05C8.3	V:7225351-7226296	1.4965	0.581591	0.000794942	0.0115081	.	.
mrck-1	K08B12.5	V:6256007-6267174	1.49535	0.580481	0.000626104	0.00955643	yes	.
T03D8.6	T03D8.6	V:20816540-20820130	1.49263	0.577861	0.000389337	0.00661285	.	.
F11A10.7	F11A10.7	IV:12085401-12087004	1.49214	0.57738	0.00305518	0.0315385	yes	.
dep-1	F44G4.8	II:9005734-9019705	1.48932	0.574656	0.00457549	0.0416153	.	.
ccg-1	Y73F8A.6	IV:15270126-15275775	1.48862	0.573973	0.00137008	0.0174937	.	.
B0035.13	B0035.13	IV:11304699-11306698	1.48466	0.570129	0.00530587	0.0462704	yes	.
gta-1	K04D7.3	IV:10180636-10183937	1.48085	0.566425	0.00353668	0.0350338	yes	.
acs-7	C01G6.7	II:9291957-9293981	1.47913	0.564744	0.000527686	0.00841475	yes	.
C34B2.10	C34B2.10	I:10682460-10683139	1.47266	0.558426	0.00575483	0.0487309	.	.
F15B9.8	F15B9.8	V:12988517-12992171	1.47204	0.557813	0.00225916	0.0251904	.	.
F08G5.6	F08G5.6	IV:12435804-12438251	1.47195	0.55773	0.00362585	0.0354805	.	.
T19B10.2	T19B10.2	V:11221282-11222816	1.46757	0.553425	0.000436899	0.00723558	yes	.
lec-5	ZK1248.16	II:5839617-5841113	1.46573	0.551621	0.00112595	0.0150061	.	.
Y57A10A.23	Y57A10A.23	II:12240323-12242025	1.46353	0.549448	0.000420642	0.00701406	.	.
C29F5.1	C29F5.1	II:6303481-6306254	1.45816	0.544145	0.00594558	0.0496553	.	.
F32A5.4	F32A5.4	II:7228743-7230574	1.45422	0.54025	0.00590818	0.0495982	.	.
far-8	K02F3.3	III:842928-843796	1.45364	0.539665	0.00243848	0.0265647	.	.
alp-1	T11B7.4	IV:8852485-8862474	1.45221	0.538246	0.000274402	0.00500398	yes	.
C25H3.7	C25H3.7	II:5666737-5668914	1.44648	0.532543	0.00295569	0.0307505	yes	.
F07H5.3	F07H5.3	II:8784480-8785458	1.44104	0.527112	0.00126473	0.0164651	.	.
Y57A10A.10	Y57A10A.10	II:12257583-12266156	1.43989	0.525954	0.000270689	0.00496105	yes	.
F52A8.5	F52A8.5	I:7345940-7347372	1.43929	0.525354	0.0023074	0.0255699	yes	.
D2030.4	D2030.4	I:7580933-7581626	1.43448	0.520532	0.0030937	0.0317942	yes	.
sod-2	F10D11.1	I:8434483-8435808	1.43311	0.519154	0.00169681	0.0203659	yes	.
snap-1	D1014.3	V:8130346-8133311	1.43221	0.518242	0.00190038	0.0220308	.	.
Y73C8B.3	Y73C8B.3	V:3191300-3193231	1.43033	0.51635	0.000881115	0.0125249	.	.
F36G3.2	F36G3.2	X:9792344-9794215	1.42902	0.515031	0.0004256	0.00708056	.	.
bre-1	C53B4.7	IV:8987115-8990428	1.42803	0.514022	0.0049669	0.0443469	.	.
pfd-5	R151.9	III:7198090-7198824	1.41901	0.504886	0.000239728	0.00453002	.	.
K09G1.1	K09G1.1	V:9583572-9590499	1.41806	0.503923	0.00507272	0.0448802	yes	.
rps-5	T05E11.1	IV:11110081-11111031	0.717581	-0.478787	0.00139775	0.0177435	.	.
C08H9.2	C08H9.2	II:9886479-9891029	0.713958	-0.48609	0.00345456	0.0344913	.	.
F26E4.6	F26E4.6	I:9773161-9774007	0.713808	-0.486392	0.00234619	0.0258453	.	.
rps-22	F53A3.3	III:1908602-1909369	0.713012	-0.488002	0.00521566	0.0458525	yes	yes
F44E5.1	F44E5.1	II:11774081-11774498	0.711647	-0.490766	0.00517535	0.0455949	.	.
spp-4	T08A9.8	X:7318229-7318730	0.710429	-0.493238	0.00155604	0.0192243	.	.
unc-70	K11C4.3	V:6881326-6891385	0.709649	-0.494823	0.00125184	0.0163265	yes	.
rps-11	F40F11.1	IV:11602361-11603264	0.709331	-0.495469	0.00033245	0.00585071	yes	.
C12D12.1	C12D12.1	X:3499240-3505240	0.708912	-0.496321	0.00184188	0.0214891	yes	.
trap-1	Y71F9AM.6	I:2928395-2929681	0.701332	-0.51183	0.00473461	0.0428328	.	.
ifc-2	M6.1	X:653141-653926	0.701259	-0.51198	0.00577803	0.0487859	yes	yes
col-39	C09G5.4	II:10704844-10705961	0.700927	-0.512664	0.00158291	0.0194136	.	.
col-130	F08G5.4	IV:12427482-12428493	0.69655	-0.521701	0.00125448	0.0163463	.	.
let-607	F57B10.1	I:6574003-6585880	0.695632	-0.523604	0.00171608	0.0205297	yes	.
gst-10	Y45G12C.2	V:2561689-2564707	0.693063	-0.528942	0.000916138	0.0128921	.	.
asp-6	F21F8.7	V:8267526-8268919	0.692193	-0.530755	0.0015589	0.0192322	yes	.
mdt-15	R12B2.5	III:5828512-5833701	0.690223	-0.534865	0.00435658	0.0405096	yes	.
ZK1320.2	ZK1320.2	II:9657817-9658952	0.690197	-0.53492	0.00434375	0.040465	.	.
rpl-26	F28C6.7	II:8602549-8603530	0.687161	-0.54128	0.0023796	0.0261344	.	.
rab-7	W03C9.3	II:11962741-11966869	0.686394	-0.542892	0.00538042	0.046642	yes	.
inf-1	F57B9.6	III:6929984-6931898	0.685691	-0.54437	0.0043624	0.0405096	.	.
F07A11.2	F07A11.2	II:11592326-11596524	0.684501	-0.546875	0.000187417	0.00375015	.	.
kin-10	T01G9.6	I:8288952-8291070	0.683396	-0.549207	0.00168151	0.0202226	.	.
umps-1	T07C4.1	III:10355705-10357601	0.683182	-0.549659	0.0023793	0.0261344	.	.
col-106	Y77E11A.15	IV:1459862-1460787	0.683119	-0.549791	0.000681135	0.0101153	.	.
F22D6.2	F22D6.2	I:7079589-7082019	0.679475	-0.557507	0.000257439	0.00474799	.	.
mcm-7	F32D1.10	V:4347150-4349761	0.679022	-0.558471	0.000274147	0.00500398	yes	.
spp-8	C28C12.5	IV:8481651-8483697	0.678742	-0.559064	0.000928086	0.0130351	.	.
grl-16	Y65B4BR.6	I:572180-575122	0.678112	-0.560405	0.00309396	0.0317942	.	.
xpo-2	Y48G1A.5	I:318543-323353	0.676615	-0.563592	0.00227983	0.0253629	.	.
rpl-1	Y71F9AL.13	I:2875397-2876326	0.676147	-0.564591	0.000969151	0.0134566	.	.
Y37E3.17	Y37E3.17	I:2141499-2141908	0.675675	-0.565598	0.00127359	0.016551	.	yes
emb-9	K04H4.1	III:9336794-9344363	0.67556	-0.565845	0.00134456	0.0172735	yes	.
K11H12.8	K11H12.8	IV:655384-658603	0.674989	-0.567064	0.0010424	0.0142303	.	.
hecd-1	C34D4.14	IV:7134335-7144886	0.674717	-0.567646	0.000350708	0.00609856	.	.
lec-3	ZK892.1	II:9991310-10000287	0.674468	-0.568177	0.00249142	0.0269772	yes	.
cey-4	Y39A1C.3	III:10866789-10868628	0.672847	-0.57165	0.00174133	0.0207807	yes	.
pfn-1	Y18D10A.20	I:12921991-12923535	0.672802	-0.571746	0.00422164	0.0397095	.	.
col-94	W05B2.1	III:10986727-10987744	0.672226	-0.572982	0.00118278	0.015692	.	.
F49E8.1	F49E8.1	IV:7556657-7559448	0.67216	-0.573122	0.00140453	0.0177852	yes	.
col-71	Y49F6B.10	II:3500076-3502452	0.671412	-0.574729	0.00160304	0.0195129	yes	.
rle-1	M142.6	III:10936147-10946400	0.671158	-0.575276	0.00380621	0.0366979	.	.
pgrn-1	T22H2.6	I:11701622-11703695	0.670733	-0.576189	0.000216935	0.00420819	yes	.
max-2	Y38F1A.10	II:13016340-13016603	0.670389	-0.57693	0.000650605	0.00976577	yes	yes
rsr-1	F28D9.1	I:11168503-11182055	0.670284	-0.577155	0.00424867	0.0397568	.	.
C16C10.3	C16C10.3	III:4172308-4176135	0.669884	-0.578017	0.000983583	0.0136311	.	.
T23E7.2	T23E7.2	X:17670953-17680714	0.669287	-0.579302	0.000941413	0.0131654	yes	.
D1086.10	D1086.10	V:14082738-14083578	0.668929	-0.580074	0.00301453	0.0311905	.	.
glh-4	T12F5.3	I:3726014-3731227	0.668688	-0.580594	0.0016419	0.0198372	.	.
pqn-20	C37A2.2	I:6791026-6797471	0.668222	-0.581601	0.00463285	0.0420846	yes	.
lmp-1	C03B1.12	X:6376401-6377651	0.668196	-0.581658	0.00500328	0.0444979	.	.
Y41D4A.5	Y41D4A.5	IV:1732210-1732553	0.667683	-0.582765	0.00430257	0.0401582	yes	yes
tpxl-1	Y39G10AR.12	I:2297282-2304397	0.667497	-0.583166	0.00204399	0.0233254	yes	.
tag-218	K07D4.7	II:4004892-4016080	0.66712	-0.583982	0.00140509	0.0177852	yes	.
Y39E4A.3	Y39E4A.3	III:12970105-12970353	0.665663	-0.587135	0.000391015	0.00661872	yes	yes
toh-1	T24A11.3	III:3804754-3809014	0.665298	-0.587928	0.000788176	0.0114556	.	.
T08B2.12	T08B2.12	I:6231500-6232120	0.664828	-0.588946	0.00390171	0.037372	.	.
F58D2.2	F58D2.2	IV:13189743-13192259	0.66471	-0.589202	8.12e-05	0.00193492	yes	.
his-74	W05B10.1	V:12659688-12660313	0.664257	-0.590187	0.000681416	0.0101153	.	.
gsk-3	Y18D10A.5	I:12819204-12824795	0.662696	-0.59358	0.00356138	0.0351732	.	.
hmg-12	Y17G7A.1	II:11916448-11918256	0.661799	-0.595536	0.0058014	0.0489284	yes	.
Y41E3.3	Y41E3.3	IV:14981577-14996284	0.661719	-0.595709	0.000773717	0.0112791	.	.
T19D12.1	T19D12.1	II:6666864-6673713	0.661638	-0.595886	0.00433034	0.0403659	.	.
hsp-1	F26D10.3	IV:17278920-17281298	0.661361	-0.596491	0.00181077	0.0212233	.	.
dpy-4	Y41E3.2	IV:14985511-14986750	0.660099	-0.599245	0.00143527	0.0181201	yes	.
Y43E12A.2	Y43E12A.2	IV:10982047-10984982	0.660078	-0.599291	0.00504117	0.0447094	.	.
clec-62	F35C5.5	II:12892995-12895031	0.659813	-0.599871	0.00335858	0.0338103	yes	.
W06A7.4	W06A7.4	V:14824649-14829328	0.659009	-0.60163	0.00386179	0.0371357	yes	.
R06C7.1	R06C7.1	I:7235382-7238792	0.658955	-0.601749	0.00350633	0.034889	.	.
ZK370.4	ZK370.4	III:8725242-8731292	0.65883	-0.602022	0.0043895	0.0405996	yes	.
C48E7.7	C48E7.7	I:6234721-6235345	0.658642	-0.602434	5.69e-05	0.0014632	.	.
F09G2.2	F09G2.2	V:7196897-7198419	0.658321	-0.603137	0.00174738	0.020836	.	.
alh-11	F42G9.5	III:774319-778867	0.658221	-0.603355	0.00052676	0.00840917	.	.
Y48G8AL.16	Y48G8AL.16	I:1216564-1216832	0.657731	-0.60443	0.00254059	0.0273884	yes	yes
ncl-1	ZK112.2	III:7731322-7738006	0.657465	-0.605014	0.000471831	0.00767487	yes	.
prg-1	D2030.6	I:7585320-7588363	0.656845	-0.606375	6.97e-05	0.0017305	yes	.
K08F4.2	K08F4.2	IV:10126535-10128934	0.656328	-0.60751	0.000638366	0.00965225	.	.
npp-8	Y41D4B.19	IV:1583311-1583712	0.656304	-0.607564	0.000300996	0.00542127	yes	yes
ani-1	Y49E10.19	III:12451379-12451719	0.656289	-0.607598	0.00357178	0.0352183	.	yes
K08A2.1	K08A2.1	II:2997024-3000656	0.655225	-0.609938	0.000328923	0.0058171	yes	.
K10C3.2	K10C3.2	I:9850011-9851784	0.653618	-0.613479	0.00590545	0.0495982	yes	.
smd-1	F47G4.7	I:14048073-14050991	0.653473	-0.6138	3.62e-05	0.00101187	.	.
Y39F10B.1	Y39F10B.1	II:725848-726222	0.653437	-0.613879	0.00345422	0.0344913	.	yes
atp-4	T05H4.12	V:6426176-6428421	0.653429	-0.613899	0.00315519	0.0322109	.	.
F54D11.2	F54D11.2	V:4621047-4621288	0.653171	-0.614466	0.000480297	0.00778657	.	yes
ell-1	Y24D9A.1	IV:4408599-4414685	0.653149	-0.614515	0.00185577	0.0216166	.	.
T23G11.1	T23G11.1	I:7701359-7702031	0.652852	-0.615171	0.00441197	0.0406854	yes	.
sem-2	C32E12.5	I:5204539-5215221	0.652755	-0.615385	0.000567799	0.00887991	.	.
T25E4.1	T25E4.1	II:5578303-5579948	0.652655	-0.615607	0.0054472	0.0470255	.	.
glh-1	T21G5.3	I:6854687-6857536	0.652627	-0.61567	0.00148668	0.0185645	.	.
prg-2	C01G5.2	IV:6526713-6529791	0.651875	-0.617333	0.00139539	0.0177392	.	.
C25G4.6	C25G4.6	IV:12455094-12456177	0.651739	-0.617634	0.000524968	0.00838972	.	.
rpl-31	W09C5.6	I:13652927-13653694	0.651315	-0.618573	0.00338613	0.0340408	.	.
T02C5.1	T02C5.1	X:2694901-2698272	0.651184	-0.618863	0.000370466	0.00635887	yes	.
C18B2.5	C18B2.5	X:3606669-3611081	0.650927	-0.619432	5.13e-05	0.0013558	.	.
pqn-45	F56F3.1	III:4471378-4475112	0.650791	-0.619734	0.00315222	0.0322109	.	.
clec-10	C03H5.1	II:402660-404235	0.650712	-0.61991	0.00384478	0.0370454	.	.
T22B11.5	T22B11.5	IV:4696827-4704005	0.650542	-0.620286	0.000454749	0.00745512	yes	.
Y48G8AL.12	Y48G8AL.12	I:1218497-1218985	0.650493	-0.620394	0.00229422	0.0255035	.	.
K04H4.2	K04H4.2	III:9347630-9355396	0.650373	-0.620661	0.00248281	0.0269239	yes	.
ZC434.8	ZC434.8	I:10348040-10349636	0.650268	-0.620895	0.000405394	0.00680298	.	.
R02F11.1	R02F11.1	V:4801085-4802612	0.649797	-0.621938	0.000291811	0.00527535	yes	.
wars-1	Y80D3A.1	V:18856831-18857343	0.649698	-0.622159	0.00580903	0.0489445	yes	yes
npp-11	F53F10.5	I:3817999-3821506	0.649539	-0.622512	0.00374554	0.0362806	.	.
rpl-20	E04A4.8	IV:4749004-4749774	0.649328	-0.62298	0.00295348	0.0307494	.	.
rpl-21	C14B9.7	III:8129484-8130397	0.648032	-0.625862	0.000413309	0.0069234	.	.
col-137	Y51H4A.9	IV:16601452-16602743	0.647476	-0.627101	0.00133801	0.0172501	.	.
grl-4	F42C5.7	IV:7309824-7310749	0.647139	-0.627852	0.00017372	0.00352988	yes	.
emb-4	Y80D3A.2	V:18879663-18880523	0.646979	-0.628209	0.000217495	0.00421345	yes	yes
F13A7.1	F13A7.1	V:16376219-16377905	0.646626	-0.628997	0.00186632	0.0217048	.	.
F26A10.2	F26A10.2	X:7631970-7637037	0.646361	-0.629587	0.00425781	0.0398168	yes	.
T22D1.5	T22D1.5	IV:6903937-6905535	0.646324	-0.62967	0.00189842	0.0220256	yes	.
Y47D7A.13	Y47D7A.13	V:4434868-4435913	0.644945	-0.632753	3.34e-05	0.000956925	.	.
tag-153	F44A2.1	V:9323187-9327189	0.644792	-0.633093	0.000210896	0.00413497	yes	.
R148.3	R148.3	III:3180689-3181208	0.644688	-0.633328	0.000933328	0.0130711	.	yes
F59B1.2	F59B1.2	V:3633326-3634672	0.644099	-0.634645	0.00231419	0.0255699	yes	.
Y111B2A.3	Y111B2A.3	III:12495985-12499247	0.64397	-0.634934	0.00064045	0.00966431	.	.
C39H7.1	C39H7.1	IV:5631728-5633359	0.643713	-0.63551	0.00122916	0.016104	.	.
ssq-1	K07F5.11	IV:9852534-9853538	0.643382	-0.636252	2.53e-05	0.000770281	.	.
cpb-3	B0414.5	I:5788634-5791755	0.643302	-0.636431	0.000201598	0.00397938	yes	.
F58G1.3	F58G1.3	II:12925910-12928267	0.641656	-0.640129	0.00239191	0.0261946	.	.
let-711	F57B9.2	III:6946694-6958823	0.641358	-0.640798	0.000594657	0.00919125	.	.
F35A5.1	F35A5.1	X:3807449-3816415	0.641108	-0.641361	0.00118004	0.0156699	.	.
let-526	C01G8.9	I:5300954-5310917	0.64066	-0.642369	0.00546465	0.0471205	.	.
spe-15	F47G6.4	I:1458002-1458230	0.640122	-0.643582	0.00570421	0.0485556	yes	yes
C16A11.4	C16A11.4	II:4227049-4229171	0.639264	-0.645517	0.00454258	0.0414239	.	.
msp-64	ZK1248.6	II:5809904-5810322	0.639093	-0.645903	0.000265976	0.00488694	.	.
fib-1	T01C3.7	V:15000634-15002178	0.637733	-0.648975	0.00111664	0.014964	.	.
T24B8.4	T24B8.4	II:9067765-9068010	0.637649	-0.649166	1.18e-05	0.000418289	.	yes
gld-4	ZK858.1	I:9118108-9121754	0.636625	-0.651484	0.000844318	0.012103	yes	.
gbf-1	C24H11.7	III:11760978-11761418	0.636136	-0.652592	0.00365369	0.0356033	.	yes
mcm-2	Y17G7B.5	II:12001446-12006561	0.636094	-0.652689	0.00532226	0.046307	.	.
F31C3.3	F31C3.3	I:15041421-15050691	0.635035	-0.655093	0.00290056	0.0303935	yes	.
B0035.6	B0035.6	IV:11320778-11323614	0.634972	-0.655235	0.00136213	0.0174226	.	.
ant-1.3	K01H12.2	IV:9708174-9709285	0.634779	-0.655673	0.000273334	0.00499769	.	.
such-1	Y66D12A.17	III:11521626-11521987	0.634777	-0.655679	1.67e-05	0.000545751	.	yes
ilys-5	F22A3.6	X:6533447-6536803	0.634762	-0.655712	0.00230359	0.0255688	.	.
gsa-1	R06A10.2	I:1068594-1075013	0.634596	-0.656089	0.00500947	0.0445093	.	.
Y48G1C.8	Y48G1C.8	I:101213-108161	0.633655	-0.658231	0.000890258	0.0125764	yes	.
T10E9.4	T10E9.4	I:6525050-6528690	0.633599	-0.658357	0.0048927	0.0438183	yes	.
sap-49	C08B11.5	II:8034293-8035717	0.633461	-0.658672	0.000164225	0.0033817	yes	.
cpr-5	W07B8.5	V:1132598-1133994	0.632449	-0.660979	0.000201187	0.00397665	.	.
ZC8.6	ZC8.6	X:4995486-4995907	0.63231	-0.661296	0.0008849	0.0125249	yes	yes
gld-2	ZC308.1	I:6369967-6386145	0.632201	-0.661544	2.18e-05	0.000679545	yes	.
col-92	W05B2.6	III:10982067-10983154	0.632126	-0.661717	1.44e-05	0.000490431	.	.
ify-1	C27A2.3	II:5054069-5055327	0.6319	-0.662231	0.00191869	0.0221654	.	.
R10D12.13	R10D12.13	V:13962402-13965792	0.631646	-0.662813	0.00593439	0.0496553	.	.
Y49F6B.15	Y49F6B.15	II:3501824-3502048	0.631092	-0.664077	7.56e-05	0.0018356	yes	.
vab-19	T22D2.1	II:2443297-2451146	0.630208	-0.666099	0.00442491	0.0407532	yes	.
T16A9.5	T16A9.5	V:14213576-14215074	0.630185	-0.666152	0.000646776	0.00972734	yes	.
pptr-1	W08G11.4	V:16357501-16366579	0.629978	-0.666627	7.34e-05	0.00180272	yes	.
tkt-1	F01G10.1	IV:10243569-10245730	0.629948	-0.666696	0.000232647	0.00444219	.	.
K04H4.5	K04H4.5	III:9360184-9361246	0.629695	-0.667274	0.00175786	0.0208587	.	.
ZK682.5	ZK682.5	V:9284124-9287537	0.62937	-0.66802	1.13e-05	0.000402086	yes	.
Y48G1C.7	Y48G1C.7	I:96479-101733	0.629235	-0.668329	0.0023102	0.0255699	yes	.
Y106G6H.13	Y106G6H.13	I:10471205-10471950	0.628824	-0.669273	0.00023441	0.00447001	.	.
rps-27	F56E10.4	V:103385-104070	0.628821	-0.669279	0.00595222	0.049673	.	.
ego-2	Y53H1C.2	I:11411230-11411915	0.628649	-0.669674	0.0001193	0.00266863	yes	yes
ubl-1	H06I04.4	III:3068298-3069204	0.628613	-0.669756	0.000784494	0.0114248	.	.
K08H10.2	K08H10.2	V:10022474-10028135	0.62756	-0.672174	0.00109324	0.0147387	yes	.
Y1A5A.1	Y1A5A.1	III:3985544-3986789	0.627222	-0.672953	1.58e-05	0.000524398	.	.
asp-1	Y39B6A.20	V:19049094-19050796	0.626068	-0.675608	0.00159129	0.0194597	.	.
F52C12.4	F52C12.4	IV:1925127-1925826	0.625341	-0.677285	0.00359027	0.0352677	.	yes
tsn-1	F10G7.2	II:4706810-4710166	0.625318	-0.677339	0.00115832	0.0154094	.	.
cyb-1	ZC168.4	IV:10735304-10737161	0.624552	-0.679106	0.0042325	0.0397254	.	.
C14F11.4	C14F11.4	X:6230883-6233012	0.62395	-0.680498	6.1e-06	0.00025011	.	.
atx-2	D2045.1	III:10461292-10467953	0.623929	-0.680546	0.00159682	0.019486	yes	.
T25B9.6	T25B9.6	IV:10758117-10760703	0.623554	-0.681412	0.0018774	0.0218163	yes	.
F54A3.4	F54A3.4	II:2220005-2223545	0.623176	-0.682288	0.00410669	0.0389806	yes	.
tfg-1	Y63D3A.5	I:14101265-14104572	0.622783	-0.6832	0.000111187	0.00252192	yes	.
ZK945.7	ZK945.7	II:10107415-10108379	0.621918	-0.685204	0.00128404	0.0166225	.	.
cye-1	C37A2.4	I:6780807-6784535	0.621697	-0.685717	0.000156715	0.00328427	.	.
cpg-3	R06C7.4	I:7244935-7246293	0.620899	-0.68757	0.00544478	0.0470255	yes	.
C56C10.11	C56C10.11	II:6598310-6601087	0.620762	-0.687887	0.00532275	0.046307	.	.
C50E10.1	C50E10.1	II:12301019-12302350	0.619935	-0.689811	0.000888444	0.0125629	.	.
Y37D8A.12	Y37D8A.12	III:12878414-12880598	0.619586	-0.690623	0.00105898	0.0144027	.	.
T14G10.8	T14G10.8	IV:10146141-10146986	0.619422	-0.691005	0.00179714	0.021085	yes	.
ssq-3	ZC477.1	IV:7111621-7112849	0.619319	-0.691246	0.00368904	0.0358841	.	.
T27E7.1	T27E7.1	IV:14519732-14520973	0.618913	-0.692193	0.000642787	0.00968957	.	.
Y47D7A.15	Y47D7A.15	V:4431749-4432089	0.618881	-0.692266	3.07e-06	0.00014169	.	.
col-181	W03G11.1	X:12104862-12106013	0.618724	-0.692632	0.00256719	0.0275866	.	.
rsa-2	Y48A6B.11	III:11063430-11068659	0.618423	-0.693333	0.000221797	0.0042685	.	.
F45F2.11	F45F2.11	V:8518903-8520741	0.618312	-0.693593	7.22e-05	0.00177858	.	.
F35C8.5	F35C8.5	X:5365776-5367589	0.617013	-0.696628	0.00170406	0.0204026	.	.
phat-3	C49G7.4	V:4043901-4044986	0.616391	-0.698081	0.000132431	0.00288071	.	.
E03H12.7	E03H12.7	IV:4987749-4988608	0.616017	-0.698958	0.00351079	0.0349095	.	.
Y18D10A.1	Y18D10A.1	I:12797039-12797408	0.615773	-0.69953	0.000119835	0.0026765	.	yes
tyr-2	K08E3.1	III:13744121-13747186	0.615565	-0.700017	6.89e-05	0.00171416	.	.
Y45G5AM.2	Y45G5AM.2	V:4175873-4181646	0.614993	-0.701357	0.00033551	0.0058833	yes	.
Y48G1BM.9	Y48G1BM.9	I:254709-258692	0.614952	-0.701455	0.000131694	0.00287962	yes	.
col-159	F57B1.3	V:13198216-13199301	0.614908	-0.701558	0.000127464	0.00280824	yes	.
dct-16	Y38H6C.1	V:20497884-20499042	0.614581	-0.702326	0.000397891	0.00671132	.	.
mxl-2	F40G9.11	III:186944-188130	0.614379	-0.702799	0.00164152	0.0198372	yes	.
cyk-4	K08E3.6	III:13768440-13771141	0.614213	-0.703189	6.75e-05	0.00168879	yes	.
col-133	F52B11.4	IV:14098310-14099327	0.613234	-0.70549	0.000335272	0.0058833	.	.
F27C8.6	F27C8.6	IV:9587081-9588817	0.612479	-0.707267	6.26e-06	0.000253834	.	.
spat-2	Y48A6B.13	III:11059123-11059483	0.612271	-0.707757	0.00255845	0.0275397	.	yes
Y39E4B.6	Y39E4B.6	III:13070659-13074931	0.612146	-0.708052	0.00376825	0.0364522	.	.
ccch-1	F38B7.1	V:11527813-11541230	0.611311	-0.710021	3.82e-05	0.00105976	yes	.
zyg-8	Y79H2A.11	III:12063833-12064172	0.61123	-0.710212	0.000433771	0.0072001	.	yes
ZK938.1	ZK938.1	II:9829359-9830695	0.611059	-0.710616	0.00371715	0.0360946	.	.
W08E12.7	W08E12.7	IV:3295132-3297179	0.61101	-0.710732	0.00201254	0.0230025	.	.
F55A12.1	F55A12.1	I:5368481-5372646	0.610546	-0.711828	4.2e-06	0.000183478	.	.
pgl-1	ZK381.4	IV:6973953-6977307	0.609629	-0.713996	8.05e-05	0.00192366	.	.
Y46G5A.4	Y46G5A.4	II:12726889-12736805	0.609537	-0.714215	0.00035916	0.00620859	yes	.
gei-7	C05E4.9	V:724208-728104	0.608431	-0.716835	0.000884097	0.0125249	yes	.
rmd-1	T05G5.7	III:9758822-9760304	0.608381	-0.716953	0.00103783	0.0141957	yes	.
F17E9.5	F17E9.5	IV:8345804-8346533	0.608371	-0.716976	3.38e-06	0.000152886	.	.
nasp-2	C50B6.2	V:13310171-13312253	0.608282	-0.717189	3.64e-06	0.000161974	.	.
K11D2.4	K11D2.4	I:12519184-12527543	0.608004	-0.717848	0.00271999	0.0289373	yes	.
Y65B4A.9	Y65B4A.9	I:663627-666897	0.607733	-0.718491	0.00153933	0.0190551	.	.
fzr-1	ZK1307.6	II:9640936-9644407	0.607421	-0.719231	0.000420616	0.00701406	yes	.
ent-2	K09A9.3	X:15600997-15603695	0.607378	-0.719333	0.00141181	0.0178394	.	.
Y39B6A.1	Y39B6A.1	V:19200984-19203580	0.607187	-0.719788	0.00455357	0.0414418	.	.
ZK1067.2	ZK1067.2	II:9213792-9223094	0.607126	-0.719931	0.00226527	0.0252393	.	.
gst-9	R05F9.5	II:4892579-4893383	0.607063	-0.720082	0.000142269	0.00304263	yes	yes
Y48G1BR.1	Y48G1BR.1	I:257414-259157	0.606864	-0.720554	4.85e-05	0.00129659	yes	.
inft-2	F15B9.4	V:13002327-13006973	0.606365	-0.721743	0.00016687	0.00342823	yes	.
pes-22	K05B2.5	X:4921221-4929720	0.606182	-0.722177	2e-06	0.000100258	.	.
R10D12.14	R10D12.14	V:13963918-13965329	0.605686	-0.723357	0.000994896	0.0137358	.	.
C14B1.7	C14B1.7	III:3719886-3723579	0.605656	-0.72343	0.00151691	0.0188575	.	.
bub-3	Y54G9A.6	II:13726348-13726938	0.605579	-0.723614	0.000442321	0.00729231	.	yes
cpr-4	F44C4.3	V:6614657-6615828	0.60503	-0.724921	0.000112154	0.00253596	.	.
W03D8.10	W03D8.10	I:2786137-2787514	0.604993	-0.725009	4.15e-05	0.00114152	yes	.
Y38E10A.14	Y38E10A.14	II:12623123-12624479	0.604791	-0.725491	1.9e-05	0.000603749	.	.
Y48E1A.1	Y48E1A.1	II:13682344-13683125	0.60471	-0.725686	0.004478	0.0410868	.	yes
Y51H7C.13	Y51H7C.13	II:1463273-1467374	0.604603	-0.72594	0.00450177	0.0412531	.	.
K11G9.2	K11G9.2	V:6674251-6676400	0.604585	-0.725984	0.000242689	0.00456824	.	.
F27E5.3	F27E5.3	II:10141314-10144133	0.604374	-0.726487	0.00573157	0.0486355	yes	.
Y79H2A.3	Y79H2A.3	III:12044762-12045090	0.60429	-0.726687	2.52e-05	0.00076894	yes	yes
F56A4.3	F56A4.3	V:2453413-2456146	0.603614	-0.728301	0.000308765	0.00554752	yes	.
ndx-2	W02G9.1	V:2662963-2665001	0.603098	-0.729535	0.000287983	0.00522877	yes	.
F18A1.7	F18A1.7	II:7662653-7663706	0.603072	-0.729598	2.95e-05	0.00087295	.	.
cdc-37	W08F4.8	II:577530-580592	0.603021	-0.72972	1.7e-06	8.71e-05	yes	.
pho-9	Y71H2AM.16	III:2757160-2760808	0.602938	-0.729918	0.000222941	0.00428487	.	.
inx-8	ZK792.2	IV:11673793-11675615	0.602883	-0.730051	0.00227926	0.0253629	.	.
F21H7.5	F21H7.5	V:16237519-16238801	0.602578	-0.730779	0.00591367	0.0496098	.	.
ZK265.3	ZK265.3	I:8242100-8243565	0.60206	-0.732021	0.00060795	0.00931828	.	.
msp-33	R05F9.8	II:4892264-4892723	0.601686	-0.732917	0.00159037	0.0194597	yes	.
F30H5.3	F30H5.3	III:505235-512173	0.601656	-0.732989	0.00192261	0.0221654	yes	.
ZK84.1	ZK84.1	II:6020627-6023323	0.601246	-0.733973	1.62e-05	0.000534193	yes	.
Y105E8A.27	Y105E8A.27	I:14441528-14444320	0.601145	-0.734216	0.00235962	0.025954	.	.
K01G5.3	K01G5.3	III:10750367-10751795	0.601087	-0.734354	0.0013473	0.0172935	.	.
kcc-1	R13A1.2	IV:7213202-7218025	0.600948	-0.734689	0.000150762	0.00318234	yes	.
klp-7	K11D9.1	III:10805831-10810902	0.600938	-0.734712	0.00122008	0.0160412	.	.
F21F3.2	F21F3.2	I:4903438-4905139	0.600096	-0.736735	0.00313034	0.0320651	.	.
W03D8.9	W03D8.9	I:2784619-2786070	0.599621	-0.737877	0.00179122	0.0210493	yes	.
Y66D12A.5	Y66D12A.5	III:11583960-11584261	0.599212	-0.738861	0.0059545	0.049673	.	yes
clec-123	Y25C1A.1	II:3114258-3116762	0.597482	-0.743032	2.74e-05	0.00082209	.	.
F55D12.5	F55D12.5	I:7906808-7917193	0.596743	-0.744817	0.003396	0.0340851	.	.
gsp-4	T03F1.5	I:3838240-3839902	0.596319	-0.745843	0.00300458	0.0311262	.	.
C15C6.2	C15C6.2	I:12203791-12205800	0.595241	-0.748454	2.93e-05	0.000869956	.	.
C18H9.2	C18H9.2	II:6688532-6691807	0.595126	-0.748733	0.00156212	0.0192384	yes	.
gla-3	T02E1.3	I:8214404-8217998	0.594839	-0.749429	0.00208248	0.0236723	yes	.
msp-38	K08F4.8	IV:10143290-10143753	0.594803	-0.749515	0.0035756	0.0352183	.	.
mig-6	C37C3.6	V:7827213-7842365	0.594459	-0.75035	0.000636762	0.00964637	yes	.
F59F4.2	F59F4.2	X:15841503-15842404	0.593875	-0.751769	0.000382752	0.00652279	yes	.
map-2	Y116A8A.9	IV:16853977-16854295	0.593824	-0.751892	8.22e-07	4.73e-05	.	yes
C36H8.1	C36H8.1	IV:12743016-12744715	0.592011	-0.756303	6.96e-07	4.15e-05	.	.
hil-5	B0414.3	I:5774588-5775613	0.591937	-0.756485	0.00221515	0.0247754	.	.
F55F10.1	F55F10.1	IV:4360828-4386533	0.590525	-0.759931	0.000614814	0.00941362	.	.
pod-2	W09B6.1	II:1136837-1152712	0.590032	-0.761134	0.00477242	0.0431268	yes	.
cdc-25.1	K06A5.7	I:6469387-6471953	0.589904	-0.761447	4.37e-06	0.000189431	yes	.
Y39B6A.42	Y39B6A.42	V:18967875-18969588	0.589566	-0.762275	0.00149414	0.0186061	.	.
cyb-2.1	Y43E12A.1	IV:10985964-10987405	0.58868	-0.764444	0.00547871	0.0471744	.	.
msp-3	F26G1.7	II:4785856-4786310	0.588501	-0.764884	2.33e-05	0.000715221	.	.
B0507.1	B0507.1	V:8776634-8779271	0.58837	-0.765205	8.28e-05	0.00196099	.	.
Y54G2A.11	Y54G2A.11	IV:2765717-2771788	0.588164	-0.765709	2.08e-05	0.000654082	.	.
egg-1	B0244.8	III:5728132-5730348	0.587024	-0.768509	1.5e-05	0.000506259	yes	.
psa-1	Y113G7B.23	V:20244613-20245429	0.586296	-0.7703	0.000113213	0.00254809	.	yes
K07A1.17	K07A1.17	I:9581777-9582577	0.586037	-0.770937	4.08e-07	2.67e-05	.	.
C55C3.3	C55C3.3	IV:5685282-5688293	0.585737	-0.771675	0.000817507	0.0117764	.	.
kel-10	T16H12.6	III:10098381-10101492	0.585564	-0.772101	1.22e-05	0.000430855	.	.
cnp-2	Y46G5A.10	II:12760727-12767161	0.585484	-0.772299	0.00528734	0.0461623	yes	.
Y113G7C.1	Y113G7C.1	V:20317806-20323980	0.58527	-0.772827	0.0013872	0.017666	.	.
lin-10	C09H6.2	I:8109738-8119309	0.585213	-0.772966	1.65e-05	0.000541097	.	.
W05F2.2	W05F2.2	I:3363822-3365859	0.58479	-0.774009	0.000695807	0.0102871	.	.
Y41E3.11	Y41E3.11	IV:15047978-15048276	0.584509	-0.774704	0.000133919	0.00290661	.	yes
col-80	C09G5.5	II:10707144-10708227	0.584502	-0.774721	1.09e-05	0.000392475	.	.
klp-18	C06G3.2	IV:7040198-7043683	0.584385	-0.775009	0.0013735	0.0175221	.	.
T28F4.5	T28F4.5	I:7492041-7492934	0.584309	-0.775196	0.000691083	0.0102276	yes	.
cyb-3	T06E6.2	V:15395677-15397331	0.583821	-0.776402	0.00146194	0.0183458	yes	.
C18H7.4	C18H7.4	IV:593334-595234	0.583336	-0.7776	1.57e-05	0.000523112	.	.
lgx-1	C54G7.3	X:5525164-5538481	0.583242	-0.777833	0.00194371	0.0223558	yes	.
ppw-2	Y110A7A.18	I:5158511-5162207	0.582722	-0.77912	0.00482222	0.0433733	yes	.
F20G4.2	F20G4.2	I:7907812-7918336	0.582675	-0.779237	0.00238256	0.0261473	.	.
gei-3	T22H6.6	X:12743501-12743999	0.582065	-0.780748	3.34e-06	0.000151564	.	yes
lfi-1	ZC8.4	X:4983035-4993205	0.581524	-0.782089	0.00531533	0.0462976	yes	.
F54C4.3	F54C4.3	III:70665-71254	0.581311	-0.782618	0.00113021	0.0150492	yes	yes
ani-2	K10B2.5	II:6361130-6365272	0.581198	-0.782897	8.47e-06	0.000325515	.	.
F57H12.5	F57H12.5	IV:7967446-7969539	0.581144	-0.783033	0.00039466	0.00666451	.	.
Y82E9BR.19	Y82E9BR.19	III:1485635-1485908	0.581055	-0.783254	0.00594094	0.0496553	.	yes
Y38C1AA.7	Y38C1AA.7	IV:158967-159831	0.580759	-0.783988	0.00201036	0.0229955	.	.
F36D3.4	F36D3.4	V:16516454-16517683	0.579746	-0.786506	5.43e-05	0.00141432	.	.
Y14H12B.2	Y14H12B.2	II:3932180-3933742	0.579659	-0.786725	1.31e-05	0.000452398	.	.
nkcc-1	Y37A1C.1	IV:14107706-14116009	0.579034	-0.78828	0.000495969	0.00798744	yes	.
mex-3	F53G12.5	I:127297-134271	0.578852	-0.788733	0.000956801	0.0133232	.	.
F47B3.6	F47B3.6	I:3965741-3967078	0.578639	-0.789264	0.000180519	0.00364709	.	.
F32B5.4	F32B5.4	I:2692079-2692471	0.578623	-0.789304	9.83e-06	0.000365461	.	.
Y69A2AR.19	Y69A2AR.19	IV:2488819-2494144	0.578052	-0.790728	0.00411617	0.0390168	.	.
lsl-1	F52F12.4	I:9901270-9902926	0.57731	-0.792581	0.000218988	0.00423108	yes	.
rrn-1.1	F31C3.7	I:15062072-15063825	0.576807	-0.79384	0.00112469	0.0150031	.	.
rrn-1.2	F31C3.8	I:15069269-15071022	0.576807	-0.79384	0.00111396	0.0149417	.	.
msp-78	T13F2.11	IV:9770010-9770436	0.576758	-0.793961	4.86e-05	0.00129736	.	.
rpl-43	Y48B6A.2	II:14155203-14155611	0.575733	-0.796528	0.00596778	0.0496986	.	.
fer-1	F43G9.6	I:8623011-8631178	0.575116	-0.798076	2.27e-05	0.000703004	yes	.
tag-76	ZK757.3	III:9887123-9891349	0.575088	-0.798145	1.05e-05	0.00038439	.	.
Y32G9A.8	Y32G9A.8	V:1878574-1878880	0.574268	-0.800203	1.4e-05	0.000481738	yes	yes
F48D6.4	F48D6.4	X:4246530-4247161	0.573443	-0.802279	0.00022474	0.00431155	.	.
B0238.9	B0238.9	V:5275533-5278290	0.573001	-0.803391	0.00028816	0.00522877	yes	.
xnd-1	C05D2.5	III:5604417-5607511	0.572334	-0.805072	3.6e-05	0.00100813	yes	.
C41G7.3	C41G7.3	I:9517015-9518726	0.572331	-0.805079	0.000563072	0.00883245	.	.
T19H12.2	T19H12.2	V:4890415-4891408	0.57186	-0.806267	0.00140023	0.0177544	.	.
ZK616.5	ZK616.5	IV:5392164-5393567	0.571766	-0.806502	0.00112348	0.0150031	.	.
Y75B8A.13	Y75B8A.13	III:12214200-12214592	0.571573	-0.806991	5.51e-05	0.00142835	.	yes
asp-3	H22K11.1	X:6791025-6792676	0.570878	-0.808745	4.28e-06	0.000186707	.	.
clec-56	F08H9.7	V:14474426-14476780	0.570873	-0.808759	0.00214387	0.0241074	.	.
C09B9.4	C09B9.4	IV:5031560-5033379	0.570795	-0.808955	0.00525856	0.0460465	.	.
msp-50	C34F11.4	II:5199752-5200211	0.570749	-0.809072	0.000323688	0.00578009	.	.
ceh-100	Y38E10A.6	II:12598546-12599449	0.570321	-0.810153	0.000637047	0.00964637	.	yes
K01D12.7	K01D12.7	V:12400695-12401821	0.570265	-0.810295	0.00400433	0.0381797	yes	.
W03G9.3	W03G9.3	I:4959399-4961525	0.570228	-0.810389	0.00139815	0.0177435	.	.
C26F1.1	C26F1.1	V:7785400-7787692	0.569998	-0.810971	9.52e-06	0.000355539	.	.
msp-71	F59A6.8	II:5012867-5013268	0.569839	-0.811375	4.34e-05	0.00118053	.	.
F25B5.3	F25B5.3	III:5948843-5953523	0.569418	-0.812441	0.000162098	0.0033593	yes	.
cyp-34A4	T09H2.1	V:3950012-3952053	0.568281	-0.815324	0.000953366	0.0133098	.	.
phat-1	C46H11.8	I:5044204-5045723	0.568221	-0.815477	8.59e-06	0.000329336	yes	.
C18E9.8	C18E9.8	II:8985958-8987998	0.566916	-0.818793	4.7e-05	0.00126574	.	.
daz-1	F56D1.7	II:5456288-5458599	0.566325	-0.820298	2e-05	0.000630846	.	.
Y38H8A.3	Y38H8A.3	IV:13472482-13473955	0.566278	-0.820418	3.86e-06	0.000170657	yes	.
pqn-95	ZK1067.7	II:9225118-9227173	0.565665	-0.821981	3.92e-06	0.000172909	yes	.
Y25C1A.13	Y25C1A.13	II:3109374-3111230	0.565593	-0.822165	0.000405602	0.00680298	.	.
C50C3.1	C50C3.1	III:8191748-8193781	0.565526	-0.822334	0.00443608	0.0408109	yes	.
C04G2.9	C04G2.9	IV:10112869-10114209	0.565193	-0.823184	0.00218371	0.0244613	.	.
mrp-7	Y43F8C.12	V:19687479-19688198	0.56516	-0.82327	3.87e-05	0.00106971	.	yes
K10C2.1	K10C2.1	X:6420999-6430573	0.565124	-0.823362	1.26e-05	0.000442232	.	.
Y56A3A.6	Y56A3A.6	III:11871155-11878749	0.565034	-0.823591	1.77e-06	8.96e-05	.	.
F47B3.1	F47B3.1	I:3972165-3974023	0.564518	-0.824907	0.00351679	0.0349216	.	.
qns-1	C24F3.4	IV:10214962-10219286	0.56443	-0.825133	0.000329686	0.00582312	yes	.
ZK354.2	ZK354.2	IV:5313474-5315517	0.564313	-0.825432	1.94e-05	0.000616994	.	.
Y43F8A.2	Y43F8A.2	V:19371539-19376554	0.564073	-0.826046	0.004985	0.044427	yes	.
ssq-4	T28H11.1	IV:5016473-5017754	0.564071	-0.826052	0.000398393	0.00671202	.	.
nspe-1	Y38E10A.13	II:12620482-12620819	0.563803	-0.826736	0.00178994	0.0210493	.	.
Y37E11B.10	Y37E11B.10	IV:3603544-3606461	0.563297	-0.828032	0.00121772	0.0160245	.	.
col-7	C15A11.5	I:7401672-7402753	0.562687	-0.829596	7.46e-05	0.00182507	.	.
Y38E10A.17	Y38E10A.17	II:12632520-12634721	0.562654	-0.829681	0.00176658	0.0209112	.	.
ZK354.8	ZK354.8	IV:5303980-5306127	0.562308	-0.830567	0.00160273	0.0195129	.	.
snf-9	C49C3.1	IV:17312123-17315731	0.562279	-0.830641	0.00157869	0.0193781	.	.
F21F8.6	F21F8.6	V:8265807-8267353	0.561562	-0.832483	2.6e-05	0.000786814	.	.
R13G10.4	R13G10.4	III:3826360-3829187	0.561438	-0.832802	3.91e-08	3.78e-06	yes	.
F13D12.6	F13D12.6	II:11739393-11743335	0.561254	-0.833275	0.00158435	0.019415	yes	.
T06E4.9	T06E4.9	V:9620121-9620931	0.560479	-0.835267	0.000418588	0.0070038	.	.
unc-52	ZC101.2	II:14647252-14666868	0.560306	-0.835712	0.000296172	0.00534096	.	.
T06E4.12	T06E4.12	V:9628001-9629086	0.560167	-0.83607	3.05e-05	0.000894312	yes	.
snf-5	Y46G5A.30	II:12861879-12865752	0.559598	-0.837536	2.47e-05	0.00075777	yes	.
Y119D3B.13	Y119D3B.13	III:1181994-1184930	0.559568	-0.837613	3.46e-06	0.000154946	yes	.
ZK1010.5	ZK1010.5	III:12984398-12987401	0.55936	-0.838151	0.000296067	0.00534096	.	.
T08B6.4	T08B6.4	IV:4905673-4908481	0.559099	-0.838824	0.0021166	0.0238928	.	.
C05B5.2	C05B5.2	III:9998453-10000427	0.558832	-0.839514	1.47e-05	0.000496663	.	.
ZK355.2	ZK355.2	II:2923920-2926955	0.558251	-0.841015	0.000220854	0.00425595	yes	.
C30G12.2	C30G12.2	II:7290332-7291902	0.558225	-0.84108	3.87e-05	0.00106971	.	.
R13H9.5	R13H9.5	IV:5065678-5066961	0.557961	-0.841763	0.00063728	0.00964637	.	.
W09G12.9	W09G12.9	IV:1217237-1217440	0.557894	-0.841937	2.07e-05	0.000652921	.	yes
glh-2	C55B7.1	I:6514022-6517508	0.557816	-0.842138	0.00178011	0.0210203	.	.
oac-20	F36G9.12	V:15978696-15981744	0.557707	-0.84242	9.09e-05	0.00213188	yes	.
F31C3.15	F31C3.15	I:15063039-15063372	0.557096	-0.844002	0.000306411	0.005512	.	.
B0454.6	B0454.6	II:3032783-3036125	0.556341	-0.845958	1.75e-05	0.000565707	yes	.
col-62	C15A11.6	I:7403338-7404349	0.555851	-0.847231	0.00148826	0.0185645	.	.
msp-49	C34F11.6	II:5194321-5194781	0.555828	-0.84729	0.00275491	0.0292412	.	.
scrm-8	K08D10.7	IV:4164685-4166222	0.554831	-0.84988	0.00048847	0.00790152	.	.
C05D2.3	C05D2.3	III:5614930-5617230	0.554141	-0.851675	0.00481747	0.0433572	.	.
rps-29	B0412.4	III:794289-795072	0.553694	-0.85284	5.32e-07	3.36e-05	.	.
gln-6	C28D4.3	IV:9739183-9740882	0.553495	-0.853358	0.000252326	0.00468582	yes	.
msp-79	T13F2.10	IV:9766725-9767167	0.553327	-0.853796	0.00391547	0.0373812	.	.
C31H1.8	C31H1.8	IV:5811571-5814129	0.553029	-0.854572	1.13e-05	0.000403552	.	.
C38D4.1	C38D4.1	III:4783162-4785227	0.552977	-0.854709	0.000238445	0.00451162	.	.
gpd-1	T09F3.3	II:10394054-10395288	0.552646	-0.855572	0.00315384	0.0322109	.	.
C18H9.3	C18H9.3	II:6684202-6688606	0.552235	-0.856646	1.37e-06	7.25e-05	yes	.
gsp-3	W09C3.6	I:4709318-4710709	0.552118	-0.856951	0.00435841	0.0405096	.	.
par-2	F58B6.3	III:1093639-1093896	0.551989	-0.857288	7.54e-05	0.0018356	yes	yes
deps-1	Y65B4BL.2	I:506480-509059	0.551594	-0.858322	0.00023479	0.00447141	yes	.
inft-1	F58B6.2	III:1105516-1105721	0.551547	-0.858445	1.95e-06	9.81e-05	yes	yes
ama-1	F36A4.7	IV:4248061-4258166	0.550676	-0.860724	0.00533375	0.0463475	.	.
C04G2.8	C04G2.8	IV:10110326-10111556	0.550648	-0.860797	0.00032629	0.00580186	.	.
msp-152	ZK546.6	II:4932987-4933443	0.550573	-0.860994	6.84e-06	0.000273551	.	.
wht-8	Y47D3A.11	III:11218698-11222567	0.549952	-0.862623	0.00449762	0.0412409	.	.
dod-6	T20G5.7	III:10197625-10198261	0.548857	-0.865498	2e-05	0.000631841	yes	.
Y110A2AM.4	Y110A2AM.4	II:2900052-2901323	0.548803	-0.86564	8.73e-07	4.98e-05	.	.
pqn-57	R09F10.7	X:8319616-8320934	0.548583	-0.866219	7.49e-06	0.000294972	yes	.
K09E4.1	K09E4.1	II:14137055-14137918	0.548567	-0.866261	1.16e-05	0.000410951	yes	yes
F52H3.6	F52H3.6	II:10026535-10027865	0.54835	-0.86683	0.000391042	0.00661872	.	.
ZK632.9	ZK632.9	III:9824786-9825358	0.548249	-0.867097	0.00106062	0.0144116	.	.
ins-37	F08G2.6	II:13835032-13835593	0.548191	-0.867251	0.00339755	0.0340851	.	.
T22B3.2	T22B3.2	IV:11704228-11708214	0.548029	-0.867675	1.64e-05	0.00053974	yes	.
ima-3	F32E10.4	IV:7558692-7561655	0.547526	-0.869	0.000377465	0.0064487	yes	.
C30F12.4	C30F12.4	I:6972155-6973788	0.547384	-0.869376	0.00128478	0.0166225	.	.
R07B1.9	R07B1.9	X:9877416-9881375	0.547217	-0.869815	6.02e-05	0.00153615	.	.
F23F1.2	F23F1.2	II:34230-35257	0.546752	-0.871041	1.31e-06	7.05e-05	yes	.
lin-41	C12C8.3	I:9335764-9342488	0.54651	-0.87168	0.00334906	0.0337843	.	.
F56C9.3	F56C9.3	III:7311233-7313102	0.545847	-0.873432	1.89e-05	0.000602762	yes	.
W08E12.5	W08E12.5	IV:3300821-3301297	0.545247	-0.875019	1.04e-08	1.23e-06	.	.
wip-1	R144.4	III:5018612-5021094	0.544214	-0.877753	0.0002509	0.00467677	.	.
hil-4	C18G1.5	V:4754299-4755459	0.544096	-0.878067	0.000322347	0.00576319	.	.
D2096.6	D2096.6	IV:8368331-8369209	0.543737	-0.87902	7.36e-07	4.35e-05	yes	.
abu-9	R09F10.2	X:8322059-8323291	0.543111	-0.88068	1.16e-08	1.3e-06	yes	.
ZK662.2	ZK662.2	X:15696662-15697988	0.542844	-0.881389	0.000237319	0.00450197	.	.
rrn-3.56	F31C3.10	I:15060288-15061139	0.542332	-0.882752	5.49e-06	0.000228629	.	.
col-76	M110.1	II:8204290-8207522	0.542019	-0.883585	3.33e-05	0.000956538	yes	.
Y43F8B.3	Y43F8B.3	V:19503082-19519920	0.54142	-0.885179	1.14e-07	9.22e-06	yes	.
msp-31	R05F9.13	II:4916131-4916591	0.541251	-0.88563	0.00119694	0.015808	.	.
rga-3	K09H11.3	V:5717867-5722071	0.541248	-0.885638	0.000715543	0.010515	.	.
Y106G6G.4	Y106G6G.4	I:10321339-10323245	0.540839	-0.886728	0.00515624	0.0454814	yes	.
clec-88	K10B2.3	II:6365706-6366916	0.540793	-0.886853	0.00547734	0.0471744	.	.
xpo-1	ZK742.1	V:7805045-7814627	0.540389	-0.887931	1.08e-06	6.07e-05	yes	.
T06E4.8	T06E4.8	V:9622155-9622910	0.540366	-0.887991	6.63e-09	8.35e-07	.	.
C49G7.3	C49G7.3	V:4046390-4047421	0.539781	-0.889555	0.000632806	0.00961852	.	.
ced-3	C48D1.2	IV:13202126-13202521	0.538323	-0.893455	0.000457651	0.00749429	yes	yes
D1044.6	D1044.6	III:5535618-5543128	0.537984	-0.894364	8.75e-06	0.000334441	.	.
R12A1.3	R12A1.3	V:1422796-1425717	0.537761	-0.894963	4.96e-06	0.000211735	.	.
ncr-2	F09G8.4	III:8258274-8265725	0.53774	-0.895019	5.46e-09	7.12e-07	yes	.
C45B2.1	C45B2.1	X:6086089-6086534	0.53761	-0.895368	3.97e-09	5.47e-07	.	.
F31C3.13	F31C3.13	I:15070420-15070569	0.537474	-0.895733	6.19e-06	0.000252559	.	.
msp-77	F32B6.6	IV:9894575-9895012	0.537423	-0.895871	0.00249446	0.02699	.	.
T22H9.3	T22H9.3	V:343461-347624	0.536722	-0.897753	0.000172588	0.00352432	.	.
egg-4	T21E3.1	I:3932213-3934817	0.536408	-0.898597	3.09e-05	0.000904296	.	.
R10F2.6	R10F2.6	III:2937039-2944036	0.535816	-0.90019	0.000459678	0.00751906	.	.
W03B1.9	W03B1.9	IV:4352611-4356972	0.535701	-0.9005	0.000333285	0.00585835	.	.
F07H5.8	F07H5.8	II:8801035-8804827	0.535682	-0.900551	4.89e-06	0.000209544	yes	.
ZK742.6	ZK742.6	V:7813717-7814926	0.535274	-0.901649	0.0031399	0.0321405	.	.
F31C3.14	F31C3.14	I:15067657-15068344	0.534882	-0.902708	0.000131944	0.00287962	.	.
Y45F10C.4	Y45F10C.4	IV:13663375-13664167	0.534183	-0.904594	0.000363431	0.00626927	.	.
msp-142	K05F1.2	II:5797873-5798319	0.533493	-0.906458	0.000599223	0.00922323	.	.
F36H12.10	F36H12.10	IV:5253433-5254732	0.533246	-0.907127	0.000125232	0.00277161	.	.
K01D12.15	K01D12.15	V:12386293-12386746	0.532671	-0.908684	2.72e-07	1.96e-05	.	.
W05B2.7	W05B2.7	III:10988034-10991820	0.532454	-0.909271	0.00175206	0.0208399	.	.
spn-4	ZC404.8	V:6783169-6784905	0.532086	-0.910267	0.00360821	0.0353963	yes	.
col-124	C24F3.6	IV:10216428-10217621	0.531272	-0.912476	0.000691082	0.0102276	yes	.
D2045.5	D2045.5	III:10467963-10469406	0.531181	-0.912724	1.03e-06	5.82e-05	yes	.
col-19	ZK1193.1	X:421708-422777	0.530508	-0.914553	5.22e-06	0.000219286	.	.
C27C7.1	C27C7.1	I:11439277-11440700	0.530429	-0.91477	0.00257999	0.0276696	.	.
Y53F4B.9	Y53F4B.9	II:15004789-15010347	0.529773	-0.916553	0.000596953	0.00919798	.	.
imb-3	C53D5.6	I:310981-314992	0.529034	-0.918567	0.000141587	0.0030325	.	.
let-2	F01G12.5	X:16380376-16389297	0.528929	-0.918855	3.38e-05	0.000965854	yes	.
rrn-3.1	F31C3.9	I:15064827-15068335	0.528696	-0.919488	1.11e-05	0.000398425	.	.
C45G9.9	C45G9.9	III:5054568-5055718	0.528428	-0.92022	1.44e-06	7.58e-05	yes	.
D1054.10	D1054.10	V:10791955-10792810	0.527615	-0.922443	5.38e-08	4.94e-06	.	.
C02B10.6	C02B10.6	IV:5070923-5072221	0.525876	-0.927207	1.26e-05	0.000442232	.	.
K01D12.18	K01D12.18	V:12401309-12401458	0.52546	-0.928348	1.42e-07	1.12e-05	yes	.
ZK546.4	ZK546.4	II:4938050-4938596	0.525146	-0.929211	0.00167577	0.0201963	yes	.
rga-4	Y75B7AL.4	V:1380205-1380960	0.524673	-0.93051	2.81e-07	2.01e-05	.	yes
Y73B6BL.23	Y73B6BL.23	IV:6417681-6419067	0.524201	-0.931809	0.00297859	0.0309668	.	.
Y65A5A.2	Y65A5A.2	IV:16412339-16412811	0.523512	-0.933704	6.29e-08	5.4e-06	.	yes
C45G9.4	C45G9.4	III:5062669-5063825	0.52285	-0.935531	9.19e-08	7.71e-06	yes	.
C17F3.1	C17F3.1	I:6669185-6669594	0.522434	-0.936679	2.16e-08	2.22e-06	.	.
tba-6	F32H2.9	I:8993995-8998753	0.522409	-0.936748	0.00491782	0.0439894	yes	.
Y73B3A.17	Y73B3A.17	X:66509-73142	0.522033	-0.937788	0.00389919	0.037372	.	.
D1086.11	D1086.11	V:14074441-14076701	0.520765	-0.941296	3.16e-05	0.000922591	.	.
Y51F10.2	Y51F10.2	I:1982592-1982812	0.52069	-0.941503	0.000549825	0.00871073	.	yes
egg-5	R12E2.10	I:4168989-4171591	0.520663	-0.941579	8.91e-06	0.000337328	.	.
col-91	F09G8.6	III:8262290-8263593	0.520413	-0.942271	0.000838293	0.0120403	yes	.
F58A6.9	F58A6.9	II:5158583-5158957	0.520127	-0.943065	0.00021273	0.00416535	.	.
C10C5.4	C10C5.4	IV:9378586-9380433	0.51951	-0.944776	0.00255757	0.0275397	.	.
K06A9.1	K06A9.1	X:1547500-1560553	0.519057	-0.946034	3.77e-08	3.67e-06	.	.
cyp-37B1	F28G4.1	V:16278171-16280594	0.518425	-0.947791	0.00178376	0.0210464	yes	.
Y49G5B.1	Y49G5B.1	V:5223407-5229671	0.518371	-0.947943	0.000543234	0.00863441	yes	.
H34I24.2	H34I24.2	III:2842036-2845189	0.51818	-0.948474	7.02e-05	0.00173862	.	.
T08B6.9	T08B6.9	IV:4890836-4894079	0.517687	-0.949848	0.00550155	0.0472991	.	.
unc-54	F11C3.3	I:14852481-14863529	0.517635	-0.949993	0.00549469	0.0472679	yes	.
C02E7.7	C02E7.7	V:4918140-4918571	0.517162	-0.951312	0.00358593	0.035253	.	.
B0513.4	B0513.4	IV:13880113-13881517	0.516876	-0.952111	1.08e-05	0.00039094	.	.
klp-15	M01E11.6	I:5577058-5579302	0.516445	-0.953314	4.03e-07	2.66e-05	.	.
T11F8.4	T11F8.4	IV:5474118-5476559	0.516044	-0.954435	4.11e-10	8.58e-08	.	.
W03C9.1	W03C9.1	II:11960925-11962027	0.515967	-0.954648	0.00350465	0.034889	.	.
lys-7	C02A12.4	V:3481416-3482599	0.515838	-0.955011	0.00059044	0.00915661	.	.
R03D7.2	R03D7.2	II:10932728-10935177	0.515547	-0.955824	7.33e-09	8.99e-07	.	.
C08C3.4	C08C3.4	III:7793378-7795344	0.515057	-0.957196	0.00472867	0.0428219	.	.
Y23H5A.4	Y23H5A.4	I:2617562-2620427	0.514987	-0.957391	2.53e-08	2.55e-06	yes	.
tts-1	F09E10.11	X:1504126-1504836	0.514932	-0.957546	8.14e-06	0.000315233	.	.
ZK783.6	ZK783.6	III:7648723-7649940	0.51487	-0.95772	0.00078756	0.0114556	.	.
acs-18	R09E10.3	IV:10310769-10313648	0.514587	-0.958513	0.0010389	0.0141957	yes	.
F54F11.2	F54F11.2	II:13507749-13516411	0.514575	-0.958548	0.00421407	0.0397095	.	.
C01B10.6	C01B10.6	IV:6640150-6645341	0.514501	-0.958753	3.19e-05	0.000927514	.	.
C50A2.2	C50A2.2	IV:1174230-1175089	0.514485	-0.958798	0.0002362	0.00448657	.	yes
W05F2.6	W05F2.6	I:3368816-3371449	0.514289	-0.959349	0.00268787	0.0286582	.	.
E01G6.1	E01G6.1	X:12260816-12266489	0.51401	-0.960133	2.62e-05	0.000789716	.	.
F31C3.16	F31C3.16	I:15060850-15061148	0.514001	-0.960156	0.00285097	0.0300222	.	.
Y65B4BL.4	Y65B4BL.4	I:504489-504727	0.513459	-0.961679	2.02e-08	2.11e-06	.	yes
col-81	F38A3.1	II:11012336-11013720	0.513429	-0.961762	0.0001354	0.00293005	.	.
F01G12.16	F01G12.16	X:16387891-16388167	0.513367	-0.961938	0.000357469	0.00618668	yes	.
puf-11	Y73B6BL.38	IV:6421581-6423489	0.512891	-0.963275	0.00240314	0.0262941	.	.
sea-2	K10G6.3	II:3961692-3972141	0.512837	-0.963429	0.000251158	0.00467677	yes	.
gcn-1	Y48G9A.3	III:2195981-2196197	0.512692	-0.963834	1.44e-10	3.51e-08	yes	yes
F32H2.7	F32H2.7	I:8995571-8997283	0.510816	-0.969123	0.000149975	0.0031719	yes	.
C54D2.1	C54D2.1	X:7842582-7845507	0.510152	-0.971	4.55e-08	4.32e-06	yes	.
car-1	Y18D10A.17	I:12904453-12906348	0.51002	-0.971373	0.00192154	0.0221654	yes	.
T12C9.7	T12C9.7	II:4458259-4460402	0.509401	-0.973127	0.00019509	0.00387189	.	.
F43G6.6	F43G6.6	II:11806504-11808766	0.508979	-0.974321	2.3e-05	0.000708933	.	.
C52E2.4	C52E2.4	II:1843195-1846189	0.508054	-0.976947	8.89e-06	0.000337328	.	.
Y53F4B.24	Y53F4B.24	II:15126498-15133945	0.507224	-0.979306	6.65e-07	4.03e-05	.	.
abu-11	T01D1.6	II:192531-194558	0.507051	-0.979797	0.000557309	0.00881159	yes	.
Y43F8C.9	Y43F8C.9	V:19646062-19647310	0.507005	-0.979928	0.00378913	0.0366057	.	.
T01C3.3	T01C3.3	V:14991689-14992660	0.506891	-0.980252	8.31e-06	0.000321007	.	.
clec-63	F35C5.6	II:12895567-12897393	0.506258	-0.982056	0.000501145	0.00805306	yes	.
sdz-29	R52.10	II:2123692-2129286	0.506201	-0.982217	0.00213906	0.0240904	yes	.
ttbk-2	F36H12.8	IV:5258707-5259964	0.506164	-0.982323	1.73e-06	8.84e-05	.	.
gpd-4	F33H1.2	II:10171211-10172437	0.505443	-0.98438	0.00281462	0.0297275	.	.
myo-2	T18D3.4	X:12467232-12475273	0.505001	-0.985641	2.79e-06	0.000131663	.	.
ssp-19	C55C2.2	I:2562660-2563051	0.504749	-0.986363	0.004126	0.0390593	.	.
C41H7.6	C41H7.6	II:3000828-3002414	0.504335	-0.987546	8.04e-07	4.66e-05	.	.
Y37E11AR.1	Y37E11AR.1	IV:3755775-3759932	0.502956	-0.991496	9.23e-06	0.000346737	.	.
grd-6	T18H9.1	V:9221867-9224326	0.50282	-0.991887	0.00581021	0.0489445	.	.
Y49E10.10	Y49E10.10	III:12395434-12398882	0.501199	-0.996545	0.00424205	0.0397504	yes	.
apx-1	K08D9.3	V:3216531-3217240	0.50034	-0.999019	0.00299339	0.0310721	.	yes
ZK180.5	ZK180.5	IV:4515032-4517162	0.500328	-0.999054	9.96e-06	0.00036829	.	.
Y18H1A.7	Y18H1A.7	I:717942-719730	0.500305	-0.999121	0.00469352	0.0425563	yes	.
Y102A5C.6	Y102A5C.6	V:16929143-16930039	0.499501	-1.00144	0.00239225	0.0261946	.	.
C10G11.9	C10G11.9	I:6274577-6275270	0.499155	-1.00244	5.19e-05	0.00136937	.	.
cpb-1	C40H1.1	III:9322233-9324821	0.499028	-1.00281	0.00299723	0.0310721	.	.
nspa-8	W06A7.5	V:14826851-14827080	0.498826	-1.00339	0.000962827	0.0133943	yes	.
Y39G10AR.7	Y39G10AR.7	I:2316309-2318307	0.498114	-1.00545	6.8e-05	0.00169885	yes	.
T27A3.4	T27A3.4	I:6098979-6099728	0.497944	-1.00595	0.00159848	0.01949	.	.
col-139	F41F3.4	V:4652368-4653972	0.497447	-1.00738	5.75e-05	0.00147553	yes	.
C27D9.1	C27D9.1	II:4753439-4755596	0.49729	-1.00784	0.00256848	0.0275866	yes	.
F22G12.5	F22G12.5	I:13162690-13163136	0.49639	-1.01045	2.64e-06	0.000127024	.	yes
K07B1.8	K07B1.8	V:9338835-9340910	0.496023	-1.01152	4.53e-06	0.000195253	.	.
msp-52	F36H12.6	IV:5265584-5265817	0.495168	-1.01401	1.26e-08	1.4e-06	.	.
Y25C1A.7	Y25C1A.7	II:3062543-3071384	0.494868	-1.01489	1.77e-07	1.34e-05	.	.
pqn-74	W02A2.3	IV:13329283-13331364	0.494651	-1.01552	0.000130235	0.00285208	.	.
F35A5.4	F35A5.4	X:3789741-3792799	0.494302	-1.01654	5.41e-06	0.00022654	.	.
let-805	H19M22.2	III:2661319-2661836	0.494163	-1.01694	2.71e-06	0.000128854	.	yes
lea-1	K08H10.1	V:10011847-10023212	0.494124	-1.01705	0.00320242	0.0325751	yes	.
mps-3	T06A4.2	I:760849-761845	0.492436	-1.02199	0.000668181	0.00997968	.	.
C04G6.10	C04G6.10	II:5101976-5102638	0.492153	-1.02282	7.53e-06	0.000294972	.	.
C06A1.4	C06A1.4	II:10574783-10578134	0.490652	-1.02723	9.19e-09	1.11e-06	.	.
R08A2.1	R08A2.1	V:14718528-14719524	0.490484	-1.02772	0.000112104	0.00253596	.	.
dao-5	C25A1.10	I:10186601-10190886	0.489778	-1.0298	0.000129367	0.0028416	yes	.
catp-4	C01G12.8	II:14593449-14597565	0.48912	-1.03174	0.001479	0.0184964	.	.
let-99	K08E7.3	IV:12567833-12570601	0.488744	-1.03285	0.000720673	0.0105692	yes	.
ssp-11	T28H11.6	IV:4999424-4999845	0.488658	-1.0331	4.99e-05	0.00132385	.	.
msp-19	F36H12.7	IV:5260546-5261002	0.488042	-1.03492	0.00170203	0.0204026	.	.
Y18D10A.11	Y18D10A.11	I:12861962-12863522	0.487706	-1.03592	0.00420664	0.039685	.	.
pqn-63	T06E4.11	V:9615849-9617515	0.487589	-1.03626	2.09e-08	2.17e-06	.	.
scrm-5	K08D10.8	IV:4162510-4164474	0.487259	-1.03724	8.13e-07	4.69e-05	.	.
Y116F11B.9	Y116F11B.9	V:19864795-19865671	0.486578	-1.03926	1.88e-05	0.000600824	yes	yes
ssp-9	E03H12.10	IV:4994317-4994731	0.485994	-1.04099	0.000114656	0.00257263	.	.
col-68	C50D2.4	II:104534-105819	0.484942	-1.04412	0.000341903	0.00597722	yes	.
gyg-2	T25E12.5	V:16745085-16746240	0.48389	-1.04725	0.00341372	0.034177	.	.
Y51H7C.1	Y51H7C.1	II:1467734-1469681	0.483848	-1.04737	9.83e-09	1.17e-06	.	.
oma-1	C09G9.6	IV:8888960-8890987	0.48324	-1.04919	1.82e-08	1.92e-06	.	.
C36A4.5	C36A4.5	III:3844257-3848244	0.483094	-1.04962	0.000876085	0.0124979	.	.
M28.10	M28.10	II:10647455-10648617	0.483051	-1.04975	1.63e-07	1.24e-05	.	.
F47G6.3	F47G6.3	I:1465612-1469588	0.482851	-1.05035	0.00371893	0.0360946	.	.
nspa-2	H12D21.12	V:14891067-14891171	0.481288	-1.05503	0.001283	0.0166225	.	.
F56A11.6	F56A11.6	IV:580270-582230	0.481156	-1.05542	0.000363529	0.00626927	yes	.
F55B11.2	F55B11.2	IV:14422044-14423267	0.481006	-1.05587	0.00022492	0.00431155	.	.
cey-2	F46F11.2	I:5619570-5620671	0.480444	-1.05756	6.98e-05	0.00173105	.	.
msp-45	F58A6.8	II:5156648-5157107	0.480216	-1.05825	0.000141049	0.0030254	.	.
chk-2	Y60A3A.12	V:19911489-19912232	0.480182	-1.05835	4.94e-05	0.00131391	.	yes
srb-13	F58A6.11	II:5155426-5157615	0.480099	-1.0586	3.47e-09	4.88e-07	.	.
F22H10.6	F22H10.6	X:16689293-16690983	0.479908	-1.05917	6.34e-09	8.13e-07	yes	.
B0205.10	B0205.10	I:10708352-10710364	0.47947	-1.06049	0.000742405	0.010866	.	.
T02B11.9	T02B11.9	V:876293-877167	0.478607	-1.06309	0.0045808	0.0416377	.	.
ZC416.6	ZC416.6	IV:3609215-3613074	0.477464	-1.06653	4.57e-09	6.07e-07	yes	.
H38K22.7	H38K22.7	III:4321721-4322840	0.477049	-1.06779	5.88e-05	0.00150672	.	.
pgl-3	C18G1.4	V:4755971-4758594	0.475445	-1.07265	0.00107258	0.0145201	.	.
ZK688.10	ZK688.10	III:7895692-7896914	0.474533	-1.07542	0.00368987	0.0358841	.	.
C01G8.1	C01G8.1	I:5272849-5274325	0.474012	-1.077	0.00112219	0.0150031	.	.
pqn-5	C03A7.4	V:5158608-5159882	0.472627	-1.08122	7.62e-08	6.47e-06	yes	.
F38B6.1	F38B6.1	X:6698494-6700787	0.472618	-1.08125	9.21e-06	0.00034657	.	.
F42A6.3	F42A6.3	IV:3323246-3323825	0.472404	-1.08191	0.000667609	0.00997968	.	yes
abu-6	C03A7.7	V:5160587-5161877	0.471914	-1.0834	0.00438217	0.0405899	yes	.
T22B2.6	T22B2.6	X:3914752-3915828	0.470793	-1.08684	0.00438217	0.0405899	.	.
abu-8	C03A7.14	V:5192977-5194592	0.470131	-1.08887	0.0012375	0.0161828	.	.
oma-2	ZC513.6	V:8029418-8031194	0.469647	-1.09035	0.000245162	0.00460294	.	.
T20B6.3	T20B6.3	III:2899326-2900394	0.469559	-1.09062	1.07e-05	0.00039094	.	.
abu-7	C03A7.8	V:5163380-5164743	0.467816	-1.09599	0.000604645	0.00927736	.	.
nspa-4	H12D21.13	V:14884603-14884805	0.467346	-1.09744	0.000367009	0.00631437	.	.
F28B4.3	F28B4.3	X:3227477-3235396	0.466901	-1.09881	0.00454522	0.0414239	.	.
F32A11.3	F32A11.3	II:13151390-13153316	0.4669	-1.09882	0.00211489	0.0238918	.	.
C47A4.5	C47A4.5	IV:13745685-13745943	0.466788	-1.09916	0.000999699	0.013776	.	.
C44B9.2	C44B9.2	III:10875360-10877915	0.466753	-1.09927	3.07e-09	4.49e-07	yes	.
T05A1.3	T05A1.3	IV:9560770-9566588	0.466349	-1.10052	8.01e-07	4.66e-05	.	.
T01H3.4	T01H3.4	II:7880759-7882716	0.465964	-1.10171	0.00134159	0.0172735	.	.
col-122	T05A1.2	IV:9563343-9564454	0.464809	-1.10529	2.34e-12	8.12e-10	.	.
B0393.6	B0393.6	III:4780124-4781946	0.464685	-1.10567	6.48e-07	3.94e-05	.	.
ZC168.6	ZC168.6	IV:10738184-10738638	0.462552	-1.11231	2.46e-08	2.52e-06	.	.
C53B4.4	C53B4.4	IV:8975517-8984691	0.462465	-1.11258	0.000932831	0.0130711	yes	.
W02F12.3	W02F12.3	V:6703040-6704558	0.462198	-1.11342	5.22e-06	0.000219286	yes	.
col-20	F11G11.11	II:4869602-4870786	0.460871	-1.11757	0.000881487	0.0125249	yes	.
nos-1	R03D7.7	II:10951544-10953105	0.460346	-1.11921	1.14e-06	6.36e-05	yes	.
F01G4.4	F01G4.4	IV:11143322-11145997	0.46003	-1.1202	7.89e-09	9.61e-07	yes	.
ZK849.4	ZK849.4	I:14205705-14208569	0.459043	-1.1233	0.00118732	0.0157237	.	.
msp-55	C09B9.6	IV:5055585-5056041	0.456816	-1.13032	0.000157994	0.0033016	.	.
F46F5.9	F46F5.9	II:822523-822837	0.456761	-1.13049	2.31e-06	0.000112645	.	.
T10E10.4	T10E10.4	X:6314493-6322783	0.456615	-1.13095	3.5e-05	0.000990187	yes	.
C03A7.12	C03A7.12	V:5178320-5181440	0.456462	-1.13143	0.00191099	0.0221187	yes	.
C14C6.5	C14C6.5	V:536629-537419	0.456396	-1.13164	6.76e-07	4.08e-05	.	.
ZC101.1	ZC101.1	II:14675188-14678251	0.455534	-1.13437	0.0017898	0.0210493	yes	.
T03F6.6	T03F6.6	III:13378340-13380251	0.455374	-1.13488	3.08e-07	2.14e-05	.	.
ssq-2	T28H11.5	IV:4996134-4997545	0.455171	-1.13552	0.000451086	0.00741171	.	.
R03C1.1	R03C1.1	II:14907433-14910325	0.454561	-1.13745	0.000768518	0.0112145	yes	.
B0393.4	B0393.4	III:4759707-4763574	0.453642	-1.14038	1.91e-09	3.01e-07	yes	.
pod-1	Y76A2B.1	III:13522039-13522821	0.453404	-1.14113	2.56e-05	0.000778408	.	yes
C41H7.2	C41H7.2	II:3014838-3016925	0.45319	-1.14181	5.11e-06	0.000215802	.	.
asah-1	K11D2.2	I:12505088-12508054	0.452833	-1.14295	2.58e-07	1.88e-05	.	.
C02E7.6	C02E7.6	V:4919193-4919567	0.452052	-1.14544	3.01e-10	6.66e-08	.	.
nspa-5	ZC412.6	V:14878309-14878487	0.450743	-1.14962	0.000135091	0.00292771	.	.
Y59E9AL.3	Y59E9AL.3	IV:5218824-5220157	0.450589	-1.15011	8.83e-10	1.68e-07	.	.
col-129	M18.1	IV:12108649-12110236	0.450373	-1.15081	0.00123492	0.0161636	yes	.
F22B3.4	F22B3.4	IV:11410463-11412979	0.45029	-1.15107	0.0051326	0.045355	.	.
abu-10	F35A5.3	X:3798163-3799725	0.450043	-1.15187	0.000703803	0.0103843	.	.
msp-59	ZK354.11	IV:5312682-5313138	0.449784	-1.1527	6.83e-05	0.00170295	.	.
puf-6	F18A11.1	II:13039343-13043406	0.449761	-1.15277	0.00353236	0.0350287	yes	.
R09F10.18	R09F10.18	X:8320589-8320740	0.449151	-1.15473	0.0019834	0.0227764	yes	.
Y59E9AL.2	Y59E9AL.2	IV:5226883-5228222	0.448883	-1.15559	0.00334816	0.0337843	.	.
F08H9.2	F08H9.2	V:14460611-14461119	0.448485	-1.15687	0.000672136	0.0100285	.	.
msp-53	R13H9.4	IV:5064633-5065145	0.447396	-1.16038	2.77e-10	6.22e-08	yes	.
F46F5.6	F46F5.6	II:814476-814873	0.447389	-1.1604	0.00218169	0.0244573	.	.
ZK546.7	ZK546.7	II:4930823-4932108	0.446613	-1.1629	0.00560177	0.0479978	.	.
Y55F3BR.2	Y55F3BR.2	IV:858930-874529	0.44602	-1.16482	3.07e-07	2.14e-05	.	.
rnp-8	R119.7	I:364522-368511	0.44545	-1.16666	3.29e-06	0.000149739	yes	.
pqn-90	Y73F8A.8	IV:15289869-15291230	0.445384	-1.16688	2.94e-07	2.07e-05	yes	.
lrg-1	F55H2.4	III:9504680-9506997	0.444886	-1.16849	0.000548877	0.00870515	.	.
T16G12.3	T16G12.3	III:10051976-10052984	0.444157	-1.17086	4.45e-08	4.25e-06	.	.
frm-1	ZK270.2	I:14875753-14900319	0.443908	-1.17167	0.000569767	0.00890117	yes	.
F25D7.4	F25D7.4	I:10418225-10422468	0.443224	-1.17389	0.00268659	0.0286582	.	.
R07E3.2	R07E3.2	X:10336104-10337145	0.442088	-1.17759	2.18e-06	0.000107755	.	.
Y57G11A.2	Y57G11A.2	IV:14516996-14519509	0.441981	-1.17794	5.57e-05	0.00143965	.	.
C41H7.1	C41H7.1	II:3016071-3017474	0.441904	-1.1782	3.29e-05	0.000948928	yes	.
F15E11.15	F15E11.15	V:2324509-2326846	0.441843	-1.17839	1.05e-05	0.00038439	yes	.
msp-81	K07F5.1	IV:9835977-9836431	0.44156	-1.17932	0.000215348	0.00419411	.	.
T24D1.3	T24D1.3	I:9958771-9960145	0.44105	-1.18098	7.57e-05	0.0018356	.	.
msp-76	ZK1251.6	IV:9688965-9689419	0.440381	-1.18318	0.00156686	0.0192653	.	.
Y48A6B.10	Y48A6B.10	III:11036885-11045596	0.439925	-1.18467	2.61e-09	3.93e-07	.	.
Y59E9AR.7	Y59E9AR.7	IV:5241394-5241786	0.439542	-1.18593	6.97e-09	8.63e-07	.	.
Y59E9AR.1	Y59E9AR.1	IV:5249420-5249812	0.439499	-1.18607	6.53e-06	0.000262735	.	.
ketn-1	F54E2.3	V:2781481-2801025	0.439497	-1.18607	0.000114584	0.00257263	yes	.
F47H4.2	F47H4.2	V:17353298-17360292	0.439417	-1.18634	6.15e-08	5.35e-06	.	.
col-70	H17B01.2	II:1470047-1472267	0.438956	-1.18785	1.88e-05	0.000601536	.	.
pqn-91	Y73F8A.9	IV:15291875-15293411	0.438561	-1.18915	7.36e-06	0.000291401	.	.
C01B4.9	C01B4.9	V:2483003-2487784	0.438435	-1.18956	6.89e-14	4.02e-11	yes	.
Y19D10A.12	Y19D10A.12	V:2375042-2379504	0.438435	-1.18956	1.28e-05	0.000446708	yes	.
msp-57	R13H9.2	IV:5062535-5062989	0.437816	-1.1916	4.95e-08	4.63e-06	yes	.
Y47D3B.6	Y47D3B.6	III:11427035-11428247	0.43543	-1.19949	0.00136714	0.0174714	yes	.
puf-7	B0273.2	IV:5486676-5490322	0.435231	-1.20015	0.00519772	0.0457368	yes	.
col-178	C34F6.2	X:11199390-11200399	0.434441	-1.20277	0.00326797	0.0331265	.	.
puf-10	Y48G1BL.3	I:212256-215491	0.433637	-1.20544	3.13e-05	0.000915681	.	.
T06E4.14	T06E4.14	V:9625401-9626245	0.433299	-1.20657	8.59e-11	2.32e-08	.	.
cgh-1	C07H6.5	III:7495202-7497768	0.432911	-1.20786	0.000673062	0.0100321	.	.
nas-27	T23F4.4	II:1176079-1179330	0.431708	-1.21187	1.37e-09	2.28e-07	.	.
pqn-78	Y105C5A.5	IV:15593928-15595003	0.429759	-1.2184	0.00151499	0.0188496	yes	.
Y73F8A.1169	Y73F8A.1169	IV:15290909-15291104	0.429165	-1.2204	0.000834648	0.0119997	.	.
F34D10.4	F34D10.4	III:3736582-3739749	0.428805	-1.22161	0.00091521	0.0128915	.	.
C03A7.15	C03A7.15	V:5160605-5160751	0.427343	-1.22653	0.0014697	0.0184274	.	.
pqn-2	AC3.4	V:10382419-10383953	0.426342	-1.22992	0.00125039	0.0163221	yes	.
K08H10.3	K08H10.3	V:10011899-10013902	0.426308	-1.23003	2.17e-05	0.000679545	.	.
eel-1	Y67D8C.5	IV:3032713-3050100	0.425958	-1.23122	0.00155695	0.0192243	.	.
W09B6.5	W09B6.5	II:1138396-1139055	0.425738	-1.23196	0.000376253	0.00643551	yes	yes
Y25C1A.8	Y25C1A.8	II:3075231-3075431	0.425497	-1.23278	4.47e-10	9.19e-08	yes	yes
F17B5.1	F17B5.1	I:13184901-13188286	0.424201	-1.23718	0.000566915	0.0088756	.	.
C05C10.5	C05C10.5	II:9939095-9940278	0.424169	-1.23729	1.24e-06	6.75e-05	yes	.
cpr-1	C52E4.1	V:11975496-11976740	0.42409	-1.23756	1.1e-05	0.000394862	yes	.
F15E11.12	F15E11.12	V:2326678-2327261	0.42391	-1.23817	0.00112389	0.0150031	yes	.
phat-4	T05B4.3	V:4129891-4130893	0.423328	-1.24015	4.21e-05	0.00114908	.	.
cnc-4	R09B5.9	V:1447222-1447707	0.423145	-1.24078	0.000405655	0.00680298	.	.
H02I12.5	H02I12.5	IV:11401926-11403315	0.42084	-1.24866	0.000324513	0.00578775	.	.
msp-51	ZK354.5	IV:5294914-5295367	0.420091	-1.25123	1.15e-06	6.37e-05	.	.
gld-1	T23G11.3	I:7695657-7698219	0.419283	-1.254	0.00438782	0.0405996	.	.
wht-4	F02E11.1	II:3279093-3281710	0.418915	-1.25527	5.47e-08	4.96e-06	.	.
T08D2.7	T08D2.7	X:185553-186404	0.417878	-1.25885	4.68e-06	0.000201264	.	yes
AC3.16	AC3.16	V:10380702-10380851	0.417151	-1.26136	5.38e-05	0.00140496	yes	.
col-96	Y41C4A.19	III:11705613-11706544	0.417125	-1.26145	1.37e-09	2.28e-07	.	.
hacd-1	R09B5.6	V:1460367-1461614	0.41519	-1.26816	0.00454728	0.0414239	.	.
C18D4.4	C18D4.4	V:17530131-17531484	0.414454	-1.27072	0.000202166	0.0039852	.	.
abu-1	AC3.3	V:10380316-10381800	0.413821	-1.27292	1.57e-05	0.000523112	yes	.
D1086.6	D1086.6	V:14079784-14081751	0.41248	-1.2776	0.00175687	0.0208587	.	.
F21C10.10	F21C10.10	V:9095985-9097203	0.412399	-1.27789	4.25e-07	2.77e-05	yes	.
set-26	Y51H4A.12	IV:16647092-16655987	0.41224	-1.27844	1.96e-05	0.000622386	.	.
F57F4.4	F57F4.4	V:6401352-6408767	0.410945	-1.28298	1.55e-11	4.72e-09	yes	.
wee-1.3	Y53C12A.1	II:9713602-9716410	0.410612	-1.28415	7.67e-05	0.00185888	.	.
gfi-1	F57F4.3	V:6392519-6399904	0.409537	-1.28794	6.99e-06	0.000278889	yes	.
mex-6	AH6.5	II:9524113-9526307	0.408514	-1.29154	0.00119517	0.0158022	.	.
C15A11.4	C15A11.4	I:7398821-7401020	0.408267	-1.29242	9.87e-06	0.000365765	.	.
Y73F8A.1165	Y73F8A.1165	IV:15289874-15290033	0.408089	-1.29305	1.09e-09	1.89e-07	yes	.
Y57A10A.31	Y57A10A.31	II:12290529-12290917	0.407795	-1.29408	2.9e-06	0.000134287	.	yes
T12D8.5	T12D8.5	III:13625918-13626430	0.407631	-1.29466	0.000120353	0.00268397	yes	.
acs-2	F28F8.2	V:15567373-15569870	0.407523	-1.29505	0.000346391	0.00603068	.	.
K08F11.6	K08F11.6	IV:4725956-4727955	0.407448	-1.29531	9.36e-07	5.3e-05	.	.
C17G1.1	C17G1.1	X:9919244-9920288	0.407219	-1.29612	0.000882509	0.0125249	.	.
col-140	F26F12.1	V:5835836-5836824	0.402772	-1.31196	4.25e-05	0.00115943	.	.
msp-113	ZK354.4	IV:5297919-5298375	0.402623	-1.3125	6.12e-10	1.23e-07	.	.
R148.4	R148.4	III:3171658-3172722	0.400793	-1.31907	9.7e-05	0.00223798	.	.
Y57G11B.5	Y57G11B.5	IV:14574796-14576553	0.400731	-1.31929	8.17e-10	1.59e-07	.	.
F54E2.4	F54E2.4	V:2805966-2807858	0.400695	-1.31942	0.000980793	0.0136054	.	.
puf-3	Y45F10A.2	IV:13510282-13512144	0.400532	-1.32001	0.00134289	0.0172735	yes	.
K08A2.2	K08A2.2	II:2991616-2994312	0.39867	-1.32673	7.81e-05	0.0018848	.	.
msp-74	F09C12.7	II:5115093-5115326	0.397755	-1.33005	0.00107704	0.0145669	.	.
Y66D12A.11	Y66D12A.11	III:11563430-11565460	0.39763	-1.3305	0.00131067	0.0169275	.	.
Y73B3A.1	Y73B3A.1	X:42875-47060	0.397501	-1.33097	0.00430945	0.0401967	.	.
fmo-2	K08C7.5	IV:10682504-10684365	0.396998	-1.3328	0.000632717	0.00961852	yes	.
F45B8.3	F45B8.3	X:14960520-14961462	0.396826	-1.33342	0.000251145	0.00467677	.	.
pqn-76	Y105C5A.3	IV:15579054-15580129	0.396425	-1.33488	6.91e-09	8.63e-07	.	.
msp-58	ZK354.10	IV:5308456-5308817	0.395741	-1.33737	3.41e-07	2.35e-05	.	.
pqn-42	F53G2.4	II:2452975-2458986	0.39447	-1.34201	9.56e-13	3.88e-10	.	.
cbd-1	H02I12.1	IV:11372967-11377578	0.394207	-1.34297	2.77e-06	0.000131555	.	.
tbh-1	H13N06.6	X:15500188-15504827	0.393247	-1.34649	1.08e-12	4.27e-10	yes	.
D1054.11	D1054.11	V:10793775-10794904	0.391898	-1.35145	1.12e-06	6.26e-05	.	.
msp-65	ZK354.1	IV:5316480-5316936	0.391834	-1.35169	0.00401281	0.0382355	.	.
puf-5	F54C9.8	II:8575490-8577682	0.390952	-1.35494	2.55e-13	1.24e-10	.	.
col-119	C53B4.5	IV:8978808-8979797	0.390707	-1.35584	6.64e-05	0.0016632	yes	.
C39D10.7	C39D10.7	X:7907907-7914076	0.390213	-1.35767	1.03e-09	1.84e-07	.	.
Y59H11AM.1	Y59H11AM.1	IV:8571425-8571808	0.390185	-1.35777	0.00262474	0.0280876	.	.
gmd-2	F56H6.5	I:12292260-12293927	0.389374	-1.36077	1.05e-13	5.48e-11	.	.
col-179	C34F6.3	X:11201458-11202423	0.388293	-1.36478	1.04e-09	1.84e-07	yes	.
F58G1.1	F58G1.1	II:12919508-12923308	0.388038	-1.36573	1.46e-08	1.6e-06	.	.
F36H12.18	F36H12.18	IV:5261114-5261283	0.388027	-1.36577	1.7e-07	1.29e-05	.	.
C44B12.1	C44B12.1	IV:1126791-1128856	0.382319	-1.38715	3.05e-09	4.49e-07	yes	.
Y105C5A.1278	Y105C5A.1278	IV:15593932-15594081	0.381986	-1.38841	0.000617296	0.00944171	yes	.
mesp-1	C28C12.2	IV:8499306-8500092	0.381573	-1.38997	1.36e-13	6.84e-11	.	.
Y25C1A.5	Y25C1A.5	II:3085832-3086225	0.379823	-1.3966	0.00487215	0.0436878	.	yes
ZK813.3	ZK813.3	X:3441826-3442447	0.378719	-1.4008	3.56e-05	0.00100386	.	.
thn-3	F28D1.4	IV:12381568-12382315	0.377662	-1.40483	2.19e-05	0.000683497	.	.
C44B12.5	C44B12.5	IV:1121457-1125283	0.377032	-1.40724	2.33e-06	0.000113445	.	.
W01B11.1	W01B11.1	I:3299608-3300492	0.376726	-1.40841	0.00168349	0.0202226	.	.
pqn-54	R09B5.5	V:1464990-1466350	0.375879	-1.41166	6.82e-10	1.35e-07	.	.
sru-40	R07B5.3	V:9832407-9833976	0.375654	-1.41252	9.94e-05	0.00228313	.	.
dhs-26	ZK816.5	X:3360672-3362480	0.374976	-1.41513	4.19e-14	2.78e-11	yes	.
F41E6.11	F41E6.11	V:8619909-8621291	0.374067	-1.41863	6.46e-08	5.52e-06	yes	.
nspa-1	H12D21.1	V:14886788-14886892	0.373997	-1.4189	0.00211123	0.023869	.	.
F38B6.2	F38B6.2	X:6698550-6699972	0.371094	-1.43014	0.000162182	0.0033593	.	.
clec-87	C25A1.8	I:10184234-10185458	0.369694	-1.4356	4.16e-06	0.000182543	.	.
F45D11.15	F45D11.15	II:1010451-1012289	0.368491	-1.4403	0.000190989	0.00380597	.	.
F45D11.16	F45D11.16	II:1016269-1018107	0.368491	-1.4403	0.00424391	0.0397504	yes	.
F45D11.14	F45D11.14	II:1004623-1006482	0.368431	-1.44054	0.000213901	0.0041715	.	.
pos-1	F52E1.1	V:8414065-8415235	0.36802	-1.44214	2.88e-06	0.000133836	.	.
W02D9.7	W02D9.7	I:12559265-12559662	0.367913	-1.44256	5.63e-08	5.02e-06	.	.
C06A1.7	C06A1.7	II:10564852-10565341	0.365454	-1.45224	1.91e-07	1.44e-05	.	.
col-126	F54D1.2	IV:11263331-11264309	0.364523	-1.45592	0.000441965	0.00729231	yes	.
Y68A4A.13	Y68A4A.13	V:17207185-17208117	0.363189	-1.46121	1.61e-06	8.3e-05	.	.
K07A1.6	K07A1.6	I:9591972-9593094	0.363175	-1.46126	0.000327603	0.00580993	yes	.
K09F6.3	K09F6.3	II:2256311-2261172	0.362884	-1.46242	1.31e-07	1.05e-05	.	.
mex-5	W02A2.7	IV:13353692-13356087	0.361894	-1.46636	0.0012443	0.0162571	yes	.
R193.2	R193.2	X:1132996-1148340	0.360618	-1.47146	0.000169949	0.00348169	yes	.
T10D4.6	T10D4.6	II:3119334-3123187	0.360588	-1.47157	3.7e-19	4.5e-16	.	.
col-127	F54D1.3	IV:11264925-11265903	0.359067	-1.47768	2.96e-06	0.000136683	yes	.
C16E9.27	C16E9.27	X:6944861-6945079	0.358437	-1.48021	4.51e-05	0.00122216	yes	.
F46E10.13	F46E10.13	V:6514948-6515094	0.357263	-1.48494	0.000558661	0.00881249	yes	.
Y39B6A.10	Y39B6A.10	V:19131502-19133545	0.354827	-1.49481	0.000145416	0.00310086	.	.
W05F2.3	W05F2.3	I:3367641-3368554	0.352723	-1.50339	5.03e-08	4.68e-06	.	.
R09F10.8	R09F10.8	X:8325053-8326400	0.348277	-1.52169	1.82e-05	0.000585313	yes	.
C03A7.2	C03A7.2	V:5181896-5183701	0.347623	-1.5244	0.000563555	0.00883245	yes	.
F58B4.4	F58B4.4	V:10930759-10931270	0.347238	-1.526	5.41e-05	0.00141015	yes	.
T22F3.11	T22F3.11	V:3612160-3614538	0.346484	-1.52914	2.88e-05	0.000859616	.	.
cpg-2	B0280.5	III:7102024-7103930	0.342489	-1.54587	0.00063899	0.00965225	.	.
thn-2	F28D1.5	IV:12383144-12383983	0.342087	-1.54756	6.4e-07	3.91e-05	.	.
mex-1	W03C9.7	II:11968573-11972285	0.338941	-1.56089	7.84e-17	6.74e-14	yes	.
abu-4	Y5H2A.3	V:2274881-2275976	0.338761	-1.56166	8.53e-14	4.79e-11	yes	.
rme-2	T11F8.3	IV:5469986-5473166	0.337013	-1.56912	1.41e-05	0.000482344	.	.
set-9	F15E6.1	IV:4307752-4317253	0.335759	-1.5745	3.03e-13	1.43e-10	.	.
R02F2.6	R02F2.6	III:5478643-5479047	0.335061	-1.57751	2.43e-11	7.25e-09	.	.
ZC334.7	ZC334.7	I:14009859-14011454	0.333859	-1.58269	1.03e-05	0.000378952	.	.
str-238	R09E12.4	V:765033-772586	0.330457	-1.59747	0.000880731	0.0125249	.	.
thn-1	F28D1.3	IV:12380080-12380833	0.323553	-1.62792	0.00285865	0.0300405	.	.
C01B4.6	C01B4.6	V:2501050-2502425	0.323033	-1.63025	1.47e-07	1.14e-05	.	.
Y19D10A.16	Y19D10A.16	V:2392771-2394146	0.323033	-1.63025	3.32e-05	0.000953396	.	.
pqn-79	Y105C5A.6	IV:15595538-15596613	0.321383	-1.63763	5.62e-06	0.000232601	.	.
F22H10.9/ F22H10.t1	F22H10.9/ F22H10.t1	X:16689902-16689995	0.314154	-1.67045	1.16e-06	6.38e-05	yes	.
ZK813.1	ZK813.1	X:3446299-3446922	0.308273	-1.69772	0.00055955	0.00881523	.	.
srd-64	Y22D7AR.8	III:1692072-1695097	0.3061	-1.70792	0.000136563	0.00294649	.	.
T16A1.5	T16A1.5	II:2083600-2084114	0.303994	-1.71788	3.87e-10	8.25e-08	.	.
abu-5	Y105C5A.4	IV:15590665-15591740	0.297865	-1.74727	5.24e-05	0.00137949	.	.
Y62H9A.3	Y62H9A.3	X:11879042-11879903	0.296583	-1.75349	1.6e-12	5.99e-10	.	.
Y5H2A.5	Y5H2A.5	V:2275419-2275568	0.296531	-1.75374	0.000129689	0.00284439	yes	.
vit-6	K07H8.6	IV:8261131-8266449	0.292049	-1.77572	0.000990339	0.0136988	yes	.
vit-1	K09F5.2	X:7727850-7733257	0.291056	-1.78063	0.00437568	0.0405899	.	.
abu-2	F19G12.7	X:1408831-1410647	0.289681	-1.78746	5.62e-05	0.00144898	yes	.
B0393.11	B0393.11	III:4763375-4763521	0.289473	-1.7885	6.56e-05	0.00165204	yes	.
C49A9.39	C49A9.39	IV:6204028-6204245	0.288325	-1.79423	3.57e-05	0.00100386	.	.
C10G8.3	C10G8.3	V:5312874-5314273	0.286192	-1.80494	2.21e-05	0.000686798	.	.
vit-3	F59D8.1	X:3567384-3572536	0.283111	-1.82056	1.39e-09	2.29e-07	yes	.
ssp-10	K07F5.9	IV:9850626-9851050	0.278913	-1.84211	3.27e-05	0.000943826	.	.
dod-3	C24B9.9	V:2730508-2731095	0.277986	-1.84691	1.9e-14	1.32e-11	.	.
vit-4	F59D8.2	X:3558826-3563961	0.277081	-1.85162	1.6e-05	0.000528814	yes	.
vit-2	C42D8.2	X:5101001-5106142	0.275231	-1.86129	0.000225508	0.00431716	yes	.
nspa-3	ZC412.7	V:14880420-14880524	0.274161	-1.86691	1.41e-06	7.47e-05	.	.
vit-5	C04F6.1	X:3403457-3408591	0.273574	-1.87	0.00553765	0.0475534	.	.
grl-27	F40C5.3	V:3575116-3575871	0.272528	-1.87552	2.46e-09	3.75e-07	.	.
grl-32	T24A6.21	V:3560268-3560505	0.26946	-1.89185	2.44e-10	5.65e-08	.	.
Y49E10.29	Y49E10.29	III:12469192-12472440	0.267487	-1.90246	3.65e-05	0.00101929	.	.
C44B7.5	C44B7.5	II:6871333-6872550	0.266125	-1.90982	1.87e-09	3e-07	.	.
T27A10.8	T27A10.8	X:3572366-3572553	0.258416	-1.95223	4.74e-14	3.01e-11	yes	.
Y62H9A.6	Y62H9A.6	X:11883059-11883975	0.256381	-1.96364	0.000122798	0.0027275	.	.
nspc-8	F42F12.12	X:12342221-12342529	0.253262	-1.9813	0.000545095	0.00865457	.	.
F59D8.3	F59D8.3	X:3563803-3563978	0.251253	-1.99279	2.23e-17	2.03e-14	yes	.
F01D5.7	F01D5.7	II:14008592-14010509	0.250247	-1.99858	7.3e-06	0.000289731	.	.
W02D7.5	W02D7.5	V:8297675-8299226	0.247924	-2.01203	2.26e-06	0.000111153	.	.
cpg-1	C07G2.1	III:4489326-4491366	0.246966	-2.01762	1.33e-05	0.000458217	.	.
Y69A2AR.25	Y69A2AR.25	IV:2565792-2568365	0.244841	-2.03008	1.26e-06	6.82e-05	.	.
R01E6.14	R01E6.14	X:13536856-13537004	0.233008	-2.10155	1.63e-05	0.000539102	.	.
sip-1	F43D9.4	III:10506008-10506703	0.232172	-2.10674	0.000122824	0.0027275	yes	.
F49H6.5	F49H6.5	V:17023449-17025505	0.231418	-2.11143	0.00135544	0.0173674	.	.
F43D9.8	F43D9.8	III:10506581-10506727	0.229029	-2.1264	2.84e-07	2.03e-05	yes	.
nspa-6	H12D21.14	V:14889392-14889496	0.228359	-2.13062	6.66e-19	7.48e-16	.	.
T24D8.10	T24D8.10	X:2361985-2362041	0.225142	-2.15109	1.06e-09	1.86e-07	yes	.
Y5H2A.4	Y5H2A.4	V:2272440-2274522	0.210662	-2.247	0.000144422	0.00308417	.	.
math-38	T07H3.3	II:1577376-1579993	0.208353	-2.2629	6.56e-05	0.00165204	.	.
ZC266.2	ZC266.2	V:4696234-4697490	0.207567	-2.26835	0.000253997	0.00470232	.	.
Y69A2AR.13	Y69A2AR.13	IV:2569373-2570696	0.203815	-2.29467	3.21e-06	0.000146479	.	.
T22B7.14	T22B7.14	X:5659686-5659828	0.187694	-2.41354	0.000580818	0.00903516	yes	.
T22B7.16	T22B7.16	X:5659663-5659828	0.187694	-2.41354	6.53e-06	0.000262735	yes	.
F25D1.11	F25D1.11	V:10536731-10536875	0.185952	-2.42699	1.75e-06	8.91e-05	yes	.
Y34F4.3	Y34F4.3	III:1015669-1016125	0.166657	-2.58504	1.25e-06	6.78e-05	.	.
Y69A2AR.12	Y69A2AR.12	IV:2570988-2572279	0.163011	-2.61696	0.00521715	0.0458525	.	.
F01G12.15	F01G12.15	X:16378036-16378123	0.161544	-2.63	9.94e-10	1.81e-07	.	.
W02D7.11	W02D7.11	V:8302867-8304449	0.154752	-2.69197	2.86e-06	0.000133572	.	.
F19G12.12	F19G12.12	X:1410031-1410460	0.154042	-2.69861	5.87e-12	1.9e-09	.	.
nspa-7	H12D21.15	V:14883024-14883128	0.149999	-2.73698	8.38e-08	7.08e-06	.	.
C07A9.14	C07A9.14	III:9717296-9717374	0.124079	-3.01067	3.44e-09	4.88e-07	.	.
lipl-3	R11G11.14	V:521677-524219	0.119375	-3.06642	7.95e-23	3.87e-19	.	.
W05B2.8	W05B2.8	III:10989580-10989681	0.104682	-3.25592	5.73e-26	8.37e-22	.	.
C28A5.7	C28A5.7	III:4426826-4426927	0.0973964	-3.35999	7.8e-12	2.48e-09	.	.
F44D12.16	F44D12.16	IV:10029646-10029751	0.0592138	-4.07792	1.18e-18	1.23e-15	.	.
F56A11.12	F56A11.12	IV:551929-552101	0.0500443	-4.32065	9.06e-11	2.36e-08	yes	.
K06H6.2	K06H6.2	V:585779-587251	0.0268883	-5.21688	0.00175342	0.0208399	.	.
K06H6.1	K06H6.1	V:588136-589647	0.025208	-5.30998	0.00175342	0.0208399	.	.
Y43H11AL.5/ Y43H11Al.6	Y43H11AL.5/Y43H11Al.6	II:241537-241589	0.0176027	-5.82806	3.4e-06	0.000152886	yes	.
