# Supplementary material for: TDP-1, the Caenorhabditis elegans ortholog of TDP-43, limits the accumulation of double-stranded RNA
Source: EMBO J. 2014 Nov 12;33(24):2947–66. doi: 10.15252/embj.201488740 (PMC4282642; doi:10.15252/embj.201488740)
Supplement: Supplementary file 3 — Supplementary Table S2 [file embj0033-2947-sd3.xlsx]

## Sheet: Table S2
Table S2: Gene Ontology terms and other functional characterisics enriched among genes with altered representation in tdp-1(ok803) poly(A) selected RNA-seq. Table shows the type of enriched category and associated term enriched along with fold enrichment and statistics associated with enrichment. Go term enrichment was calculated using David online resource (http://david.abcc.ncifcrf.gov).
Category	Term	Count	%	P-value	List Total	Pop Hits	Pop Total	Fold Enrichment	Bonferroni	Benjamini	FDR
INTERPRO	IPR008160:Collagen triple helix repeat	57	3.47349	8.71285e-21	863	133	7895	3.92071	8.22493e-18	8.22493e-18	1.36649e-17
GOTERM_MF_FAT	GO:0042302~structural constituent of cuticle	48	2.92505	1.08261e-16	509	119	4688	3.71505	4.27436e-14	4.27436e-14	1.55431e-13
INTERPRO	IPR002486:Nematode cuticle collagen, N-terminal	46	2.80317	1.34353e-15	863	114	7895	3.69143	1.25766e-12	6.2883e-13	2.08722e-12
GOTERM_MF_FAT	GO:0005198~structural molecule activity	93	5.66728	2.45996e-15	509	376	4688	2.27806	9.40359e-13	4.70179e-13	3.38618e-12
INTERPRO	IPR009475:Protein of unknown function DUF1096	16	0.975015	3.68351e-13	863	17	7895	8.61018	3.47743e-10	1.15914e-10	5.77738e-10
INTERPRO	IPR003341:Cysteine rich repeat, tripleX	17	1.03595	4.30126e-12	863	21	7895	7.40578	4.06036e-09	1.01509e-09	6.74589e-09
UP_SEQ_FEATURE	signal peptide	65	3.961	5.6633e-10	253	299	2464	2.1172	3.364e-07	3.364e-07	8.35276e-07
GOTERM_CC_FAT	GO:0005576~extracellular region	55	3.35161	9.27328e-10	476	195	3939	2.33403	1.62282e-07	1.62282e-07	1.13686e-06
SP_PIR_KEYWORDS	collagen	26	1.5844	2.60478e-07	1254	73	10876	3.08903	6.51174e-05	6.51174e-05	0.000338386
PIR_SUPERFAMILY	PIRSF038285:cuticle collagen	23	1.40158	3.48905e-07	351	59	2935	3.25969	0.000102573	0.000102573	0.000464805
SP_PIR_KEYWORDS	signal	65	3.961	6.64397e-07	1254	301	10876	1.87292	0.000166086	8.30463e-05	0.000863112
UP_SEQ_FEATURE	region of interest:Triple-helical region	14	0.853138	1.50291e-06	253	29	2464	4.70165	0.000892332	0.000446266	0.00221661
INTERPRO	IPR002542:Protein of unknown function DUF19	11	0.670323	4.4074e-06	863	18	7895	5.59064	0.00415196	0.000831774	0.00691219
SP_PIR_KEYWORDS	disulfide bond	42	2.55941	5.0113e-06	1254	174	10876	2.09349	0.00125204	0.000417522	0.00650996
INTERPRO	IPR016638:Uncharacterised protein family UPF0376	9	0.548446	6.48302e-06	863	12	7895	6.86124	0.00610131	0.00101948	0.0101673
PIR_SUPERFAMILY	PIRSF015697:UCP015697	9	0.548446	1.217e-05	351	12	2935	6.27137	0.00357161	0.0017874	0.0162115
SP_PIR_KEYWORDS	Secreted	31	1.88909	1.35221e-05	1254	116	10876	2.3178	0.00337484	0.00084478	0.0175651
PIR_SUPERFAMILY	PIRSF002689:gliadin	7	0.426569	1.74296e-05	351	7	2935	8.36182	0.00511124	0.00170666	0.023217
UP_SEQ_FEATURE	glycosylation site:N-linked (GlcNAc...)	54	3.29068	2.27838e-05	253	303	2464	1.73569	0.0134426	0.00450109	0.0335984
GOTERM_BP_FAT	GO:0040002~collagen and cuticulin-based cuticle development	22	1.34065	2.67245e-05	554	80	5492	2.72617	0.0245478	0.0245478	0.0418251
GOTERM_MF_FAT	GO:0008061~chitin binding	8	0.487508	3.76828e-05	509	11	4688	6.69834	0.0144034	0.00482438	0.0522551
GOTERM_BP_FAT	GO:0042335~cuticle development	22	1.34065	3.99655e-05	554	82	5492	2.65968	0.0364864	0.0184127	0.0625419
GOTERM_BP_FAT	GO:0007592~protein-based cuticle development	22	1.34065	3.99655e-05	554	82	5492	2.65968	0.0364864	0.0184127	0.0625419
SMART	SM00638:LPD_N	6	0.365631	5.34388e-05	335	6	3342	9.97612	0.00925551	0.00925551	0.0654307
UP_SEQ_FEATURE	domain:Vitellogenin	6	0.365631	5.93487e-05	253	6	2464	9.73913	0.03464	0.00877482	0.0874973
SP_PIR_KEYWORDS	cuticle	13	0.7922	6.14733e-05	1254	30	10876	3.75832	0.0152513	0.00306904	0.0798303
SMART	SM00494:ChtBD2	7	0.426569	6.1738e-05	335	9	3342	7.7592	0.0106852	0.00535697	0.0755887
