# Supplementary material for: TDP-1, the Caenorhabditis elegans ortholog of TDP-43, limits the accumulation of double-stranded RNA
Source: EMBO J. 2014 Nov 12;33(24):2947–66. doi: 10.15252/embj.201488740 (PMC4282642; doi:10.15252/embj.201488740)
Supplement: Supplementary file 4 — Supplementary Table S3 [file embj0033-2947-sd4.xlsx]

## Sheet: Sheet1
Table S3: Table shows all genes displaying significantly altered splice site representation between wild type and tdp-1(ok803). Splicing changes were determined using a 100bp paired-end poly(A) RNA-seq of wild type and tdp-1(ok803) mutants using cuffdiff
test_id	Gene sequence name	Gene common name	Location	sqrt(JS) (Jensen-Shannon Divergence)	test_stat	P-value	FDR
TSS13616	R10E12.1	alx-1	III:9957268-9973776	0.571269	9.40137e-13	1e-05	7.65116e-05
TSS15827	F27C1.7	atp-3	I:5428545-5429911	0.832555	0	1e-05	7.65116e-05
TSS28871	D2045.1	atx-2	III:10461291-10467953	0.727059	0	1e-05	7.65116e-05
TSS10984	C53B4.7	bre-1	IV:8987114-8990428	0.831735	0	1e-05	7.65116e-05
TSS8462	C09D4.4	C09D4.4	I:5479543-5484646	0.706458	2.30926e-14	1e-05	7.65116e-05
TSS40718	C10G11.7	C10G11.7	I:6284972-6289342	0.742256	0	1e-05	7.65116e-05
TSS11225	C18B2.5	C18B2.5	X:3606668-3611081	0.688176	2.22045e-16	1e-05	7.65116e-05
TSS38038	C18E3.2	C18E3.2	I:4210978-4214263	0.832419	4.52971e-14	1e-05	7.65116e-05
TSS9321	C23G10.8	C23G10.8	III:6198849-6206151	0.621812	1.55431e-15	1e-05	7.65116e-05
TSS19122	C44E4.1	C44E4.1	I:4605655-4622973	0.663316	2.22045e-16	1e-05	7.65116e-05
TSS28259	C53H9.2	C53H9.2	I:1832896-1834766	0.783063	0	1e-05	7.65116e-05
TSS22990	C56C10.7	C56C10.7	II:6583006-6588647	0.697823	0.000202916	1e-05	7.65116e-05
TSS25448	F31D5.3	cpna-1	II:4186668-4208502	0.832141	0	1e-05	7.65116e-05
TSS37070	M110.5	dab-1	II:8225922-8229100	0.775413	0	1e-05	7.65116e-05
TSS5299	C09E10.2	dgk-1	X:984617-991232	0.832555	0	1e-05	7.65116e-05
TSS17750	C04A2.7	dnj-5	II:6853420-6858255	0.54347	0	1e-05	7.65116e-05
TSS4591	F33H2.1	dog-1	I:15016888-15022969	0.76555	1.79647e-09	1e-05	7.65116e-05
TSS41161	F22B5.2	eif-3.G	II:8442713-8444188	0.831575	7.99236e-09	1e-05	7.65116e-05
TSS18911	F56H11.3	elo-7	IV:9529969-9531210	0.832555	0	1e-05	7.65116e-05
TSS45780	F11C1.5	F11C1.5	X:12991376-12999569	0.690636	0	1e-05	7.65116e-05
TSS49301	F15C11.2	F15C11.2	I:7021980-7029075	0.82943	0	1e-05	7.65116e-05
TSS6035	F25H2.12	F25H2.12	I:10570065-10571908	0.805531	1.15463e-14	1e-05	7.65116e-05
TSS5712	F25H2.5	F25H2.5	I:10553100-10553902	0.770133	0	1e-05	7.65116e-05
TSS26014	F28B4.3	F28B4.3	X:3227476-3235396	0.630612	4.44089e-16	1e-05	7.65116e-05
TSS34417	F28C1.3	F28C1.3	V:12468663-12472691	0.82936	0	1e-05	7.65116e-05
TSS42340	F35G12.4	F35G12.4	III:4578822-4581664	0.832555	0	1e-05	7.65116e-05
TSS34428	F37A4.5	F37A4.5	III:6711888-6717966	0.79361	0	1e-05	7.65116e-05
TSS40644	F43E2.1	F43E2.1	II:7375236-7377539	0.830449	0	1e-05	7.65116e-05
TSS31797	F44E7.4	F44E7.4	V:5772808-5776936	0.45029	2.3781e-13	1e-05	7.65116e-05
TSS24776	F46B6.5	F46B6.5	V:9779525-9783040	0.803048	4.21885e-15	1e-05	7.65116e-05
TSS2351	F49E8.2	F49E8.2	IV:7543969-7551500	0.832098	0	1e-05	7.65116e-05
TSS8256	F56A8.3	F56A8.3	III:13256776-13262795	0.832555	0	1e-05	7.65116e-05
TSS42770	T08B2.9	fars-1	I:6211987-6214588	0.715807	0	1e-05	7.65116e-05
TSS2761	W10D5.3	gei-17	I:9095949-9107932	0.831256	1.50371e-11	1e-05	7.65116e-05
TSS19777	Y39E4B.12	gly-5	III:13187290-13204796	0.656781	0	1e-05	7.65116e-05
TSS6866	ZK370.3	hipr-1	III:8720119-8731292	0.832555	0	1e-05	7.65116e-05
TSS26506	F47D12.4	hmg-1.2	III:6280331-6286180	0.832555	1.11022e-15	1e-05	7.65116e-05
TSS1275	F42A6.7	hrp-1	IV:3336920-3338864	0.696685	0	1e-05	7.65116e-05
TSS49486	R11A8.6	iars-1	IV:10368585-10374572	0.660946	4.44089e-16	1e-05	7.65116e-05
TSS2814	B0348.6	ife-3	V:6588-7822	0.731417	0	1e-05	7.65116e-05
TSS38835	R107.4	ikke-1	III:9045932-9050617	0.712945	0	1e-05	7.65116e-05
TSS31758	C36B1.12	imp-1	I:8752227-8755672	0.831717	0	1e-05	7.65116e-05
TSS2291	K08D8.4	K08D8.4	IV:12907444-12909974	0.68291	1.32632e-07	1e-05	7.65116e-05
TSS52193	K08F8.1	K08F8.1	II:8743672-8747182	0.452618	7.90243e-08	1e-05	7.65116e-05
TSS15721	B0302.1	kin-25	X:17186065-17193219	0.824622	0	1e-05	7.65116e-05
TSS12552	ZK892.1	lec-3	II:9991309-10001083	0.831825	0	1e-05	7.65116e-05
TSS26549	M106.4	M106.4	II:10863509-10868748	0.826702	0	1e-05	7.65116e-05
TSS35091	W03C9.7	mex-1	II:11968572-11973627	0.823943	7.54952e-15	1e-05	7.65116e-05
TSS43503	W01D2.2	nhr-61	II:14815439-14839929	0.719212	2.22045e-16	1e-05	7.65116e-05
TSS31047	Y67A6A.2	nhr-62	I:9839588-9844801	0.823975	0	1e-05	7.65116e-05
TSS5493	C45E1.1	nhr-64	I:3104364-3109544	0.832378	2.9297e-09	1e-05	7.65116e-05
TSS21252	W01B11.3	nol-5	I:3267093-3269150	0.807948	0	1e-05	7.65116e-05
TSS40897	R07G3.3	npp-21	II:7599608-7607966	0.811547	0	1e-05	7.65116e-05
TSS5293	Y43C5A.1	nspd-7	IV:10268639-10269206	0.832555	0	1e-05	7.65116e-05
TSS3147	ZK1005.1	pme-5	V:1276415-1285700	0.831554	0	1e-05	7.65116e-05
TSS48942	ZK622.3	pmt-1	II:5278119-5282508	0.832555	0	1e-05	7.65116e-05
TSS26046	F25H5.3	pyk-1	I:9168416-9177490	0.726301	1.70974e-14	1e-05	7.65116e-05
TSS38810	R08E3.1	R08E3.1	X:4824972-4853035	0.830469	0	1e-05	7.65116e-05
TSS38213	W02B12.8	rga-1	II:11464827-11469560	0.642381	8.12683e-14	1e-05	7.65116e-05
TSS17565	C14C10.3	ril-2	V:12596370-12599135	0.827986	7.41629e-14	1e-05	7.65116e-05
TSS16471	Y73B6BL.18	smg-3	IV:6361956-6373076	0.826674	0	1e-05	7.65116e-05
TSS9044	ZC404.3	spe-39	V:6785439-6787850	0.832085	0	1e-05	7.65116e-05
TSS36634	Y51H4A.17	sta-1	IV:16664286-16671437	0.828704	1.77636e-15	1e-05	7.65116e-05
TSS10023	T05H10.6	T05H10.6	II:8062690-8073320	0.75894	0	1e-05	7.65116e-05
TSS24375	T14E8.1	T14E8.1	X:6553250-6569481	0.824385	0	1e-05	7.65116e-05
TSS35479	T14G10.5	T14G10.5	IV:10151926-10155615	0.831903	0	1e-05	7.65116e-05
TSS38936	T25B2.2	T25B2.2	X:6169269-6173717	0.832512	6.45706e-13	1e-05	7.65116e-05
TSS32622	ZK1320.12	taf-8	II:9669264-9671440	0.831689	3.60822e-13	1e-05	7.65116e-05
TSS12390	C01F6.6	tag-60	IV:9119081-9130369	0.596659	0	1e-05	7.65116e-05
TSS33292	C18A3.5	tiar-1	II:5707671-5714804	0.255466	2.17826e-13	1e-05	7.65116e-05
TSS49089	ZK54.2	tps-1	X:17467045-17474460	0.83106	0	1e-05	7.65116e-05
TSS13999	B0496.3	unc-82	IV:7424484-7445354	0.813472	0	1e-05	7.65116e-05
TSS32445	W05G11.6	W05G11.6	III:62885-66261	0.460981	1.12392e-11	1e-05	7.65116e-05
TSS6082	W09G3.8	W09G3.8	I:13797332-13814343	0.831911	7.52505e-11	1e-05	7.65116e-05
TSS47955	Y42G9A.3	Y42G9A.3	III:6141912-6149538	0.831876	8.93168e-11	1e-05	7.65116e-05
TSS13574	Y47D3A.29	Y47D3A.29	III:11142348-11154124	0.830607	0	1e-05	7.65116e-05
TSS18302	Y49E10.23	Y49E10.23	III:12472777-12484550	0.828921	1.33227e-14	1e-05	7.65116e-05
TSS5163	Y53C10A.6	Y53C10A.6	I:11998769-12004988	0.831188	0	1e-05	7.65116e-05
TSS24025	Y71H10A.2	Y71H10A.2	X:2933350-2937732	0.72678	0	1e-05	7.65116e-05
TSS895	ZC123.4	ZC123.4	I:837998-846766	0.699684	3.77476e-15	1e-05	7.65116e-05
TSS48548	M03D4.1	zen-4	IV:6118212-6127293	0.832414	0	1e-05	7.65116e-05
TSS32513	T24C4.6	zer-1	III:879846-886780	0.57895	3.88578e-14	1e-05	7.65116e-05
TSS40831	Y105E8A.26	zoo-1	I:14529518-14546709	0.83231	0	1e-05	7.65116e-05
TSS1422	B0513.2	B0513.2	IV:13882706-13884152	0.632185	6.39488e-14	1.5e-05	0.000109667
TSS4435	C06A6.2	C06A6.2	IV:7846629-7854550	0.81476	1.77636e-15	1.5e-05	0.000109667
TSS48772	ZC64.3	ceh-18	X:3843353-3857778	0.656355	0	1.5e-05	0.000109667
TSS4319	T10H9.5	pmp-5	V:6662173-6665798	0.486296	0	1.5e-05	0.000109667
TSS12982	T01H8.5	gon-2	I:8549506-8570951	0.676163	5.6271e-09	2e-05	0.000141505
TSS38428	C34G6.7	stam-1	I:5898305-5904700	0.652427	2.18314e-12	2e-05	0.000141505
TSS723	T25F10.6	T25F10.6	V:6765542-6769310	0.599518	6.06697e-11	2e-05	0.000141505
TSS24457	C05D2.4	bas-1	III:5612231-5614637	0.52473	3.28733e-11	2.5e-05	0.000173158
TSS34773	F58B3.5	mars-1	IV:11631916-11635464	0.52181	1.06737e-12	2.5e-05	0.000173158
TSS45170	C46F11.5	C46F11.5	III:3650887-3657584	0.582423	1.0157e-11	3e-05	0.00019165
TSS19118	ZK520.4	cul-2	III:13687097-13692487	0.577404	2.50832e-10	3e-05	0.00019165
TSS41560	Y55D9A.1	efa-6	IV:12605672-12614700	0.550358	4.50452e-08	3e-05	0.00019165
TSS9897	H14A12.2	fum-1	III:7465235-7468024	0.457555	2.94653e-13	3e-05	0.00019165
TSS24270	T05C12.6	mig-5	II:8182268-8184971	0.563254	2.17426e-12	3e-05	0.00019165
TSS30884	F28C6.7	rpl-26	II:8602548-8603530	0.72584	1.55875e-13	3e-05	0.00019165
TSS5903	T13C2.6	T13C2.6	II:6783381-6788416	0.672192	5.66214e-14	3e-05	0.00019165
TSS39366	ZK484.1	ZK484.1	I:6093300-6094422	0.551379	3.08864e-13	3e-05	0.00019165
TSS8289	T27E9.7	abcf-2	III:13457572-13462654	0.523889	6.92557e-13	3.5e-05	0.000219333
TSS40631	ZK328.1	cyk-3	III:6020115-6024604	0.518775	8.64782e-09	3.5e-05	0.000219333
TSS13797	Y24D9A.1	ell-1	IV:4408598-4414685	0.5814	4.51343e-10	4e-05	0.000243704
TSS46233	F56F3.2	ndg-4	III:4462798-4467346	0.47059	2.18545e-11	4e-05	0.000243704
TSS19192	W09B6.4	W09B6.4	II:1127982-1152712	0.61185	4.45495e-08	4e-05	0.000243704
TSS24514	F48D6.4	F48D6.4	X:4246529-4247161	0.530109	9.65282e-08	4.5e-05	0.000266757
TSS9545	T14G10.2	pxf-1	IV:10161984-10174319	0.567247	6.62801e-11	4.5e-05	0.000266757
TSS36377	Y71H2AM.1	Y71H2AM.1	III:2827061-2833815	0.515976	1.50089e-11	4.5e-05	0.000266757
TSS9774	F18A1.3	lir-1	II:7671957-7690505	0.443115	4.3342e-11	5e-05	0.000288596
TSS11287	W03G1.6	pig-1	IV:506731-519456	0.559428	1.03285e-09	5e-05	0.000288596
TSS16975	T11G6.5	T11G6.5	IV:10835806-10842741	0.550886	1.26598e-08	5e-05	0.000288596
TSS28403	C27A12.7	C27A12.7	I:6055948-6058426	0.666223	2.64404e-11	6e-05	0.000337436
TSS4961	D2030.2	D2030.2	I:7574190-7580831	0.675627	1.40821e-12	6e-05	0.000337436
TSS46263	R08D7.6	pde-2	III:8974987-8981820	0.502698	5.66218e-11	6e-05	0.000337436
TSS42405	C53B4.4	C53B4.4	IV:8975516-8984691	0.50355	8.07678e-11	6.5e-05	0.000359412
TSS45682	C25F6.2	dlg-1	X:5479665-5484906	0.594143	7.15206e-13	6.5e-05	0.000359412
TSS15231	F41D9.3	wrk-1	X:8387391-8392529	0.447599	2.72673e-11	7e-05	0.000383833
TSS27004	F20C5.1	pme-3	IV:8746240-8752663	0.577244	3.03257e-06	8.5e-05	0.000458443
TSS1102	F55C5.7	rskd-1	V:12284038-12288598	0.517461	1.36555e-05	8.5e-05	0.000458443
TSS28330	C09H6.2	lin-10	I:8109737-8119309	0.459776	4.54292e-10	9e-05	0.000477581
TSS50974	Y67D8C.10	mca-3	IV:3103151-3133141	0.420652	4.15001e-13	9e-05	0.000477581
TSS11415	F26B1.2	F26B1.2	I:6317702-6323993	0.430819	7.21678e-11	9.5e-05	0.00050008
TSS39267	F36D4.3	hum-2	V:9386129-9400044	0.451745	3.10732e-10	0.0001	0.00051811
TSS44933	T28C6.7	T28C6.7	IV:8827790-8840669	0.454386	1.09788e-10	0.0001	0.00051811
TSS17537	T01G1.1	klp-12	IV:11340836-11361489	0.510669	1.80617e-08	0.000105	0.000531462
TSS52058	M03A1.1	vab-1	II:4571996-4602632	0.517255	3.69591e-10	0.000105	0.000531462
TSS19903	C01B7.1	ztf-12	V:8786528-8795545	0.579867	2.03565e-07	0.000105	0.000531462
TSS51406	Y38F1A.10	max-2	II:13014261-13025768	0.524744	2.14114e-10	0.00011	0.000544211
TSS21743	F44G4.4	tdp-1	II:8997764-8999663	0.427821	2.76934e-12	0.00011	0.000544211
TSS4934	T08G5.5	vps-39	V:14033979-14038357	0.496658	8.08975e-11	0.00011	0.000544211
TSS35632	C44C10.11	C44C10.11	X:11707830-11710117	0.658003	4.287e-08	0.000125	0.000613806
TSS42967	C06G3.5	C06G3.5	IV:7024199-7028135	0.674887	4.27398e-09	0.00014	0.00068237
TSS5047	H24G06.1	H24G06.1	V:9446148-9460615	0.548867	1.05146e-06	0.000145	0.000701544
TSS19748	C42D8.8	apl-1	X:5112388-5116839	0.408545	6.7558e-10	0.000155	0.000733741
TSS30500	T16H12.3	T16H12.3	III:10081354-10083194	0.616717	4.10002e-09	0.000155	0.000733741
TSS1743	ZK721.1	tag-130	X:8792106-8796041	0.650219	3.40845e-05	0.000155	0.000733741
TSS28256	F42A10.2	nfm-1	III:6159789-6164521	0.627072	8.03689e-10	0.000175	0.0008225
TSS44107	C16A3.10	C16A3.10	III:6394180-6396129	0.429835	5.32907e-15	0.00018	0.00084
TSS13480	B0348.4	egl-8	V:20824-43971	0.413249	1.20075e-09	0.000205	0.00094993
TSS40028	Y71H2B.10	apb-1	III:2583964-2597027	0.57954	1.43871e-05	0.00022	0.000998345
TSS46498	F52D10.3	ftt-2	X:11603639-11605354	0.374104	6.43929e-15	0.00022	0.000998345
TSS46940	F55C7.7	unc-73	I:3999344-4031629	0.680388	1.46876e-08	0.00022	0.000998345
TSS43410	Y48E1B.2	Y48E1B.2	II:13533474-13541014	0.3996	6.809e-10	0.00024	0.00108164
TSS40509	F14H12.4	cst-1	X:4339619-4343676	0.55034	2.62572e-09	0.00027	0.00120041
TSS16793	F59A2.2	F59A2.2	III:3405564-3411613	0.604184	4.55436e-06	0.00027	0.00120041
TSS5376	W07B3.2	gei-4	III:344297-348608	0.512247	1.24533e-09	0.000275	0.00121443
TSS3663	Y38F2AL.3	vha-11	IV:2307814-2314567	0.455753	3.23984e-07	0.00028	0.00122827
TSS6404	F09F7.5	F09F7.5	III:5547027-5552075	0.422671	2.22245e-05	0.000295	0.00127704
TSS3940	C18E3.7	ppw-1	I:4185061-4189932	0.602443	0	0.000295	0.00127704
TSS3348	T24B8.3	T24B8.3	II:9059322-9061078	0.37385	8.61492e-06	0.00031	0.0013332
TSS36456	F40F9.7	F40F9.7	V:9730086-9734003	0.578711	6.95098e-10	0.000325	0.00138864
TSS15364	F42G8.4	pmk-3	IV:8139204-8143442	0.475224	4.68308e-05	0.00033	0.0014009
TSS23586	E04A4.4	hoe-1	IV:4739253-4744261	0.57339	6.44842e-07	0.00035	0.00147628
TSS22472	F38A6.3	hif-1	V:20780379-20785231	0.361026	6.32765e-10	0.000355	0.00148783
TSS37649	C26B2.3	nhr-31	IV:8022656-8029500	0.434881	2.15016e-09	0.00037	0.00153119
TSS50246	C03C10.1	kin-19	III:4083977-4086618	0.35409	1.059e-08	0.00037	0.0015312
TSS34729	B0365.3	eat-6	V:13126391-13129982	0.359422	9.50945e-10	0.000375	0.00153261
TSS8571	F55A8.2	egl-4	IV:1847966-1880591	0.389359	2.81408e-05	0.000375	0.00153261
TSS29330	T10B5.5	cct-7	V:1872242-1875526	0.371297	1.06586e-09	0.00038	0.00153399
TSS28851	F56B6.4	gyg-1	X:3537625-3540927	0.357826	4.92464e-11	0.00038	0.00153399
TSS42290	F02E9.10	F02E9.10	I:8426980-8429826	0.421525	1.4544e-07	0.000395	0.00158482
TSS8410	W01A8.1	mdt-28	I:7057168-7059348	0.445146	7.07568e-07	0.0004	0.00159515
TSS1798	Y43F8B.1	Y43F8B.1	V:19534854-19546170	0.345799	8.72368e-05	0.000405	0.00160536
TSS6479	ZC504.4	mig-15	X:10421594-10428590	0.445377	2.46937e-07	0.00041	0.00161545
TSS11310	F08A8.1	acox-1	I:12938543-12942212	0.585322	6.20011e-08	0.000415	0.00162542
TSS44291	F27D4.2	lsy-22	I:7702422-7707052	0.606518	2.98764e-08	0.00043	0.0016742
TSS16274	F19C6.2	F19C6.2	X:10000880-10005304	0.467052	6.08629e-09	0.000475	0.00183853
TSS36545	F53F10.2	F53F10.2	I:3830941-3837768	0.369049	1.44049e-11	0.000485	0.00185541
TSS8670	Y75B7AL.4	rga-4	V:1373588-1383239	0.480035	8.3389e-07	0.000485	0.00185541
TSS31212	F27C1.2	F27C1.2	I:5430164-5431489	0.343158	4.99283e-09	0.0005	0.00190173
TSS14182	C07G2.2	atf-7	III:4491595-4508084	0.275357	1.2525e-07	0.00051	0.0019176
TSS16312	F12B6.2	F12B6.2	I:2250132-2254894	0.486194	1.64789e-07	0.00051	0.0019176
TSS48331	K02D10.1	K02D10.1	III:8769428-8776059	0.38957	3.96281e-07	0.00053	0.00197028
TSS908	ZK354.2	ZK354.2	IV:5313473-5315517	0.4886	1.84132e-08	0.00053	0.00197028
TSS40728	T07E3.6	pdf-1	III:6909168-6912427	0.444963	1.36091e-08	0.000555	0.00205163
TSS19483	C18F3.2	sax-7	IV:8062569-8086638	0.38241	3.40069e-07	0.00057	0.00209531
TSS51818	D1046.1	cfim-2	IV:8926320-8930332	0.543626	0.000414354	0.00063	0.002303
TSS10212	R08C7.2	R08C7.2	IV:4447321-4449889	0.472028	2.48217e-05	0.00064	0.00232663
TSS35552	Y39G10AR.18	Y39G10AR.18	I:2382953-2401490	0.436151	3.90391e-08	0.000655	0.00236808
TSS13551	R74.3	xbp-1	III:4193794-4195330	0.364002	5.98196e-09	0.000685	0.00246301
TSS7246	Y52B11A.2	Y52B11A.2	I:10966382-10970159	0.492103	1.94046e-05	0.0007	0.00250326
TSS15125	Y6B3A.1	agef-1	I:13603888-13626214	0.41756	5.1374e-08	0.000715	0.00254308
TSS27900	F33C8.1	tag-53	X:14710404-14718713	0.41104	5.00279e-06	0.00073	0.00258247
TSS6540	F56D12.1	alh-6	II:1306246-1310140	0.327996	1.56103e-10	0.00075	0.00263904
TSS40892	T27A3.1	T27A3.1	I:6122591-6126856	0.463461	5.13289e-09	0.00076	0.00266
TSS42080	T12G3.2	T12G3.2	IV:12038964-12046888	0.472605	4.98317e-06	0.00078	0.00271556
TSS24260	F57C12.5	mrp-1	X:576318-587483	0.400608	3.03913e-08	0.000805	0.00278784
TSS6074	R10E11.1	cbp-1	III:9766429-9774738	0.354219	0.000182997	0.00083	0.00284448
TSS48760	Y69A2AR.18	Y69A2AR.18	IV:2495733-2497682	0.334182	2.00085e-09	0.000855	0.00291497
TSS15686	C41C4.10	sfxn-5	II:8100322-8105000	0.371444	1.85078e-08	0.00086	0.00291691
TSS19848	T26A8.1	T26A8.1	IV:8433024-8437989	0.460828	6.77195e-07	0.000865	0.00291882
TSS38734	R02F11.3	R02F11.3	V:4801084-4805933	0.474132	3.10821e-05	0.00092	0.00308857
TSS37871	C10G11.5	pnk-1	I:6294897-6297638	0.391586	2.67088e-10	0.000935	0.00312299
TSS43977	C06G4.2	clp-1	III:7981001-7986272	0.706763	3.08672e-05	0.001015	0.00335547
TSS25406	T01G9.2	T01G9.2	I:8274005-8288119	0.410959	5.2112e-05	0.001025	0.00335547
TSS10439	ZK637.8	unc-32	III:8905537-8911670	0.348689	3.13926e-07	0.001025	0.00335547
TSS18323	R01H10.3	cor-1	III:10249038-10254619	0.410758	8.10703e-05	0.00106	0.00345287
TSS12145	F40H3.2	F40H3.2	II:6173612-6174845	0.413557	4.43026e-08	0.00112	0.00361255
TSS46313	ZK377.2	sax-3	X:3451919-3465912	0.392879	2.39255e-05	0.00112	0.00361255
TSS28137	C24A11.8	frm-4	I:5402897-5408462	0.475555	6.43185e-05	0.001155	0.00370727
TSS32988	T06D10.1	rsbp-1	I:9065079-9075070	0.428219	0.000135875	0.00119	0.00380107
TSS15558	F26H11.2	nurf-1	II:14390324-14407829	0.303241	2.03544e-06	0.001205	0.00383039
TSS16628	Y116F11B.12	gly-4	V:19881340-19895319	0.36491	1.0727e-08	0.001235	0.00390687
TSS29615	K10C8.3	K10C8.3	V:12697131-12704256	0.372457	0.000137561	0.00128	0.00402986
TSS51970	F54B3.3	atad-3	II:10248929-10251111	0.306624	1.1354e-07	0.0013	0.00406594
TSS28503	B0035.12	B0035.12	IV:11329443-11332922	0.419032	3.13112e-07	0.001305	0.00406594
TSS43176	Y69A2AR.7	Y69A2AR.7	IV:2601138-2607550	0.569952	1.42875e-06	0.00131	0.00406594
TSS22651	D2063.3	D2063.3	V:4336674-4346036	0.386356	4.85204e-08	0.001335	0.00412408
TSS48122	F58G11.1	letm-1	V:13661246-13664224	0.36844	5.76065e-08	0.00138	0.00424318
TSS25483	F56C9.6	F56C9.6	III:7293567-7310709	0.347354	4.88169e-08	0.001405	0.00429995
TSS49016	F11A6.2	scrm-4	I:11675931-11682355	0.551041	0.012558	0.00144	0.00438161
TSS30261	C24H11.8	twk-39	III:11795695-11803140	0.546117	0.0231902	0.001445	0.00438161
TSS4827	Y69H2.3	Y69H2.3	V:18650314-18664090	0.298093	3.88815e-08	0.001465	0.00442188
TSS20663	Y49E10.3	pph-4.2	III:12374071-12377149	0.332233	8.54768e-05	0.00151	0.00453689
TSS20767	H27A22.1	H27A22.1	V:10602436-10605558	0.346425	9.78668e-08	0.001525	0.00456114
TSS25361	C37C3.2	C37C3.2	V:7854971-7857918	0.309124	6.34646e-11	0.00162	0.00482335
TSS13563	C32F10.8	C32F10.8	I:5822843-5826158	0.417941	2.43562e-07	0.00169	0.0050091
TSS26633	ZK1290.4	nfi-1	II:7538145-7542957	0.384081	9.27206e-07	0.0017	0.00501614
TSS15045	F08F1.4	F08F1.4	X:8411644-8416866	0.369829	1.75183e-06	0.001745	0.00511617
TSS17625	F49D11.10	F49D11.10	I:10926878-10933696	0.339406	9.68816e-05	0.00176	0.00511617
TSS32927	T04C4.1	T04C4.1	IV:2222827-2235968	0.412699	1.51202e-05	0.001765	0.00511617
TSS32549	W07G4.3	W07G4.3	V:13036877-13041706	0.2885	1.44072e-08	0.00175	0.00511617
TSS23343	Y23H5A.5	ctn-1	I:2606755-2617363	0.371978	3.62717e-07	0.00178	0.00513702
TSS11189	F14D2.13	bath-28	II:3343686-3344970	0.482334	0.0149882	0.001825	0.00523539
TSS16605	H17B01.4	H17B01.4	II:1489936-1500338	0.361925	1.97459e-07	0.00183	0.00523539
TSS10748	Y55F3AM.6	Y55F3AM.6	IV:992288-997652	0.438762	0.000150513	0.001905	0.00542636
TSS22690	M03C11.4	tag-235	III:10399077-10414606	0.295664	1.36198e-08	0.00192	0.00544552
TSS24699	M03F8.3	M03F8.3	V:5940006-5943346	0.338777	4.07554e-05	0.00196	0.00553511
TSS51868	Y44E3A.6	Y44E3A.6	I:3338368-3349902	0.35616	2.11673e-07	0.002025	0.00569423
TSS35854	F46F11.9	F46F11.9	I:5610376-5616405	0.314855	1.55324e-07	0.00205	0.00574
TSS30860	C48B4.4	ced-7	III:9568663-9579788	0.374557	0.000294135	0.002105	0.00586903
TSS38550	C24H12.4	C24H12.4	II:411221-416618	0.300191	1.48862e-07	0.002145	0.00595532
TSS5437	F32A7.5	F32A7.5	I:14846466-14863529	0.434063	1.84547e-07	0.002155	0.00595794
TSS45968	ZC101.2	unc-52	II:14647251-14666868	0.319473	0.000396405	0.002245	0.00618079
TSS6208	Y106G6H.6	Y106G6H.6	I:10438065-10446124	0.269379	9.34351e-08	0.002295	0.00629213
TSS1687	Y73B6BL.6	sqd-1	IV:6324167-6326393	0.304101	7.33068e-10	0.00242	0.0066073
TSS14003	C17H11.6	C17H11.6	X:8185129-8203734	0.346714	1.73328e-08	0.00248	0.00674314
TSS27379	F37D6.2	F37D6.2	I:10474843-10478120	0.451744	0.00012518	0.0026	0.00704033
TSS36748	E01H11.1	pkc-2	X:9364758-9385976	0.261003	3.50744e-06	0.00264	0.00709029
TSS14962	C52E12.3	sqv-7	II:7010755-7012650	0.476987	2.34928e-06	0.002675	0.00715508
TSS11009	F53A3.4	pqn-41	III:1905957-1970514	0.330553	0.000103952	0.002865	0.00763227
TSS13975	Y119D3B.12	Y119D3B.12	III:1202539-1207321	0.347872	6.77804e-09	0.002985	0.00791988
TSS6879	M01E11.4	pqn-52	I:5566347-5570084	0.247442	4.83501e-07	0.003	0.00792771
TSS16570	F37C12.13	exos-9	III:7196161-7198006	0.33576	4.14714e-07	0.00305	0.00797694
TSS16641	F56D2.6	F56D2.6	III:5587221-5591679	0.238715	1.09722e-07	0.003055	0.00797694
TSS9220	T12E12.4	drp-1	IV:5538480-5541356	0.33125	0.000518988	0.003085	0.00798631
TSS8906	F26F4.10	rars-1	III:4910440-4917093	0.2886	3.46863e-07	0.003095	0.00798631
TSS35943	C24B5.2	spas-1	V:9175774-9177978	0.285933	1.43618e-07	0.003095	0.00798631
TSS27161	C16A3.1	C16A3.1	III:6390892-6393790	0.434835	4.91104e-05	0.00317	0.00814789
TSS43677	B0545.1	tpa-1	IV:92015-110924	0.383476	0.000450656	0.003225	0.008257
TSS7910	Y105E8A.17	ekl-4	I:14469493-14486750	0.365058	0.000886591	0.00337	0.00859481
TSS32727	F56A6.1	sago-2	I:614655-629447	0.32834	4.67207e-05	0.0034	0.00863784
TSS30362	Y74C9A.5	sesn-1	I:27594-32482	0.301152	9.06018e-07	0.003525	0.00892096
TSS37995	C18C4.10	klc-2	V:5575393-5581697	0.402695	1.76778e-06	0.003745	0.00944142
TSS41316	F29C4.1	daf-1	IV:132415-138076	0.334743	1.87745e-06	0.00377	0.00944468
TSS5003	T07D4.4	ddx-19	II:8884838-8889623	0.289943	1.02394e-06	0.003775	0.00944468
TSS10838	C47E12.3	C47E12.3	IV:9999092-10001826	0.255399	7.19425e-07	0.00383	0.00950996
TSS11759	C47E12.5	uba-1	IV:9983268-9995013	0.205837	2.29715e-07	0.00383	0.00950996
TSS42095	F55C12.7	tag-234	II:5864172-5867002	0.341479	8.85202e-06	0.004185	0.0103524
TSS13839	R74.8	R74.8	III:4206250-4208239	0.300501	0.00184658	0.004235	0.0104224
TSS23643	ZC376.7	ZC376.7	V:14193669-14197683	0.35156	1.4021e-06	0.004245	0.0104224
TSS17496	F55H2.7	F55H2.7	III:9513263-9516166	0.521443	0.107872	0.004265	0.0104326
TSS12229	Y47H9C.4	ced-1	I:11851333-11868096	0.325728	0.000173063	0.00435	0.0106011
TSS31363	ZK1128.2	mett-10	III:10114949-10116673	0.334687	2.75002e-06	0.0044	0.0106834
TSS25687	W02B12.12	W02B12.12	II:11476690-11479097	0.264101	1.743e-06	0.004515	0.0109223
TSS639	T21C9.3	T21C9.3	V:10564854-10576398	0.253038	1.52495e-06	0.004585	0.011051
TSS6708	Y5H2B.2	nhr-13	V:2192495-2196825	0.470989	0.142377	0.00464	0.0111428
TSS21569	R05H10.3	R05H10.3	II:14869867-14882977	0.451762	5.6168e-06	0.00472	0.0112647
TSS33360	Y67H2A.2	Y67H2A.2	IV:13289761-13300047	0.251171	1.86815e-06	0.004725	0.0112647
TSS24224	W02D3.11	hrpf-1	I:6753229-6756351	0.398981	0.000255915	0.005245	0.0124592
TSS40983	H27C11.1	nhr-97	IV:9757627-9764498	0.194609	1.57766e-07	0.00527	0.0124736
TSS39326	F21D12.3	F21D12.3	II:7319856-7322871	0.394526	0.00128123	0.005355	0.012596
TSS17916	T19B10.4	pqn-70	V:11226295-11228685	0.29331	5.83024e-06	0.00536	0.012596
TSS45815	T07D3.9	T07D3.9	II:898050-900937	0.329713	7.82997e-06	0.005635	0.0131483
TSS3899	F31F6.4	flp-8	X:14881153-14882231	0.387978	9.89809e-06	0.005695	0.0132411
TSS28204	H38K22.5	gly-6	III:4324260-4331200	0.326857	0.000533427	0.005715	0.0132411
TSS21581	C01G6.3	C01G6.3	II:9269831-9272984	0.322643	2.89617e-06	0.00579	0.0133678
TSS32107	Y94H6A.5	Y94H6A.5	IV:2688912-2703975	0.307669	0.00182844	0.00583	0.0134131
TSS2699	M01E5.5	top-1	I:13292502-13296856	0.254903	2.82169e-06	0.00588	0.013481
TSS23348	F42G9.6	F42G9.6	III:774318-783299	0.312398	0.00568291	0.005955	0.0136055
TSS16529	Y55D9A.2	Y55D9A.2	IV:12601104-12605402	0.414533	0.0108928	0.00639	0.0145489
TSS4348	Y54F10AM.4	ceh-44	III:2530602-2546408	0.362787	0.000902792	0.006705	0.0152134
TSS11070	T03G6.2	nhr-40	X:2593995-2606724	0.474943	0.000119333	0.006805	0.0153571
TSS7977	R06C7.5	R06C7.5	I:7246821-7248687	0.239917	4.71749e-05	0.006815	0.0153571
TSS24347	F36H5.2	math-27	II:1767807-1778545	0.468851	2.23414e-06	0.006945	0.0155966
TSS42997	H01G02.3	H01G02.3	IV:11779249-11792570	0.434116	4.47826e-05	0.007165	0.016036
TSS29370	ZK829.4	ZK829.4	IV:11953219-11955521	0.319751	0.00055713	0.007245	0.01616
TSS7802	Y55B1BM.1	stim-1	III:408124-418737	0.313353	3.04561e-05	0.007765	0.0172614
TSS12773	Y45G5AM.1	nhr-114	V:4175872-4191501	0.271603	0.00146339	0.007805	0.0172919
TSS29234	Y39E4B.3	pqn-83	III:13087378-13099553	0.1368	1.0753e-06	0.008115	0.0179184
TSS6956	T19A6.2	ngp-1	I:8394721-8398622	0.17738	7.18572e-06	0.008475	0.0186507
TSS38433	F52B11.1	F52B11.1	IV:14077415-14083534	0.334711	0.000396025	0.008705	0.019093
TSS26314	K08A8.1	mek-1	X:7479200-7480965	0.355447	4.41828e-05	0.00882	0.0192809
TSS2142	K11D9.2	sca-1	III:10811666-10822342	0.227793	8.88178e-15	0.00887	0.019326
TSS19399	ZK1321.2	shk-1	II:9758174-9768206	0.387851	0.000109709	0.008905	0.0193383
TSS3584	W02B12.3	rsp-1	II:11453913-11459292	0.215232	0.000575912	0.009035	0.019556
TSS9452	T02G5.9	kars-1	II:7070143-7072375	0.237881	2.30976e-07	0.00907	0.0195674
TSS19473	B0495.7	B0495.7	II:7699200-7705182	0.280278	0.00409	0.00937	0.0201486
TSS48744	B0218.1	faah-1	IV:8159343-8163781	0.301869	2.19876e-05	0.009515	0.0203937
TSS7075	C41C4.7	ctns-1	II:8134704-8136866	0.246433	0.481123	0.00982	0.0209791
TSS28937	T14G8.3	T14G8.3	X:12861166-12869958	0.304088	0.0039391	0.009855	0.0209857
TSS43868	Y54G11A.10,Y54G11A.17	Y54G11A.17,lin-7	II:14347048-14349330	0.0751173	2.69395e-06	0.009925	0.0210666
TSS47703	F09E10.11	tts-1	X:1504125-1504836	0.148807	2.11699e-05	0.01037	0.0219404
TSS34844	R151.7	R151.7	III:7223170-7229725	0.189557	0.68359	0.0107	0.022566
TSS37727	Y116A8C.28	bca-2	IV:17096352-17100218	0.154558	2.70162e-05	0.010995	0.0231141
TSS46532	C07A9.7	set-3	III:9690953-9694488	0.342616	0.193926	0.011235	0.0235434
TSS27352	F01G4.6	F01G4.6	IV:11146084-11154314	0.107352	9.91097e-07	0.011835	0.024722
TSS50306	K04G2.8	2012-04-01	I:8050037-8057026	0.324855	0.00496289	0.012085	0.0251643
TSS50441	T20H4.3	pars-1	III:7238962-7241222	0.11341	1.1904e-05	0.013	0.0269842
TSS11345	F39G3.5	F39G3.5	V:4722605-4724551	0.147186	3.73944e-05	0.01315	0.0272097
TSS22394	F32A6.4	ags-3	X:5289690-5298008	0.389848	0.0038661	0.01342	0.0276814
TSS30171	R03G5.5	R03G5.5	X:7798901-7799729	0.242476	0.00195102	0.01348	0.0277182
TSS20662	F56H11.1	fbl-1	IV:9540788-9546233	0.186889	7.0446e-07	0.014555	0.0298355
TSS35905	T28D9.2	rsp-5	II:6490125-6492132	0.111284	5.54833e-05	0.014755	0.0301515
TSS42374	F53G12.10	rpl-7	I:111035-113672	0.0824505	2.00816e-05	0.01518	0.0308285
TSS38572	Y38C1AA.1	Y38C1AA.1	IV:208186-217392	0.299943	0.0331642	0.01518	0.0308285
TSS45138	T28D9.3	T28D9.3	II:6485644-6489735	0.445787	0.00044908	0.015475	0.0313309
TSS13302	F22F7.1	F22F7.1	V:2127531-2130063	0.172346	0.000702163	0.01557	0.0314266
TSS19246	F53E4.1	F53E4.1	V:15652414-15659048	0.254834	0.0096611	0.015735	0.0316625
TSS21199	H06I04.3	H06I04.3	III:3070512-3085263	0.292987	0.00551038	0.016095	0.0322881
TSS14741	ZK1010.7	col-97	III:12984397-12993603	0.0859266	9.5524e-06	0.016635	0.03327
TSS19172	Y113G7B.18	mdt-17	V:20250783-20267209	0.28677	0.000631912	0.01687	0.0336378
TSS23507	R11E3.7	dpf-7	IV:4799374-4802584	0.27091	0.00785415	0.017495	0.0347786
TSS31326	M03F4.2	act-4	X:4960521-4969328	0.0852626	0.000138862	0.017565	0.0348126
TSS23372	F40B5.2	F40B5.2	X:8368486-8371557	0.324467	0.00765204	0.01783	0.0351262
TSS33906	Y106G6H.2	pab-1	I:10432805-10435867	0.0889885	3.97709e-06	0.017825	0.0351262
TSS40097	C17G10.9	C17G10.9	II:5619571-5622467	0.204092	0.00257448	0.01829	0.0359248
TSS25541	B0286.4	ntl-2	II:4368493-4453151	0.278465	0.00883626	0.0186	0.0363169
TSS26611	F36F2.3	tag-214	I:9009046-9013878	0.329144	0.00683726	0.018565	0.0363169
TSS31213	Y74C9A.3	Y74C9A.3	I:4118-10232	0.15309	0.000173214	0.018935	0.0368616
TSS24719	M02D8.4	asns-2	X:8748378-8750917	0.280102	0.00770535	0.019445	0.0376318
TSS41424	C05D2.10	C05D2.10	III:5595729-5600018	0.233915	0.0060209	0.019445	0.0376318
TSS30629	C29F9.3	C29F9.3	III:124773-126532	0.370253	0.511354	0.0204	0.0393357
TSS8018	R10D12.13	R10D12.13	V:13962401-13965792	0.233473	0.0025306	0.020445	0.0393357
TSS5686	F48E8.1	lon-1	III:5474436-5478343	0.143263	0.0037133	0.02056	0.0394416
TSS48127	F47D12.9	F47D12.9	III:6298402-6303167	0.250552	0.0213957	0.02086	0.0399008
TSS42116	T22D1.3	T22D1.3	IV:6913522-6919397	0.239404	0.00967091	0.021065	0.0401761
TSS45710	Y61A9LA.3	Y61A9LA.3	V:4571128-4585153	0.260014	2.01155e-05	0.022175	0.042171
TSS36075	F32B5.6	F32B5.6	I:2668161-2672431	0.250462	0.00364374	0.02262	0.0428933
TSS30283	F29C4.7	F29C4.7	IV:121790-126225	0.263324	0.00264355	0.022835	0.0431765
TSS33106	Y54G2A.5	dml-1	IV:2872221-2892495	0.130399	0.533224	0.02308	0.0435147
TSS2337	D1007.10	D1007.10	I:4586271-4589900	0.193811	0.000255135	0.02363	0.0444244
TSS8439	F25B5.4	ubq-1	III:5940196-5946080	0.209336	0.00152006	0.024395	0.0457319
TSS38423	K11G12.1	nas-11	X:6713537-6718425	0.263575	0.0151467	0.024595	0.0459759
TSS38837	Y37D8A.11	Y37D8A.11	III:12874905-12877476	0.231972	0.0138076	0.025105	0.0467963
TSS48397	F57B9.7	flap-1	III:6924048-6928762	0.243724	0.0151608	0.026535	0.0491832
TSS19586	C39E9.14	dli-1	IV:13095735-13098789	0.202774	0.011072	0.026705	0.0493592
TSS40760	C14C10.2	C14C10.2	V:12590959-12592463	0.317388	0.000557698	0.027075	0.0499029
