# Supplementary material for: TDP-1, the Caenorhabditis elegans ortholog of TDP-43, limits the accumulation of double-stranded RNA
Source: EMBO J. 2014 Nov 12;33(24):2947–66. doi: 10.15252/embj.201488740 (PMC4282642; doi:10.15252/embj.201488740)
Supplement: Supplementary file 5 — Supplementary Table S4 [file embj0033-2947-sd5.xlsx]

## Sheet:  Table S4
Table S4: Table shows all genes that were identified in our analysis of total RNA that contain A-to-I RNA editing. Column D indicates the nucleotide postiion of edited genes that were included in the editing quantification. Column E describes that location of editing relative to the gene. Column F indicates the number of potentially edited positions in the region. A site was considered potenitall…
Gene common name	Gene sequence name	Chromosome	Region scored for editing	Type of region edited	Number of potentially edited positions (for well expressed regions)	Change in tdp-1(ok803)	P-value	(abs value) percent change in editing from WT in tdp-1(ok803)	Fold change (tdp-1(ok803)/WT)	Annotated inverted repeat (see Supplemental Table 5)	Identified in Morse et. al, 2002	Identified in Wu et. al, 2011
acr-18	F28F8.1	V	15554659-15558549	intron	431	hypo	p=0.003	-1.2	-1.1	yes		yes
aps-3	Y48G8AL.14	I	1154600-1155341	3'UTR	200	hyper	p=1.5X10-4	1	1.1	yes		yes
c30f8.3	c30f8.3	I	5097334-5098718	intron	148	hyper	p=0.01	10	1.2	yes
cct-7	T10B5.5	V	1872979-1873384	intron	34	hypo	p=0.02	-8.2	-1.5	yes		yes
ceh-100	Y38E10A.6	II	12582509-12583216	intron	100	hypo	p=0.03	-2.8	-1.3	yes		yes
daf-16	R13H8.1	I	10774363-10774672	intron	30	hyper	p=0.004	30	1.8	yes
dhhc-2	Y47H9C.2	I	11845924-11846586	intron	92	hypo	p=0.5	-1.5	-1.1	yes
egl-4	F55A8.2	IV	1861894-1862537	intron 2	226	hyper	p=8.1X10-5	6.3	1.3	yes		yes
egl-4	F55A8.2	IV	1854683-1856317	intron 1	139	hyper	p=0.03	2.5	1.2	yes		yes
egl-8	B0348.4	V	31940-33462	intron	124	hyper	p=0.02	5.7	1.2	yes		yes
elo-3	D2024.3	IV	7239933-7240038	3'UTR	7	hyper	p=0.04	19	2.3	yes	yes
f14h3.12	f14h3.12	V	16074551-16074952	intron	42	hyper	p=2.4X10-6	41.4	2.5	yes
f48e8.4	f48e8.4	III	5459460-5460995	3' UTR	412	hyper	p=0.02	1	1.1	yes
f53c3.1	f53c3.1	II	3922284-3922691	intron/3'UTR	28	hyper	p=0.002	13.1	1.6	yes		yes
F55A12.1	F55A12.1	I	5368874-5369613	intron	191	hyper	p=4.6X10-5	2	1.1	yes		yes
gcl-1	Y62E10A.16	IV	13408983-13408333	3' UTR	80	hyper	p=0.0002	4.7	1.3	PALTTAA3_CE:1-597		yes
gln-3	Y105C5B.28	IV	16169190-16169391	intron	18	hyper	p=0.01	11.8	1.6	yes
gly-5	Y39E4B.12	III	13198685-13199855	intron	196	hyper	p=0.02	3.3	1.1	yes		yes
gmn-1	Y75B8A.17	III	12223929-12224510	3'UTR	155	hyper	p=0.001	2	1.1	yes		yes
gpa-16	Y95B8A.5	I	901687-902973	intron	83	hyper	p=4.3X10-8	18.5	2	yes		yes
haf-6	Y48G8AL.11	I	1171412-1173491	Intron 3	121	hyper	p=3.2X10-11	27	2.1	yes
histone cluster		V	8848588-8849581	intergenic	197	hypo	p=1.5X10-4	-6.5	-1.3	no		yes
hsf-1	Y53C10A.12	I	11960525-11960957	intron	60	hyper	p=0.05	4.2	1.2	yes
inx-21	Y47G6A.1	I	3612573-3613376	intron	71	hypo	p=0.03	-7.4	-1.3	yes
lem-2	W01G7.5	II	14065955-14068128	3' UTR	101	hyper	p=9.4X10-5	7.1	1.5	yes		yes
lem-2	W01G7.5	II	14064764-14065370	intron	112	hyper	p=0.006	2.8	1.2	yes		yes
lgc-21	C33G3.3	X	14065573-14066506	intron	121	hyper	p=2.7X10-5	8	1.3	yes
lin-17	Y71F9B.5	I	2715375-2716743	intron	162	hyper	p=0.005	3.4	1.2	yes
m01h9.1	m01h9.3	IV	4474476-4475388	intron	201	hyper	p=0.002	3.6	1.2	yes
mdt-17	Y113G7B.18	V	20251852-20251021	intron/3'UTR	211	hyper	p=1.8X10-4	2.1	1.1	yes		yes
moe-3	F32A11.6	II	13161014-13161647	3'UTR	32	hyper	p=0.002	17.5	1.8	yes		yes
nhr-274	Y41D4B.21	IV	1639949-1640528	intron	75	hyper	p=0.04	1.7	1.3	yes		yes
pop-1	W10C8.2	I	2822922-2822980	3' UTR	9	hyper	p=0.01	16	3.5	no	yes
pqn-80	Y111B2A.14	III	12627523-12628444	intron	128	hyper	p=0.003	3.1	1.3	yes		yes
rsd-2	F52G2.2	IV	13528145-13528852	intron	28	hyper	p=0.02	10.2	1.4	yes		yes
T10G3.1	T10G3.1	V	13470879-13471954	intron	148	hypo	p=0.01	-6.3	-1.3	yes
taf-7.2	Y111B2A.16	III	12670730-12671362	3'UTR	22	hyper	p=6.4X10-4	11.3	1.6	yes
tpst-1	Y111B2A.15	III	12660744-12661834	intron	50	hyper	p=0.001	8.8	1.4	yes		yes
ubc-2	M7.1	I	12748758-12749141	3'UTR	48	hyper	p=0.01	1.3	1.2	yes
unc-34	Y50D4C.1	V	987687-988732	intron	120	hyper	p=.01	5.1	1.3	yes		yes
unc-43	K11E8.1	IV	10350687-10351570	5'UTR	183	hyper	p=0.02	3	1.2	no
unc-64	F56A8.7	III	13281746-13283107	3' UTR	45	hyper	p=0.04	1.8	1.4	yes	yes
w07g4.3	w07g4.3	V	13037069-13038641	3' UTR	447	hyper	p=0.048	0.6	1.1	yes
Y111B2A.12	Y111B2A.12	III	12610064-12610448	intron	59	hyper	p=3.1X10-4	9.3	1.4	yes
y111b2a.19	y111b2a.19	III	12697633-12704597	3' UTR (Inner cistronic space)	415	hyper	p=7.3X10-10	3.1	1.2	yes
Y17G7B.17	Y17G7B.17	II	12096270-12097136	intron	125	hyper	p=2.4 X10-5	7	1.4	yes
y37d8a.21	y37d8a.21	III	12930076-12930920	intron	126	hyper	p=3.5X10-7	12.6	1.6	yes
Y37E3.10	Y37E3.10	I	2072882-2073309	intron 1	71	Hyper	p=0.001	12	1.4	yes		yes
y37e3.10	y37e3.10	I	2075032-2075850	intron 4	89	hyper	p=0.05	7.9	1.2	yes		yes
Y37E3.10	Y37E3.10	I	2076326-2076770	3'UTR	148	hyper	p=8.7X10-11	1.2	1.2	yes		yes
Y37E3.17	Y37E3.17	I	2124328-2127661	5' UTR (also edited in 6 introns- not scored)	148	hyper	p=0.008	7.2	1.2	yes		yes
y39g10ar.11	y39g10ar.11	I	2296687-2297015	3' UTR	80	hyper	p=9.2X10-4	2	1.2	yes
y41d4a.5	y41d4a.5	IV	1728704-1730976	3'UTR/Intron	164	hyper	p=3.3X10-9	5	1.5	yes		yes
y43c5b.2	y43c5b.2	IV	10350712-10351570	3' UTR	182	hyper	p=0.03	3	1.2	no, 3'UTR overlaps with edited 5' UTR of unc-43
y48g1BL.4	y48g1BL.4	I	216931-217254	intron	54	hyper	p=0.01	3.3	1.6	TURMOIL1: 210..827, entired gene arranged antisense inside Y48G1BL.1
Y48G8a.15	Y48G8a.15	I	1258977-12461087	3' UTR	74	hypo	p=0.02	-6.6	-1.3	yes
y48g8al.1	y48g8al.1	I	1215361-1217091	intron	177	hyper	p=2.2X10-20	8	1.3	yes
y48g8al.16	y48g8al.16	I	1215361-1217091	intron	213	hyper	p=2.2X10-20	5.3	1.3	yes
Y49E10.28	Y49E10.28	III	12460126-12461097	5' UTR	72	hypo	p=0.006	-13.8	-1.3	yes
y51f10.7	y51f10.7	I	1912583-1913280	intron	94	hyper	p=4.5X10-5	11.4	1.5	yes
y54e10a.6 and dnc-6 (ICS)	y54e10a.6 and dnc-6 (ICS)	I	3167482-3167877	3' UTR	87	hyper	p=4.7X10-7	4	1.2	CELE7 (X2): 276..327
y60a3a.14	y60a3a.14	V	19926760-19927823	3' UTR	135	hyper	p=3.8X10-6	2.6	1.2	yes
y60a3a.31	y60a3a.31	V	19983851-19985069	3' UTR	290	hyper	p=0.024	2.5	1.1	yes
y65b4a.6	y64b4a.6	I	629780-631050	intron	121	hyper	p=1X10-4	0.7	1.5	yes
y65b4a.8	y65b4a.8	I	659743-659933	3' UTR	45	hyper	p=3.2X10-4	7.4	1.3	yes
y67d2.2	y67d2.2	III	1566614-1568945	intron	127	hyper	p=9.4X10-5	6	1.5	yes
y67d2.7	y67d2.7	III	1555147-1555861	3' UTR	35	hyper	p=0.03	5.4	1.3	yes
y69a2al.2	y69a2al.2	IV	2484336-2484726	3' UTR	78	hyper	p=0.04	2	1.1	yes
y75b8a.7	y75b8a.7	III	12159592-12160073	3' UTR	72	hyper	p=0.02	4	1.2	yes
y92h12bl.3	y92h12bl.3	I	1417431-1419918	intron	204	hyper	p=0.049	3.3	1.2	yes
y92h12bl.5	y92h12bl.5	I	1375810-1376920	3' UTR	209	hyper	p=3.3X10-6	3.4	1.2	yes
acdh-1	C55B7.4	I	NA	5' UTR		Not scored	too low			yes		yes
adm-2	C04A11.4	X	NA	intron 9		Not scored	too low			yes		yes
alh-7	F45H10.1	II	13485837-13487353	3' UTR	287	no change	NA			yes	yes	yes
asc-1	Y53F4B.15	II	15044270-15046713	intron	160	no change	NA			yes
C04F5.9	C04F5.9	V	NA	intron 3		Not scored	too low			yes		yes
C06A5.10	C06A5.10	I	5981803-5982972	3' UTR/Intron	240	no change	NA			yes		yes
C06G4.5	C06G4.5	III	NA	intron 9		Not scored	too low			yes
C17C3.2 and C17C3.13	C17C3.2	II	NA	coding /intron/3'UTR		Not scored	too low			yes
C34H4.1	C34H4.1	IV	1557566-1557967	3' UTR	48	no change	NA			yes		yes
C35E7.6	C35E7.6	I	10819145-10820537	3' UTR	333	no change	NA			yes	yes
ced-1	Y47H9C.4	I	NA	3'UTR		Not scored	too low			yes
clec-93	ZK39.4	I	NA	intron 1		Not scored	too low			yes
cln-3.3	ZC190.1	V	8684500-8684737	intron	25	no change	NA			yes
cogc-3	Y71F9AM.4	I	2930413-2931129	intron	105	no change	NA			yes
crh-1	Y41C4A.4	I	NA	intron 1,2,3		Not scored	too low			yes
daf-18	T07A9.6	IV	NA	intron 2		Not scored	too low			yes
dcap-2	F52G2.1	IV	NA	intron 1		Not scored	too low			yes
dct-16	Y38H6C.1	V	NA	intron 1		Not scored	too low			yes		yes
drh-1	F15B10.2	IV	NA	intron 13		Not scored	too low			yes
eat-18	Y105E8A.7	I	NA	3' UTR		Not scored	too low			yes
egl-13	T22B7.1	X	NA	intron 1		Not scored	too low			yes
egl-2	F16B3.1	V	1288902-1289531	3' UTR	113	no change	NA			yes		yes
egl-4	F55A8.2	IV	1874202-187538	intron	136	no change	NA			yes		yes
epc-1	Y111B2A.11	III	12605187-12605606	intron	70	no change	NA			yes		yes
F22G12.5	F22G12.5	I	13162714-13163978	intron	210	no change	NA			yes		yes
F23C8.13	F23C8.13	I	NA	intron 2 and 5'UTR		Not scored	too low			yes
F25H5.3	F25H5.3	I	9169869-9170168	intron		no change	NA			yes		yes
F31F4.1	F31F4.1	V	686160-687021	3' UTR	171	no change	NA			yes		yes
F32A11.7	F32A11.7	II	NA	intron 1		Not scored	too low			yes
F45D11.2	F45D11.2	V	4627688-4628442	puesdogene	32	no change	NA			yes		yes
F46G10.4	F46G10.4	X	13339827-13340022	3' UTR	46	no change	NA			yes		yes
F47G9.1	F47G9.1	V	11324592-11326170	intron	255	no change	NA			yes		yes
F48A9.2	F48A9.2	I	NA	transposon in 5'UTR		Not scored	too low			yes
F54D11.2	F54D11.2	V	4627688-4628315	3' UTR	39	no change	NA			yes		yes
fbxa-1	Y54F10BM.10	III	1306057-1306766	intron	51	no change	NA			yes
gap-3	Y20F4.3	I	2002282-2004921	intron	128	no change	NA			yes		yes
gap-3	Y20F4.3	I	NA	intron: 3,4,5,10,11		Not scored	too low			yes		yes
gip-1	H04J21.3	III	NA	intron: 5 and 8		Not scored	too low			yes
H37A05.1	H37A05.1	V	NA	intron 4		Not scored	too low			yes		yes
haf-6	Y48G8AL.11	I	NA	intron 2		Not scored	too low			yes
haf-6	Y48G8AL.11	I	NA	Intron 4		Not scored	too low			yes
haf-6	Y48G8AL.11	I	NA	Intron 5		Not scored	too low			yes
haf-6	Y48G8AL.11	I	NA	intron 6		Not scored	too low			yes
haf-6	Y48G8AL.11	I	NA	intron 7		Not scored	too low			yes
hum-8	Y66H1A.6	IV	435543-436027	intron	38	no change	NA			yes		yes
inx-22	Y47G6A.2	I	NA	intron 4 and 5		Not scored	too low			yes
K06A5.1	K06A5.1	I	6473367-6473882	5' UTR	95	no change	NA			yes		yes
K08H10.3	K08H10.3	V	9993137-9993409	3' UTR	34	no change	NA			yes
kgb-1	T07A9.3	IV	NA	intron 1		Not scored	too low			yes
kpc-1	F11A6.1	I	11677275-11677751	intron	55	no change	NA			yes
ksr-2	F58D5.4	I	NA	intron 5		Not scored	too low			yes
lam-2	C54D1.5	X	7144251-7144788	3' UTR	57	no change	NA			yes	yes	yes
lec-1	W09H1.6	II	13189892-13190974	5' UTR	76	no change	NA			yes		yes
let-858 and F33A8.7	F33A8.7	II	NA	intron 5 (let-858), intron 1(F33A8.7)		Not scored	too low			yes
lin-7	Y54G11A.10	II	14346238-14346962	3' UTR	54	no change	NA			yes
mab-7	ZC13.4	X	892647-892862	3' UTR/Intron	19	no change	NA			yes
math-41	T08E11.4	II	1827317-1828872	intron	200	no change	NA			yes		yes
math-45	Y51H7BM.1	II	1515434-1516301	intron	109	no change	NA			yes
math-45	Y51H7BM.1	II	NA	intron 4		Not scored	too low			yes
mig-1	Y34D9B.1	I	NA	intron 6		Not scored	too low			yes
nhr-13	Y5H2B.2	V	2194443-2195808	intron	269	no change	NA			yes		yes
nhr-14	T01B10.4	V	4189034-4189600	intron	87	no change	NA			yes
nhr-70	Y51A2D.17	V	NA	5'UTR		Not scored	too low			yes
nxt-1	Y71F9AM.5	I	2930413-2931129	intron	105	no change	NA			yes
pme-3	F20C5.1	IV	8747965-8748127	intron	36	no change	NA			yes		yes
pqn-27	E01G4.4	II	13451880-13452437	intron	69	no change	NA			yes		yes
pqn-72	W01B11.5	I	NA	intron 8		Not scored	too low			yes
psa-1	Y113G7B.23	V	20245049-20245654	intron	100	no change	NA			yes		yes
pst-1	M03F8.2	V	NA	intron 1 and 6		Not scored	too low			yes
R08E3.1	R08E3.1	X	4830957-4831307	intron	32	no change	NA			yes		yes
R09H10.3	R09H10.3	IV	NA	intron 1		Not scored	too low			yes
rbf-1	F37A4.7	III	NA	intron 2 and 14		Not scored	too low			yes		yes
rncs-1	F55A4.9	X	1011575-1012208	ncRNA	147	no change	NA			yes	yes	yes
rpm-1	C01B7.6	V	8809520-8811011	intron	328	no change	NA			yes		yes
set-27	Y71H2AM.8	III	2707191-2707580	3' UTR	25	no change	NA			yes		yes
sfxn-5	C41C4.10	II	8103056-8104240	intron	171	no change	NA			yes		yes
sma-2	ZK370.2	III	NA	intron 8		Not scored	too low			yes
spr-5	Y40B1B.6	I	12627523-12628444	intron	122	no change	NA	TC4 (DNA transposon): 238..530		yes		yes
spsb-1	Y46E12BL.4	II	15209613-15217621	intron	165	no change	NA			yes		yes
sqv-6	Y50D4C.4	V	950653-951118	3' UTR	57	no change	NA			yes		yes
such-1	Y66D12A.17	III	11521542-11522895	intron	107	no change	NA			yes		yes
T07d4.1	T07d4.1	II	8860092-8860746	3' UTR	108	no change	NA			yes
T08B2.3	T08B2.3	I	NA	intron 3		Not scored	too low			yes
T20B3.1	T20B3.1	V	16818913-16819688	intron	82	no change	NA			yes
taf-7.2	Y111B2A.16	III	NA	intron 1		Not scored	too low			yes
uba-2	W02A11.4	I	NA	intron 5		Not scored	too low			yes
ubc-13	Y54G2A.31	IV	2923153-2924136	intron	83	no change	NA			yes
ubc-15	Y110A2AR.2	II	2905917-2907725	intron/3'UTR	202	no change	NA			yes
unc-34	Y50D4C.1	V	991641-992834	intron	125	no change	NA			yes		yes
unc-63	Y110A7A.3	I	5149492-5149884	3' UTR	72	no change	NA			yes
vps-11	R06F6.2	II	NA	3' UTR		Not scored	too low			yes
W02A2.9	W02A2.9	IV	NA	intron 1		Not scored	too low			yes
W02H5.1	W02H5.1	V	2646474-2646836	3' UTR	87	no change	NA			yes
W03D2.6	W03D2.6	IV	4058498-4059794	5' UTR	310	no change	NA			yes
W09G12.8	W09G12.8	IV	NA	intron 2		Not scored	too low			yes		yes
wrt-4	ZK678.5	X	15753516-15754177	intron	48	no change	NA			yes
xrn-1	Y39G8C.1	II	14074028-14074310	intron	81	no change	NA			yes		yes
Y104H12D.3	Y104H12D.3	IV	NA	intron 4		Not scored	too low			yes
Y105E8A.29	Y105E8A.29	I	14596479-14599925	introns (several)	306	no change	NA			yes
Y105E8A.3	Y105E8A.3	I	NA	intron: 6 and 7		Not scored	too low			yes
y105E8a.8	y105E8a.8	I	NA	3'UTR		Not scored	too low			yes
Y116A8C.27	Y116A8C.27	IV	NA	intron 2		Not scored	too low			yes
Y116A8C.28	Y116A8C.28	IV	17096732-17097223	intron	49	no change	NA	PAL5A_CE: 1-367		yes
Y116A8C.30	Y116A8C.30	IV	NA	intron 4		Not scored	too low			yes
y18d10a.3	y18d10a.3	I	NA	3' UTR		Not scored	too low			yes
Y32B12C.5	Y32B12C.5	V	16609678-16609888	intron	24	no change	NA			yes		yes
Y39E4B.10	Y39E4B.10	III	13142280-13143228	3' UTR	135	no change	NA			yes		yes
Y39H10A.6	Y39H10A.6	V	3749517-3750160	3 UTR/ Intron	150	no change	NA			yes
Y41D4.5	Y41D4.5	IV	1733674-1735256	intron	224	no change	NA			yes
Y46G5A.18	Y46G5A.18	II	12800957-12801983	intron/3'UTR	72	no change	NA			yes		yes
Y46G5A.19	Y46G5A.19	II	NA	intron:1 and 6/ 5'UTR		Not scored	too low			yes
y48g8al.1	y48g8al.1	I	NA	intron 3,4,7,8,13,16,17		Not scored	too low			yes
y48g8al.12	y48g8al.12	I	NA	3' UTR		Not scored	too low			yes
y48g8al.13	y48g8al.13	I	NA	intron 1 and 2		Not scored	too low			yes
y51f10.6	y51f10.6	I	NA	intron 1 and 2		Not scored	too low			yes
Y53F4B.21	Y53F4B.21	II	15105822-15107034	intron	235	no change	NA			yes		yes
Y54E10BR.2	Y54E10BR.2	I	3033929-3034607	intron	95	no change	NA			yes		yes
Y57A10A.14	Y57A10.14	II	12187302-12187345	intron	7	no change	NA	yes		yes
y60a3.19	y60a3.19	V	19918564-19919299	intron	21	no change	NA			yes
y65b4a.6	y65b4a.6	I	629766-631014	intron	225	no change	NA			yes
Y69A2al.2	Y69A2al.2	IV	2482483-2482973	intron	61	no change	NA			yes
Y71F9al.10	Y71F9al.10	I	2868071-2868752	intron	71	no change	NA			yes
Y71F9al.12	Y71F9al.12	I	2869494-2870461	3' UTR	32	no change	NA			yes
Y71F9B.2	Y71F9B.2	I	2733466-2734830	intron	179	no change	NA			yes
Y71F9b.6	Y71F9b.6	I	2721789-2722511	3' UTR	46	no change	NA			yes
Y71G12B.8	Y71G12B.8	I	NA	intron:1 and 4		Not scored	too low			yes
Y71H2b.8	Y71H2b.8	III	2581935-2582712	3' UTR	33	no change	NA			yes
Y75B8a.8	Y75B8a.8	III	12161558-12164238	intron	169	no change	NA			yes
y82e9br.23	y82e9br.23	III	1403254-1404091	intron	123	no change	NA			yes
Y92H12BL.1	Y92H12BL.1	I	1358456-1359534	3'UTR/intron	252	no change	NA			yes		yes
Y92H12BL.4	Y92H12BL.4	I	1375966-1376933	3' UTR	112	no change	NA			yes
ZC239.6	ZC239.6	II	3210728-3211205	3' UTR	34	no change	NA			yes	yes
zc8.6	zc8.6	X	NA	intron 1		Not scored	too low			yes
