# Supplementary material for: TDP-1, the Caenorhabditis elegans ortholog of TDP-43, limits the accumulation of double-stranded RNA
Source: EMBO J. 2014 Nov 12;33(24):2947–66. doi: 10.15252/embj.201488740 (PMC4282642; doi:10.15252/embj.201488740)
Supplement: Supplementary file 6 — Supplementary Table S5 [file embj0033-2947-sd6.xlsx]

## Sheet:  Table S5
Table S5: Table shows annotated structrual elements (extracted from wormbase) that overlap with regions identified to contain A-to-I RNA editing. The chromosome and start/end coordinate of annotated repeats predicted to form dsRNA structure are shown in columns A-D. The coordinates of the edited region containing each structural element along with the gene name and type of region edited (i.e. int…
Chromosome	Start coordinate of annotated repeat	End coordinate of annotated repeat	Repeat identity (wormbase ID)	Chromosome	Start cordinate of edited region	End coordinate of edited region	Gene name	Type of region edited
III	12546497	12546601	102942invertedloop+227%2C+2+gaps	III	12544740	12547236	aakg-1	intron
III	12546619	12546725	102949invertedloop+227%2C+2+gaps	III	12544740	12547236	aakg-1	intron
III	12546234	12546252	132072invertedloop+61	III	12544740	12547236	aakg-1	intron
III	12546278	12546296	132087invertedloop+61	III	12544740	12547236	aakg-1	intron
III	12544960	12545348	140609invertedloop+770%2C+20+gaps	III	12544740	12547236	aakg-1	intron
III	12545357	12545731	140610invertedloop+770%2C+20+gaps	III	12544740	12547236	aakg-1	intron
III	12544958	12545344	140785invertedloop+774	III	12544740	12547236	aakg-1	intron
III	12545347	12545733	140803invertedloop+774	III	12544740	12547236	aakg-1	intron
III	12544953	12545345	141412invertedloop+785	III	12544740	12547236	aakg-1	intron
III	12545347	12545739	141422invertedloop+785	III	12544740	12547236	aakg-1	intron
III	12544788	12545345	58514invertedloop+1116	III	12544740	12547236	aakg-1	intron
III	12545348	12545905	58525invertedloop+1116	III	12544740	12547236	aakg-1	intron
III	13158493	13158780	61622invertedloop+1178%2C+17+gaps	III	13157742	13159645	abce-1	intron
III	13159394	13159672	61623invertedloop+1178%2C+17+gaps	III	13157742	13159645	abce-1	intron
III	13157870	13157937	86372invertedloop+177%2C+3+gaps	III	13157742	13159645	abce-1	intron
III	13157978	13158048	86377invertedloop+177%2C+3+gaps	III	13157742	13159645	abce-1	intron
III	13157867	13157958	88724invertedloop+183	III	13157742	13159645	abce-1	intron
III	13157960	13158051	88748invertedloop+183	III	13157742	13159645	abce-1	intron
III	13157864	13157958	91180invertedloop+189	III	13157742	13159645	abce-1	intron
III	13157960	13158054	91203invertedloop+189	III	13157742	13159645	abce-1	intron
V	15556883	15557851	96868invertedloop+1996%2C+2+gaps	V	15554659	15558549	acr-18	intron
V	15555854	15556820	96870invertedloop+1996%2C+2+gaps	V	15554659	15558549	acr-18	intron
I	13614602	13615304	71697invertedloop+1406	I	13609344	13616268	agef-1	intron
I	13613897	13614599	71699invertedloop+1406	I	13609344	13616268	agef-1	intron
I	13610923	13611768	83082invertedloop+1693	I	13609344	13616268	agef-1	intron
I	13610074	13610919	83086invertedloop+1693	I	13609344	13616268	agef-1	intron
I	13614766	13615729	92587invertedloop+1927	I	13609344	13616268	agef-1	intron
I	13613801	13614764	92588invertedloop+1927	I	13609344	13616268	agef-1	intron
I	13614766	13615731	92841invertedloop+1931	I	13609344	13616268	agef-1	intron
I	13613799	13614764	92842invertedloop+1931	I	13609344	13616268	agef-1	intron
I	13611915	13612829	95900invertedloop+1991	I	13609344	13616268	agef-1	intron
I	13610837	13611751	95905invertedloop+1991	I	13609344	13616268	agef-1	intron
II	13491352	13491455	108072invertedloop+278%2C+1+gap	II	13490374	13491527	alh-7	intron
II	13491176	13491278	108074invertedloop+278%2C+1+gap	II	13490374	13491527	alh-7	intron
II	13490944	13491100	117349invertedloop+376%2C+8+gaps	II	13490374	13491527	alh-7	intron
II	13490723	13490879	117350invertedloop+376%2C+8+gaps	II	13490374	13491527	alh-7	intron
II	13490913	13491103	117768invertedloop+382	II	13490374	13491527	alh-7	intron
II	13490720	13490910	117775invertedloop+382	II	13490374	13491527	alh-7	intron
II	13490913	13491105	118041invertedloop+386	II	13490374	13491527	alh-7	intron
II	13490718	13490910	118045invertedloop+386	II	13490374	13491527	alh-7	intron
II	13490913	13491107	118347invertedloop+390	II	13490374	13491527	alh-7	intron
II	13490716	13490910	118352invertedloop+390	II	13490374	13491527	alh-7	intron
II	13486357	13486567	136044invertedloop+684%2C+15+gaps	II	13485837	13487353	alh-7	3' UTR
II	13485882	13486081	136045invertedloop+684%2C+15+gaps	II	13485837	13487353	alh-7	3' UTR
II	13487045	13487430	142157invertedloop+794%2C+4+gaps	II	13485837	13487353	alh-7	3' UTR
II	13486635	13487018	142158invertedloop+794%2C+4+gaps	II	13485837	13487353	alh-7	3' UTR
II	13490507	13490538	144612invertedloop+842	II	13490374	13491527	alh-7	intron
III	12451379	12451719	138260invertedloop+726%2C+16+gaps	III	12450767	12452175	ani-1	intron
III	12451776	12452106	138261invertedloop+726%2C+16+gaps	III	12450767	12452175	ani-1	intron
I	1154563	1154947	142016invertedloop+792%2C+2+gaps	I	1154600	1155341	aps-3	3'UTR
I	1154974	1155356	142021invertedloop+792%2C+2+gaps	I	1154600	1155341	aps-3	3'UTR
II	15122458	15122588	106659invertedloop+263%2C+3+gaps	II	15121969	15122708	arp-1	intron
II	15122324	15122451	106660invertedloop+263%2C+3+gaps	II	15121969	15122708	arp-1	intron
II	15045622	15045835	121677invertedloop+432%2C+6+gaps	II	15044270	15046713	asc-1	intron
II	15045402	15045609	121678invertedloop+432%2C+6+gaps	II	15044270	15046713	asc-1	intron
II	15044708	15045024	136264invertedloop+689%2C+1+gap	II	15044270	15046713	asc-1	intron
II	15044334	15044651	136265invertedloop+689%2C+1+gap	II	15044270	15046713	asc-1	intron
II	15046419	15046828	147359invertedloop+897%2C+11+gaps	II	15044270	15046713	asc-1	intron
II	15045930	15046328	147360invertedloop+897%2C+11+gaps	II	15044270	15046713	asc-1	intron
II	15044681	15045137	148139invertedloop+912%2C+1+gap	II	15044270	15046713	asc-1	intron
II	15044224	15044679	148140invertedloop+912%2C+1+gap	II	15044270	15046713	asc-1	intron
II	15044682	15045142	148578invertedloop+922	II	15044270	15046713	asc-1	intron
II	15044219	15044679	148579invertedloop+922	II	15044270	15046713	asc-1	intron
II	15044681	15045145	148885invertedloop+929	II	15044270	15046713	asc-1	intron
II	15044215	15044679	148886invertedloop+929	II	15044270	15046713	asc-1	intron
II	15044681	15045149	149356invertedloop+938	II	15044270	15046713	asc-1	intron
II	15044210	15044678	149357invertedloop+938	II	15044270	15046713	asc-1	intron
II	15044681	15045151	149597invertedloop+942	II	15044270	15046713	asc-1	intron
II	15044208	15044678	149598invertedloop+942	II	15044270	15046713	asc-1	intron
II	15044681	15045153	149720invertedloop+946	II	15044270	15046713	asc-1	intron
II	15044206	15044678	149721invertedloop+946	II	15044270	15046713	asc-1	intron
II	15044681	15045155	149959invertedloop+950	II	15044270	15046713	asc-1	intron
II	15044204	15044678	149960invertedloop+950	II	15044270	15046713	asc-1	intron
II	15044682	15045160	150256invertedloop+957	II	15044270	15046713	asc-1	intron
II	15044202	15044680	150258invertedloop+957	II	15044270	15046713	asc-1	intron
II	15044682	15045162	150527invertedloop+961	II	15044270	15046713	asc-1	intron
II	15044200	15044680	150529invertedloop+961	II	15044270	15046713	asc-1	intron
II	15044681	15045165	150918invertedloop+970	II	15044270	15046713	asc-1	intron
II	15044194	15044678	150919invertedloop+970	II	15044270	15046713	asc-1	intron
II	15044681	15045171	151391invertedloop+981	II	15044270	15046713	asc-1	intron
II	15044189	15044679	151392invertedloop+981	II	15044270	15046713	asc-1	intron
II	15044681	15045173	151575invertedloop+985	II	15044270	15046713	asc-1	intron
II	15044187	15044679	151576invertedloop+985	II	15044270	15046713	asc-1	intron
II	15044681	15045175	151709invertedloop+989	II	15044270	15046713	asc-1	intron
II	15044185	15044679	151710invertedloop+989	II	15044270	15046713	asc-1	intron
II	15044681	15045178	152139invertedloop+996	II	15044270	15046713	asc-1	intron
II	15044181	15044678	152140invertedloop+996	II	15044270	15046713	asc-1	intron
II	15044678	15045181	53376invertedloop+1008	II	15044270	15046713	asc-1	intron
II	15044172	15044675	53377invertedloop+1008	II	15044270	15046713	asc-1	intron
II	15044678	15045183	53596invertedloop+1012	II	15044270	15046713	asc-1	intron
II	15044170	15044675	53600invertedloop+1012	II	15044270	15046713	asc-1	intron
II	15044678	15045185	53740invertedloop+1016	II	15044270	15046713	asc-1	intron
II	15044168	15044675	53742invertedloop+1016	II	15044270	15046713	asc-1	intron
II	15044680	15045189	54009invertedloop+1020	II	15044270	15046713	asc-1	intron
II	15044678	15045187	54010invertedloop+1020	II	15044270	15046713	asc-1	intron
II	15044168	15044677	54011invertedloop+1020	II	15044270	15046713	asc-1	intron
II	15044166	15044675	54012invertedloop+1020	II	15044270	15046713	asc-1	intron
II	15044680	15045193	54325invertedloop+1028	II	15044270	15046713	asc-1	intron
II	15044164	15044677	54328invertedloop+1028	II	15044270	15046713	asc-1	intron
II	15044680	15045196	54662invertedloop+1034	II	15044270	15046713	asc-1	intron
II	15044161	15044677	54663invertedloop+1034	II	15044270	15046713	asc-1	intron
II	15044680	15045199	54978invertedloop+1040	II	15044270	15046713	asc-1	intron
II	15044158	15044677	54979invertedloop+1040	II	15044270	15046713	asc-1	intron
II	15044687	15045207	55073invertedloop+1042	II	15044270	15046713	asc-1	intron
II	15044164	15044684	55075invertedloop+1042	II	15044270	15046713	asc-1	intron
II	15044680	15045202	55247invertedloop+1046	II	15044270	15046713	asc-1	intron
II	15044687	15045209	55248invertedloop+1046	II	15044270	15046713	asc-1	intron
II	15044155	15044677	55250invertedloop+1046	II	15044270	15046713	asc-1	intron
II	15044162	15044684	55251invertedloop+1046	II	15044270	15046713	asc-1	intron
II	15044679	15045211	56207invertedloop+1066	II	15044270	15046713	asc-1	intron
II	15044144	15044676	56208invertedloop+1066	II	15044270	15046713	asc-1	intron
II	15044679	15045215	56588invertedloop+1074	II	15044270	15046713	asc-1	intron
II	15044140	15044676	56590invertedloop+1074	II	15044270	15046713	asc-1	intron
II	15044679	15045217	56742invertedloop+1078	II	15044270	15046713	asc-1	intron
II	15044138	15044676	56743invertedloop+1078	II	15044270	15046713	asc-1	intron
II	15044679	15045219	56987invertedloop+1082	II	15044270	15046713	asc-1	intron
II	15044136	15044676	56990invertedloop+1082	II	15044270	15046713	asc-1	intron
II	15044679	15045221	57150invertedloop+1086	II	15044270	15046713	asc-1	intron
II	15044134	15044676	57154invertedloop+1086	II	15044270	15046713	asc-1	intron
II	15044679	15045223	57365invertedloop+1090	II	15044270	15046713	asc-1	intron
II	15044132	15044676	57367invertedloop+1090	II	15044270	15046713	asc-1	intron
II	15044687	15045233	57452invertedloop+1093	II	15044270	15046713	asc-1	intron
II	15044139	15044685	57454invertedloop+1093	II	15044270	15046713	asc-1	intron
II	15044678	15045226	57586invertedloop+1097	II	15044270	15046713	asc-1	intron
II	15044128	15044676	57588invertedloop+1097	II	15044270	15046713	asc-1	intron
II	15044678	15045229	57919invertedloop+1103	II	15044270	15046713	asc-1	intron
II	15044125	15044676	57920invertedloop+1103	II	15044270	15046713	asc-1	intron
II	15044678	15045231	58053invertedloop+1107	II	15044270	15046713	asc-1	intron
II	15044123	15044676	58055invertedloop+1107	II	15044270	15046713	asc-1	intron
II	15044678	15045236	58543invertedloop+1117	II	15044270	15046713	asc-1	intron
II	15044118	15044676	58545invertedloop+1117	II	15044270	15046713	asc-1	intron
II	15044679	15045241	59042invertedloop+1126	II	15044270	15046713	asc-1	intron
II	15044114	15044676	59043invertedloop+1126	II	15044270	15046713	asc-1	intron
II	15044679	15045243	59366invertedloop+1130	II	15044270	15046713	asc-1	intron
II	15044112	15044676	59367invertedloop+1130	II	15044270	15046713	asc-1	intron
II	15044679	15045248	59822invertedloop+1140	II	15044270	15046713	asc-1	intron
II	15044107	15044676	59823invertedloop+1140	II	15044270	15046713	asc-1	intron
II	15044292	15044321	80345invertedloop+1626	II	15044270	15046713	asc-1	intron
II	15042694	15042723	80346invertedloop+1626	II	15042395	15047029	asc-1	intron
V	355897	355974	105620invertedloop+252%2C+2+gaps	V	355266	356881	atg-9	intron
V	355721	355798	105628invertedloop+252%2C+2+gaps	V	355266	356881	atg-9	intron
V	356571	356765	134319invertedloop+651	V	355266	356881	atg-9	intron
V	356113	356307	134325invertedloop+651	V	355266	356881	atg-9	intron
II	3351235	3351289	106189invertedloop+259	II	3351022	3358635	bath-29	intron
II	3351029	3351083	106191invertedloop+259	II	3351022	3358635	bath-29	intron
II	3354005	3354107	114307invertedloop+342	II	3351022	3358635	bath-29	intron
II	3353764	3353866	114308invertedloop+342	II	3351022	3358635	bath-29	intron
II	3352418	3352455	140712invertedloop+773	II	3351022	3358635	bath-29	intron
II	3351681	3351718	140714invertedloop+773	II	3351022	3358635	bath-29	intron
II	3358044	3358102	58883invertedloop+1122	II	3351022	3358635	bath-29	intron
II	3356979	3357037	58884invertedloop+1122	II	3351022	3358635	bath-29	intron
II	3358472	3358504	74681invertedloop+148	II	3351022	3358635	bath-29	intron
II	3358355	3358387	74690invertedloop+148	II	3351022	3358635	bath-29	intron
III	3857272	3857558	129744invertedloop+572%2C+8+gaps	III	3854337	3858299	brc-1	intron
III	3857567	3857845	129747invertedloop+572%2C+8+gaps	III	3854337	3858299	brc-1	intron
III	3854437	3854496	72777invertedloop+1430%2C+1+gap	III	3854337	3858299	brc-1	intron
III	7714694	7714722	103859invertedloop+236	III	7712877	7716679	C03B8.3	intron
III	7714903	7714931	103883invertedloop+236	III	7712877	7716679	C03B8.3	intron
III	7713846	7714029	133295invertedloop+632%2C+8+gaps	III	7712877	7716679	C03B8.3	intron
III	7714300	7714479	133296invertedloop+632%2C+8+gaps	III	7712877	7716679	C03B8.3	intron
III	7716545	7716570	145477invertedloop+86	III	7712877	7716679	C03B8.3	intron
III	7716607	7716632	145500invertedloop+86	III	7712877	7716679	C03B8.3	intron
V	5116904	5117005	101680invertedloop+218	V	5116275	5117410	C04F5.9	intron
V	5116786	5116887	101704invertedloop+218	V	5116275	5117410	C04F5.9	intron
V	5116904	5117010	103000invertedloop+228	V	5116275	5117410	C04F5.9	intron
V	5116781	5116887	103009invertedloop+228	V	5116275	5117410	C04F5.9	intron
V	5116904	5117012	103400invertedloop+232	V	5116275	5117410	C04F5.9	intron
V	5116779	5116887	103411invertedloop+232	V	5116275	5117410	C04F5.9	intron
V	5116904	5117015	104054invertedloop+238	V	5116275	5117410	C04F5.9	intron
V	5116776	5116887	104062invertedloop+238	V	5116275	5117410	C04F5.9	intron
V	5116904	5117017	104473invertedloop+242	V	5116275	5117410	C04F5.9	intron
V	5116774	5116887	104493invertedloop+242	V	5116275	5117410	C04F5.9	intron
V	5116904	5117028	106805invertedloop+265%2C+1+gap	V	5116275	5117410	C04F5.9	intron
V	5116762	5116887	106808invertedloop+265%2C+1+gap	V	5116275	5117410	C04F5.9	intron
V	5116896	5117035	108143invertedloop+279	V	5116275	5117410	C04F5.9	intron
V	5116755	5116894	108155invertedloop+279	V	5116275	5117410	C04F5.9	intron
V	5116896	5117037	108552invertedloop+283	V	5116275	5117410	C04F5.9	intron
V	5116753	5116894	108560invertedloop+283	V	5116275	5117410	C04F5.9	intron
V	5116896	5117039	108961invertedloop+287	V	5116275	5117410	C04F5.9	intron
V	5116751	5116894	108968invertedloop+287	V	5116275	5117410	C04F5.9	intron
V	5116897	5117046	110271invertedloop+300	V	5116275	5117410	C04F5.9	intron
V	5116745	5116894	110278invertedloop+300	V	5116275	5117410	C04F5.9	intron
V	5116897	5117048	110628invertedloop+304	V	5116275	5117410	C04F5.9	intron
V	5116743	5116894	110633invertedloop+304	V	5116275	5117410	C04F5.9	intron
V	5116897	5117050	110989invertedloop+308	V	5116275	5117410	C04F5.9	intron
V	5116741	5116894	111000invertedloop+308	V	5116275	5117410	C04F5.9	intron
V	5116897	5117052	111400invertedloop+312	V	5116275	5117410	C04F5.9	intron
V	5116739	5116894	111413invertedloop+312	V	5116275	5117410	C04F5.9	intron
V	5116897	5117054	111787invertedloop+316	V	5116275	5117410	C04F5.9	intron
V	5116737	5116894	111795invertedloop+316	V	5116275	5117410	C04F5.9	intron
V	5116897	5117056	112215invertedloop+320	V	5116275	5117410	C04F5.9	intron
V	5116735	5116894	112226invertedloop+320	V	5116275	5117410	C04F5.9	intron
V	5116897	5117059	112791invertedloop+326	V	5116275	5117410	C04F5.9	intron
V	5116732	5116894	112800invertedloop+326	V	5116275	5117410	C04F5.9	intron
V	5116896	5117066	114330invertedloop+342	V	5116275	5117410	C04F5.9	intron
V	5116723	5116893	114338invertedloop+342	V	5116275	5117410	C04F5.9	intron
V	5116896	5117068	114685invertedloop+346	V	5116275	5117410	C04F5.9	intron
V	5116721	5116893	114694invertedloop+346	V	5116275	5117410	C04F5.9	intron
V	5116896	5117070	115046invertedloop+350	V	5116275	5117410	C04F5.9	intron
V	5116719	5116893	115050invertedloop+350	V	5116275	5117410	C04F5.9	intron
V	5116896	5117072	115408invertedloop+354	V	5116275	5117410	C04F5.9	intron
V	5116717	5116893	115413invertedloop+354	V	5116275	5117410	C04F5.9	intron
V	5116896	5117074	115771invertedloop+358	V	5116275	5117410	C04F5.9	intron
V	5116715	5116893	115787invertedloop+358	V	5116275	5117410	C04F5.9	intron
V	5116896	5117077	116229invertedloop+363	V	5116275	5117410	C04F5.9	intron
V	5116713	5116894	116236invertedloop+363	V	5116275	5117410	C04F5.9	intron
V	5116896	5117079	116608invertedloop+367	V	5116275	5117410	C04F5.9	intron
V	5116711	5116894	116614invertedloop+367	V	5116275	5117410	C04F5.9	intron
V	5116896	5117089	118203invertedloop+388	V	5116275	5117410	C04F5.9	intron
V	5116700	5116893	118207invertedloop+388	V	5116275	5117410	C04F5.9	intron
V	5116896	5117094	118990invertedloop+398	V	5116275	5117410	C04F5.9	intron
V	5116695	5116893	118995invertedloop+398	V	5116275	5117410	C04F5.9	intron
V	5116896	5117098	119631invertedloop+406	V	5116275	5117410	C04F5.9	intron
V	5116691	5116893	119636invertedloop+406	V	5116275	5117410	C04F5.9	intron
I	5981769	5981855	85713invertedloop+1757	I	5981803	5982972	C06A5.10	3' UTR/Intron
III	698786	698818	134710invertedloop+66	III	689325	707147	C24A1.2	intron
III	698821	698853	134756invertedloop+66	III	689325	707147	C24A1.2	intron
III	702827	703045	138819invertedloop+736	III	689325	707147	C24A1.2	intron
III	703346	703564	138842invertedloop+736	III	689325	707147	C24A1.2	intron
III	705886	705931	147631invertedloop+902	III	689325	707147	C24A1.2	intron
III	706744	706789	147655invertedloop+902	III	689325	707147	C24A1.2	intron
III	695058	695085	149719invertedloop+946	III	689325	707147	C24A1.2	intron
III	695978	696005	149740invertedloop+946	III	689325	707147	C24A1.2	intron
III	701617	701640	63030invertedloop+1208	III	689325	707147	C24A1.2	intron
III	702803	702826	63062invertedloop+1208	III	689325	707147	C24A1.2	intron
III	692303	692335	68230invertedloop+132%2C+1+gap	III	689325	707147	C24A1.2	intron
III	692405	692436	68239invertedloop+132%2C+1+gap	III	689325	707147	C24A1.2	intron
III	692287	692335	80931invertedloop+164%2C+1+gap	III	689325	707147	C24A1.2	intron
III	692405	692452	80960invertedloop+164%2C+1+gap	III	689325	707147	C24A1.2	intron
III	706832	706858	87756invertedloop+1805%2C+1+gap	III	689325	707147	C24A1.2	intron
IV	12706201	12706314	112859invertedloop+326%2C+2+gaps	IV	12705629	12706397	C27D8.4	intron
IV	12705987	12706098	112861invertedloop+326%2C+2+gaps	IV	12705629	12706397	C27D8.4	intron
I	5098037	5098735	73088invertedloop+1439%2C+5+gaps	I	5097334	5098718	c30f8.3	intron
I	5097295	5097996	73089invertedloop+1439%2C+5+gaps	I	5097334	5098718	c30f8.3	intron
IV	1557793	1557936	117539invertedloop+379	IV	1557566	1557967	C34H4.1	3' UTR
IV	1557556	1557699	117543invertedloop+379	IV	1557566	1557967	C34H4.1	3' UTR
IV	4091638	4091678	106726invertedloop+264%2C+1+gap	IV	4090823	4098070	C35B1.2	intron
IV	4091413	4091452	106729invertedloop+264%2C+1+gap	IV	4090823	4098070	C35B1.2	intron
IV	4094155	4094180	123280invertedloop+456	IV	4090823	4098070	C35B1.2	intron
IV	4093723	4093748	123282invertedloop+456	IV	4090823	4098070	C35B1.2	intron
IV	4092777	4093055	130339invertedloop+582	IV	4090823	4098070	C35B1.2	intron
IV	4092472	4092750	130349invertedloop+582	IV	4090823	4098070	C35B1.2	intron
IV	4094886	4094915	136269invertedloop+689%2C+1+gap	IV	4090823	4098070	C35B1.2	intron
IV	4094225	4094253	136271invertedloop+689%2C+1+gap	IV	4090823	4098070	C35B1.2	intron
IV	4097718	4097997	140440invertedloop+767%2C+14+gaps	IV	4090823	4098070	C35B1.2	intron
IV	4097229	4097494	140441invertedloop+767%2C+14+gaps	IV	4090823	4098070	C35B1.2	intron
IV	4091228	4091253	89245invertedloop+1840	IV	4090823	4098070	C35B1.2	intron
I	10819878	10820556	72354invertedloop+1421%2C+4+gaps	I	10819145	10820537	C35E7.6	3' UTR
I	10819134	10819812	72355invertedloop+1421%2C+4+gaps	I	10819145	10820537	C35E7.6	3' UTR
III	9389700	9389768	79696invertedloop+161%2C+1+gap	III	9389429	9389923	C38C10.2	intron
III	9389793	9389862	79706invertedloop+161%2C+1+gap	III	9389429	9389923	C38C10.2	intron
IV	13092807	13092995	123011invertedloop+451%2C+14+gaps	IV	13092372	13093104	C39E9.11	intron
IV	13092543	13092739	123012invertedloop+451%2C+14+gaps	IV	13092372	13093104	C39E9.11	intron
III	9558145	9558220	79695invertedloop+161%2C+1+gap	III	9557927	9558296	C48B4.6	intron
III	9558231	9558307	79707invertedloop+161%2C+1+gap	III	9557927	9558296	C48B4.6	intron
IV	2143395	2143497	108324invertedloop+280%2C+2+gaps	IV	2138239	2143773	C54E4.2	intron
IV	2143216	2143316	108325invertedloop+280%2C+2+gaps	IV	2138239	2143773	C54E4.2	intron
IV	2139028	2139049	114970invertedloop+349	IV	2138239	2143773	C54E4.2	intron
IV	2138699	2138720	114971invertedloop+349	IV	2138239	2143773	C54E4.2	intron
IV	2142995	2143020	145113invertedloop+851	IV	2138239	2143773	C54E4.2	intron
IV	2142168	2142193	145114invertedloop+851	IV	2138239	2143773	C54E4.2	intron
IV	2140978	2141013	91496invertedloop+1897	IV	2138239	2143773	C54E4.2	intron
IV	2139115	2139150	91497invertedloop+1897	IV	2138239	2143773	C54E4.2	intron
V	16813530	16813641	110415invertedloop+301%2C+5+gaps	V	16813065	16813989	cand-1	intron
V	16813339	16813449	110417invertedloop+301%2C+5+gaps	V	16813065	16813989	cand-1	intron
V	1873199	1873427	124386invertedloop+474%2C+8+gaps	V	1872979	1873384	cct-7	intron
V	1872952	1873178	124387invertedloop+474%2C+8+gaps	V	1872979	1873384	cct-7	intron
II	12582934	12583325	141800invertedloop+790	II	12582509	12583216	ceh-100	intron
II	12582534	12582925	141807invertedloop+790	II	12582509	12583216	ceh-100	intron
V	8684637	8684789	110818invertedloop+306	V	8684500	8684737	cln-3.3	intron
V	8684482	8684634	110823invertedloop+306	V	8684500	8684737	cln-3.3	intron
IV	143043	143117	80140invertedloop+162%2C+1+gap	IV	142658	143756	col-99	intron
IV	142954	143029	80143invertedloop+162%2C+1+gap	IV	142658	143756	col-99	intron
IV	13281259	13281622	139478invertedloop+747%2C+21+gaps	IV	13280719	13281691	cpsf-3	intron
IV	13280874	13281240	139479invertedloop+747%2C+21+gaps	IV	13280719	13281691	cpsf-3	intron
III	11664425	11664445	120689invertedloop+42	III	11657705	11676320	crh-1	intron
III	11664448	11664468	120704invertedloop+42	III	11657705	11676320	crh-1	intron
III	11662855	11663102	126585invertedloop+514%2C+7+gaps	III	11657705	11676320	crh-1	intron
III	11663118	11663370	126586invertedloop+514%2C+7+gaps	III	11657705	11676320	crh-1	intron
III	11667242	11667515	128676invertedloop+553%2C+4+gaps	III	11657705	11676320	crh-1	intron
III	11667527	11667796	128679invertedloop+553%2C+4+gaps	III	11657705	11676320	crh-1	intron
III	11663754	11663780	139581invertedloop+75	III	11657705	11676320	crh-1	intron
III	11663804	11663830	139599invertedloop+75	III	11657705	11676320	crh-1	intron
III	11669474	11669500	140273invertedloop+763	III	11657705	11676320	crh-1	intron
III	11670212	11670238	140279invertedloop+763	III	11657705	11676320	crh-1	intron
III	11675813	11675851	53279invertedloop+1005	III	11657705	11676320	crh-1	intron
III	11658638	11658668	54440invertedloop+103	III	11657705	11676320	crh-1	intron
III	11658712	11658742	54463invertedloop+103	III	11657705	11676320	crh-1	intron
III	11671583	11671916	54620invertedloop+1032%2C+6+gaps	III	11657705	11676320	crh-1	intron
III	11672281	11672616	54621invertedloop+1032%2C+6+gaps	III	11657705	11676320	crh-1	intron
III	11667010	11667529	55002invertedloop+1040	III	11657705	11676320	crh-1	intron
III	11667532	11668051	55008invertedloop+1040	III	11657705	11676320	crh-1	intron
III	11659584	11659645	55178invertedloop+1044	III	11657705	11676320	crh-1	intron
III	11660568	11660629	55189invertedloop+1044	III	11657705	11676320	crh-1	intron
III	11672537	11672571	64544invertedloop+1240	III	11657705	11676320	crh-1	intron
III	11673744	11673778	64553invertedloop+1240	III	11657705	11676320	crh-1	intron
III	11661325	11661500	76427invertedloop+1523%2C+2+gaps	III	11657705	11676320	crh-1	intron
III	11662672	11662849	76428invertedloop+1523%2C+2+gaps	III	11657705	11676320	crh-1	intron
III	11658232	11658262	84056invertedloop+172	III	11657705	11676320	crh-1	intron
III	11658375	11658405	84085invertedloop+172	III	11657705	11676320	crh-1	intron
III	11657998	11658043	86279invertedloop+177	III	11657705	11676320	crh-1	intron
III	11658131	11658176	86305invertedloop+177	III	11657705	11676320	crh-1	intron
III	11666547	11666583	90407invertedloop+187	III	11657705	11676320	crh-1	intron
III	11666699	11666735	90430invertedloop+187	III	11657705	11676320	crh-1	intron
V	17862684	17862903	123599invertedloop+460%2C+4+gaps	V	17861698	17864494	csn-1	intron
V	17862924	17863145	123600invertedloop+460%2C+4+gaps	V	17861698	17864494	csn-1	intron
V	17862602	17862912	132834invertedloop+623%2C+1+gap	V	17861698	17864494	csn-1	intron
V	17862915	17863226	132835invertedloop+623%2C+1+gap	V	17861698	17864494	csn-1	intron
V	17862600	17862913	133024invertedloop+628	V	17861698	17864494	csn-1	intron
V	17862916	17863229	133033invertedloop+628	V	17861698	17864494	csn-1	intron
V	17862586	17862913	134510invertedloop+655	V	17861698	17864494	csn-1	intron
V	17862915	17863242	134512invertedloop+655	V	17861698	17864494	csn-1	intron
V	17862580	17862913	135087invertedloop+667	V	17861698	17864494	csn-1	intron
V	17862915	17863248	135096invertedloop+667	V	17861698	17864494	csn-1	intron
V	17863300	17863354	56168invertedloop+1064%2C+1+gap	V	17861698	17864494	csn-1	intron
V	17864310	17864365	56171invertedloop+1064%2C+1+gap	V	17861698	17864494	csn-1	intron
V	17862368	17862912	57250invertedloop+1089	V	17861698	17864494	csn-1	intron
V	17862914	17863458	57255invertedloop+1089	V	17861698	17864494	csn-1	intron
V	17862361	17862912	57929invertedloop+1103	V	17861698	17864494	csn-1	intron
V	17862914	17863465	57933invertedloop+1103	V	17861698	17864494	csn-1	intron
V	17861783	17862536	75798invertedloop+1508	V	17861698	17864494	csn-1	intron
V	17862539	17863292	75804invertedloop+1508	V	17861698	17864494	csn-1	intron
V	17861781	17862536	76007invertedloop+1512	V	17861698	17864494	csn-1	intron
V	17862539	17863294	76013invertedloop+1512	V	17861698	17864494	csn-1	intron
V	17861779	17862536	76127invertedloop+1516	V	17861698	17864494	csn-1	intron
V	17862539	17863296	76130invertedloop+1516	V	17861698	17864494	csn-1	intron
V	17861777	17862536	76340invertedloop+1520	V	17861698	17864494	csn-1	intron
V	17862539	17863298	76341invertedloop+1520	V	17861698	17864494	csn-1	intron
V	17861771	17862537	76799invertedloop+1534	V	17861698	17864494	csn-1	intron
V	17862540	17863306	76806invertedloop+1534	V	17861698	17864494	csn-1	intron
V	17861760	17862536	77541invertedloop+1554	V	17861698	17864494	csn-1	intron
V	17862539	17863315	77548invertedloop+1554	V	17861698	17864494	csn-1	intron
V	17861744	17862536	78744invertedloop+1586	V	17861698	17864494	csn-1	intron
V	17862539	17863331	78745invertedloop+1586	V	17861698	17864494	csn-1	intron
V	17861742	17862536	78939invertedloop+1590	V	17861698	17864494	csn-1	intron
V	17862539	17863333	78942invertedloop+1590	V	17861698	17864494	csn-1	intron
V	17861740	17862536	79047invertedloop+1594	V	17861698	17864494	csn-1	intron
V	17862539	17863335	79048invertedloop+1594	V	17861698	17864494	csn-1	intron
V	17861738	17862536	79143invertedloop+1598	V	17861698	17864494	csn-1	intron
V	17862539	17863337	79144invertedloop+1598	V	17861698	17864494	csn-1	intron
V	17861736	17862536	79373invertedloop+1602	V	17861698	17864494	csn-1	intron
V	17862539	17863339	79374invertedloop+1602	V	17861698	17864494	csn-1	intron
V	17861734	17862537	79530invertedloop+1608	V	17861698	17864494	csn-1	intron
V	17862540	17863343	79533invertedloop+1608	V	17861698	17864494	csn-1	intron
V	17861732	17862537	79786invertedloop+1612	V	17861698	17864494	csn-1	intron
V	17862540	17863345	79790invertedloop+1612	V	17861698	17864494	csn-1	intron
V	17861730	17862537	79929invertedloop+1616	V	17861698	17864494	csn-1	intron
V	17862540	17863347	79933invertedloop+1616	V	17861698	17864494	csn-1	intron
V	17861724	17862536	80350invertedloop+1626	V	17861698	17864494	csn-1	intron
V	17862539	17863351	80354invertedloop+1626	V	17861698	17864494	csn-1	intron
V	17861722	17862536	80569invertedloop+1630	V	17861698	17864494	csn-1	intron
V	17862539	17863353	80574invertedloop+1630	V	17861698	17864494	csn-1	intron
V	17861719	17862536	80718invertedloop+1636	V	17861698	17864494	csn-1	intron
V	17862539	17863356	80721invertedloop+1636	V	17861698	17864494	csn-1	intron
V	17861719	17862537	80790invertedloop+1638	V	17861698	17864494	csn-1	intron
V	17862540	17863358	80793invertedloop+1638	V	17861698	17864494	csn-1	intron
V	17861716	17862537	81117invertedloop+1644	V	17861698	17864494	csn-1	intron
V	17862540	17863361	81122invertedloop+1644	V	17861698	17864494	csn-1	intron
V	17861712	17862536	81422invertedloop+1650	V	17861698	17864494	csn-1	intron
V	17862539	17863363	81426invertedloop+1650	V	17861698	17864494	csn-1	intron
V	17861710	17862536	81526invertedloop+1654	V	17861698	17864494	csn-1	intron
V	17862539	17863365	81529invertedloop+1654	V	17861698	17864494	csn-1	intron
V	17861706	17862536	81863invertedloop+1661	V	17861698	17864494	csn-1	intron
V	17862538	17863368	81867invertedloop+1661	V	17861698	17864494	csn-1	intron
V	17861707	17862537	81900invertedloop+1662	V	17861698	17864494	csn-1	intron
V	17862540	17863370	81912invertedloop+1662	V	17861698	17864494	csn-1	intron
V	17861705	17862537	82012invertedloop+1666	V	17861698	17864494	csn-1	intron
V	17862540	17863372	82021invertedloop+1666	V	17861698	17864494	csn-1	intron
V	17861696	17862535	82498invertedloop+1679	V	17861698	17864494	csn-1	intron
V	17862537	17863376	82500invertedloop+1679	V	17861698	17864494	csn-1	intron
V	17861691	17862536	83038invertedloop+1691	V	17861698	17864494	csn-1	intron
V	17862538	17863383	83039invertedloop+1691	V	17861698	17864494	csn-1	intron
V	17861686	17862537	83438invertedloop+1704	V	17861698	17864494	csn-1	intron
V	17862540	17863391	83441invertedloop+1704	V	17861698	17864494	csn-1	intron
V	17861683	17862537	83746invertedloop+1710	V	17861698	17864494	csn-1	intron
V	17862540	17863394	83748invertedloop+1710	V	17861698	17864494	csn-1	intron
V	17861680	17862537	83880invertedloop+1715	V	17861698	17864494	csn-1	intron
V	17862539	17863396	83887invertedloop+1715	V	17861698	17864494	csn-1	intron
V	17861673	17862535	84324invertedloop+1725	V	17861698	17864494	csn-1	intron
V	17862537	17863399	84331invertedloop+1725	V	17861698	17864494	csn-1	intron
V	17861669	17862535	84710invertedloop+1734	V	17861698	17864494	csn-1	intron
V	17862538	17863404	84715invertedloop+1734	V	17861698	17864494	csn-1	intron
V	17861661	17862535	85506invertedloop+1750	V	17861698	17864494	csn-1	intron
V	17862538	17863412	85509invertedloop+1750	V	17861698	17864494	csn-1	intron
V	17861659	17862535	85626invertedloop+1754	V	17861698	17864494	csn-1	intron
V	17862538	17863414	85629invertedloop+1754	V	17861698	17864494	csn-1	intron
V	17863694	17863726	85719invertedloop+1757	V	17861698	17864494	csn-1	intron
V	17861657	17862535	85741invertedloop+1758	V	17861698	17864494	csn-1	intron
V	17862538	17863416	85742invertedloop+1758	V	17861698	17864494	csn-1	intron
V	17862288	17862388	86462invertedloop+1773	V	17861698	17864494	csn-1	intron
V	17863962	17864062	86463invertedloop+1773	V	17861698	17864494	csn-1	intron
V	17861646	17862535	86776invertedloop+1780	V	17861698	17864494	csn-1	intron
V	17862538	17863427	86779invertedloop+1780	V	17861698	17864494	csn-1	intron
V	17861644	17862535	86891invertedloop+1784	V	17861698	17864494	csn-1	intron
V	17862538	17863429	86895invertedloop+1784	V	17861698	17864494	csn-1	intron
V	17861641	17862535	87192invertedloop+1790	V	17861698	17864494	csn-1	intron
V	17862538	17863432	87196invertedloop+1790	V	17861698	17864494	csn-1	intron
V	17861639	17862535	87298invertedloop+1794	V	17861698	17864494	csn-1	intron
V	17862538	17863434	87299invertedloop+1794	V	17861698	17864494	csn-1	intron
V	17861639	17862536	87356invertedloop+1796	V	17861698	17864494	csn-1	intron
V	17862539	17863436	87360invertedloop+1796	V	17861698	17864494	csn-1	intron
V	17861636	17862536	87652invertedloop+1802	V	17861698	17864494	csn-1	intron
V	17862539	17863439	87654invertedloop+1802	V	17861698	17864494	csn-1	intron
V	17861634	17862537	87811invertedloop+1807	V	17861698	17864494	csn-1	intron
V	17862539	17863442	87815invertedloop+1807	V	17861698	17864494	csn-1	intron
V	17861628	17862536	88223invertedloop+1818	V	17861698	17864494	csn-1	intron
V	17862539	17863447	88227invertedloop+1818	V	17861698	17864494	csn-1	intron
V	17862240	17862388	90316invertedloop+1869	V	17861698	17864494	csn-1	intron
V	17863962	17864110	90325invertedloop+1869	V	17861698	17864494	csn-1	intron
V	17861601	17862536	90582invertedloop+1873%2C+1+gap	V	17861698	17864494	csn-1	intron
V	17862539	17863475	90583invertedloop+1873%2C+1+gap	V	17861698	17864494	csn-1	intron
V	17862282	17863272	95295invertedloop+1982%2C+1+gap	V	17861698	17864494	csn-1	intron
V	17863274	17864265	95296invertedloop+1982%2C+1+gap	V	17861698	17864494	csn-1	intron
IV	199592	199632	134610invertedloop+657	IV	199311	200837	csn-3	intron
IV	200348	200696	138708invertedloop+733%2C+3+gaps	IV	199311	200837	csn-3	intron
IV	199962	200311	138710invertedloop+733%2C+3+gaps	IV	199311	200837	csn-3	intron
IV	1085853	1086036	117887invertedloop+383%2C+3+gaps	IV	1084768	1086223	csn-4	intron
IV	1085652	1085832	117888invertedloop+383%2C+3+gaps	IV	1084768	1086223	csn-4	intron
IV	1085907	1085995	150625invertedloop+963%2C+3+gaps	IV	1084768	1086223	csn-4	intron
IV	1084089	1085065	93752invertedloop+1953%2C+4+gaps	IV	1084768	1086223	csn-4	intron
IV	13301903	13301926	114429invertedloop+343	IV	13301520	13302532	csn-6	intron
IV	13301582	13301605	114433invertedloop+343	IV	13301520	13302532	csn-6	intron
IV	13302240	13302532	130871invertedloop+590%2C+11+gaps	IV	13301520	13302532	csn-6	intron
IV	13301941	13302222	130872invertedloop+590%2C+11+gaps	IV	13301520	13302532	csn-6	intron
IV	17115279	17115341	105209invertedloop+249	IV	17111425	17115589	cyn-13	intron
IV	17115091	17115153	105224invertedloop+249	IV	17111425	17115589	cyn-13	intron
IV	17112848	17112895	83667invertedloop+171	IV	17111425	17115589	cyn-13	intron
IV	17112723	17112770	83675invertedloop+171	IV	17111425	17115589	cyn-13	intron
IV	8961905	8961981	103022invertedloop+228	IV	8958124	8964841	D1046.7	intron
IV	8961752	8961828	103034invertedloop+228	IV	8958124	8964841	D1046.7	intron
IV	8962381	8962473	104364invertedloop+241	IV	8958124	8964841	D1046.7	intron
IV	8962231	8962323	104368invertedloop+241	IV	8958124	8964841	D1046.7	intron
IV	8962705	8962834	108566invertedloop+283	IV	8958124	8964841	D1046.7	intron
IV	8962550	8962679	108573invertedloop+283	IV	8958124	8964841	D1046.7	intron
IV	8960080	8960286	125436invertedloop+493%2C+5+gaps	IV	8958124	8964841	D1046.7	intron
IV	8959792	8959997	125437invertedloop+493%2C+5+gaps	IV	8958124	8964841	D1046.7	intron
IV	8963778	8963803	58752invertedloop+112	IV	8958124	8964841	D1046.7	intron
IV	8963690	8963715	58758invertedloop+112	IV	8958124	8964841	D1046.7	intron
IV	8961189	8961221	60833invertedloop+116%2C+1+gap	IV	8958124	8964841	D1046.7	intron
IV	8961104	8961135	60835invertedloop+116%2C+1+gap	IV	8958124	8964841	D1046.7	intron
I	10774602	10774712	114710invertedloop+346%2C+1+gap	I	10774363	10774672	daf-16	intron
I	10774365	10774474	114713invertedloop+346%2C+1+gap	I	10774363	10774672	daf-16	intron
III	3026261	3026279	110145invertedloop+299	III	3023166	3028630	daf-2	intron
III	3026543	3026561	110196invertedloop+299	III	3023166	3028630	daf-2	intron
III	3028001	3028263	128430invertedloop+549%2C+4+gaps	III	3023166	3028630	daf-2	intron
III	3028291	3028551	128432invertedloop+549%2C+4+gaps	III	3023166	3028630	daf-2	intron
III	3023620	3023892	81992invertedloop+1665%2C+15+gaps	III	3023166	3028630	daf-2	intron
III	3025027	3025286	81993invertedloop+1665%2C+15+gaps	III	3023166	3028630	daf-2	intron
IV	13521000	13521052	102399invertedloop+223	IV	13520690	13521789	dcap-2	intron
IV	13520828	13520880	102408invertedloop+223	IV	13520690	13521789	dcap-2	intron
IV	13521442	13521685	126833invertedloop+519%2C+6+gaps	IV	13520690	13521789	dcap-2	intron
IV	13521165	13521406	126834invertedloop+519%2C+6+gaps	IV	13520690	13521789	dcap-2	intron
I	11846305	11846637	137340invertedloop+709%2C+13+gaps	I	11845924	11846586	dhhc-2	intron
I	11845927	11846252	137341invertedloop+709%2C+13+gaps	I	11845924	11846586	dhhc-2	intron
I	11846283	11846639	137552invertedloop+713	I	11845924	11846586	dhhc-2	intron
I	11845925	11846281	137555invertedloop+713	I	11845924	11846586	dhhc-2	intron
I	11846283	11846641	137752invertedloop+717	I	11845924	11846586	dhhc-2	intron
I	11845923	11846281	137756invertedloop+717	I	11845924	11846586	dhhc-2	intron
V	1289270	1289552	134985invertedloop+664%2C+1+gap	V	1288902	1289531	egl-2	3' UTR
V	1288887	1289168	134988invertedloop+664%2C+1+gap	V	1288902	1289531	egl-2	3' UTR
IV	1862251	1862637	141153invertedloop+780	IV	1861894	1862537	egl-4	intron 2
IV	1861856	1862242	141157invertedloop+780	IV	1861894	1862537	egl-4	intron 2
IV	1860490	1860526	66998invertedloop+129%2C+1+gap	IV	1848225	1860834	egl-4	intron
IV	1860396	1860433	66999invertedloop+129%2C+1+gap	IV	1848225	1860834	egl-4	intron
IV	1862247	1863039	78728invertedloop+1585	IV	1861894	1862537	egl-4	intron 2
IV	1861453	1862245	78729invertedloop+1585	IV	1861894	1862537	egl-4	intron 2
IV	1862247	1863043	79024invertedloop+1593	IV	1861894	1862537	egl-4	intron 2
IV	1861449	1862245	79026invertedloop+1593	IV	1861894	1862537	egl-4	intron 2
IV	1851578	1851630	79497invertedloop+1606%2C+1+gap	IV	1848225	1860834	egl-4	intron
IV	1850023	1850076	79498invertedloop+1606%2C+1+gap	IV	1848225	1860834	egl-4	intron
IV	1848330	1848364	83160invertedloop+1696%2C+1+gap	IV	1848225	1860834	egl-4	intron
IV	1855549	1856384	85519invertedloop+1750%2C+17+gaps	IV	1854683	1856317	egl-4	intron 1
IV	1854633	1855471	85520invertedloop+1750%2C+17+gaps	IV	1854683	1856317	egl-4	intron 1
IV	1860143	1860235	90816invertedloop+188	IV	1848225	1860834	egl-4	intron
IV	1860046	1860138	90818invertedloop+188	IV	1848225	1860834	egl-4	intron
IV	1862242	1863224	94284invertedloop+1965	IV	1861894	1862537	egl-4	intron 2
IV	1861258	1862240	94287invertedloop+1965	IV	1861894	1862537	egl-4	intron 2
V	32220	32520	132565invertedloop+619	V	31940	33462	egl-8	intron
V	31900	32200	132583invertedloop+619	V	31940	33462	egl-8	intron
V	32212	32546	135282invertedloop+670	V	31940	33462	egl-8	intron
V	31875	32209	135287invertedloop+670	V	31940	33462	egl-8	intron
V	32212	32548	135480invertedloop+674	V	31940	33462	egl-8	intron
V	31873	32209	135491invertedloop+674	V	31940	33462	egl-8	intron
V	32212	32572	138184invertedloop+724%2C+2+gaps	V	31940	33462	egl-8	intron
V	31847	32209	138185invertedloop+724%2C+2+gaps	V	31940	33462	egl-8	intron
V	27706	27749	59052invertedloop+1126	V	26380	30199	egl-8	intron
V	26622	26665	59068invertedloop+1126	V	26380	30199	egl-8	intron
IV	2681340	2681633	135311invertedloop+670%2C+6+gaps	IV	2680445	2683006	egrh-3	intron
IV	2680962	2681251	135312invertedloop+670%2C+6+gaps	IV	2680445	2683006	egrh-3	intron
IV	7239923	7240024	101734invertedloop+218	IV	7239933	7240038	elo-3	3'UTR
V	18873321	18873410	102518invertedloop+224	V	18872937	18876986	emb-4	intron
V	18873457	18873546	102533invertedloop+224	V	18872937	18876986	emb-4	intron
V	18875876	18876377	54526invertedloop+1030%2C+11+gaps	V	18872937	18876986	emb-4	intron
V	18876417	18876907	54527invertedloop+1030%2C+11+gaps	V	18872937	18876986	emb-4	intron
V	18873817	18873842	55669invertedloop+1054	V	18872937	18876986	emb-4	intron
V	18874847	18874872	55673invertedloop+1054	V	18872937	18876986	emb-4	intron
III	12605230	12605484	129144invertedloop+561%2C+7+gaps	III	12605187	12605606	epc-1	intron
III	12605537	12605792	129145invertedloop+561%2C+7+gaps	III	12605187	12605606	epc-1	intron
II	1127156	1127260	74115invertedloop+1463%2C+2+gaps	II	1126991	1127390	eri-3	intron
I	14638172	14638216	119688invertedloop+407	I	14635307	14638591	exoc-8	intron
I	14637808	14637852	119692invertedloop+407	I	14635307	14638591	exoc-8	intron
I	14637740	14637783	148437invertedloop+92	I	14635307	14638591	exoc-8	intron
I	14637690	14637733	148442invertedloop+92	I	14635307	14638591	exoc-8	intron
I	14637740	14637785	150394invertedloop+96	I	14635307	14638591	exoc-8	intron
I	14637688	14637733	150404invertedloop+96	I	14635307	14638591	exoc-8	intron
I	14637740	14637788	53915invertedloop+102	I	14635307	14638591	exoc-8	intron
I	14637685	14637733	53925invertedloop+102	I	14635307	14638591	exoc-8	intron
I	14637289	14637320	96497invertedloop+1996	I	14635307	14638591	exoc-8	intron
I	14635323	14635354	96523invertedloop+1996	I	14635307	14638591	exoc-8	intron
IV	12822047	12822148	122810invertedloop+448%2C+2+gaps	IV	12817407	12823008	F07C6.4	intron
IV	12821699	12821800	122811invertedloop+448%2C+2+gaps	IV	12817407	12823008	F07C6.4	intron
X	17387717	17388031	145433invertedloop+859%2C+1+gap	X	17386015	17388271	F10D7.5	intron
X	17387171	17387486	145434invertedloop+859%2C+1+gap	X	17386015	17388271	F10D7.5	intron
V	16074796	16075039	129983invertedloop+577%2C+1+gap	V	16074551	16074952	f14h3.12	intron
V	16074461	16074703	129984invertedloop+577%2C+1+gap	V	16074551	16074952	f14h3.12	intron
I	13163595	13164026	68821invertedloop+1335%2C+15+gaps	I	13162714	13163978	F22G12.5	intron
I	13162690	13163136	68822invertedloop+1335%2C+15+gaps	I	13162714	13163978	F22G12.5	intron
I	9170071	9170201	117202invertedloop+374%2C+1+gap	I	9169869	9170168	F25H5.3	intron
I	9169826	9169957	117204invertedloop+374%2C+1+gap	I	9169869	9170168	F25H5.3	intron
V	686469	686757	131533invertedloop+600%2C+1+gap	V	686160	687021	F31F4.1	3' UTR
V	686156	686445	131536invertedloop+600%2C+1+gap	V	686160	687021	F31F4.1	3' UTR
V	9425562	9425587	126869invertedloop+52	V	9421478	9425687	F36D4.5	intron
V	9425534	9425559	126876invertedloop+52	V	9421478	9425687	F36D4.5	intron
V	9423343	9423376	89578invertedloop+185	V	9421478	9425687	F36D4.5	intron
V	9423190	9423223	89589invertedloop+185	V	9421478	9425687	F36D4.5	intron
V	4627796	4627904	146193invertedloop+872%2C+3+gaps	V	4627688	4628442	F45D11.2	puesdogene
V	4628050	4628107	91938invertedloop+191	V	4627688	4628442	F45D11.2	puesdogene
V	4627915	4627972	91948invertedloop+191	V	4627688	4628442	F45D11.2	puesdogene
X	13339876	13340132	139777invertedloop+753%2C+1+gap	X	13339827	13340022	F46G10.4	3' UTR
V	11325433	11326199	79551invertedloop+1608%2C+3+gaps	V	11324592	11326170	F47G9.1	intron
V	11324590	11325359	79552invertedloop+1608%2C+3+gaps	V	11324592	11326170	F47G9.1	intron
III	5459466	5460230	79414invertedloop+1603%2C+4+gaps	III	5459460	5460995	f48e8.4	3' UTR
III	5460304	5461070	79415invertedloop+1603%2C+4+gaps	III	5459460	5460995	f48e8.4	3' UTR
IV	14079177	14079283	104969invertedloop+246%2C+2+gaps	IV	14077593	14080123	F52B11.1	intron
IV	14079036	14079140	104970invertedloop+246%2C+2+gaps	IV	14077593	14080123	F52B11.1	intron
IV	14079657	14079750	105213invertedloop+249	IV	14077593	14080123	F52B11.1	intron
IV	14079500	14079593	105220invertedloop+249	IV	14077593	14080123	F52B11.1	intron
IV	14079657	14079753	105870invertedloop+255	IV	14077593	14080123	F52B11.1	intron
IV	14079497	14079593	105872invertedloop+255	IV	14077593	14080123	F52B11.1	intron
IV	14079627	14079760	107009invertedloop+267	IV	14077593	14080123	F52B11.1	intron
IV	14079492	14079625	107013invertedloop+267	IV	14077593	14080123	F52B11.1	intron
IV	14079627	14079762	107416invertedloop+271	IV	14077593	14080123	F52B11.1	intron
IV	14079490	14079625	107421invertedloop+271	IV	14077593	14080123	F52B11.1	intron
IV	14079627	14079764	107775invertedloop+275	IV	14077593	14080123	F52B11.1	intron
IV	14079488	14079625	107779invertedloop+275	IV	14077593	14080123	F52B11.1	intron
IV	14079627	14079766	108161invertedloop+279	IV	14077593	14080123	F52B11.1	intron
IV	14079486	14079625	108165invertedloop+279	IV	14077593	14080123	F52B11.1	intron
IV	14079973	14080099	108526invertedloop+282%2C+5+gaps	IV	14077593	14080123	F52B11.1	intron
IV	14079816	14079945	108527invertedloop+282%2C+5+gaps	IV	14077593	14080123	F52B11.1	intron
IV	14079627	14079768	108562invertedloop+283	IV	14077593	14080123	F52B11.1	intron
IV	14079484	14079625	108568invertedloop+283	IV	14077593	14080123	F52B11.1	intron
IV	14079627	14079771	109181invertedloop+289	IV	14077593	14080123	F52B11.1	intron
IV	14079481	14079625	109184invertedloop+289	IV	14077593	14080123	F52B11.1	intron
IV	14079657	14079779	110924invertedloop+307	IV	14077593	14080123	F52B11.1	intron
IV	14079471	14079593	110926invertedloop+307	IV	14077593	14080123	F52B11.1	intron
IV	14078048	14078203	111849invertedloop+316%2C+3+gaps	IV	14077593	14080123	F52B11.1	intron
IV	14077886	14078040	111850invertedloop+316%2C+3+gaps	IV	14077593	14080123	F52B11.1	intron
IV	14079628	14079786	111979invertedloop+318	IV	14077593	14080123	F52B11.1	intron
IV	14079467	14079625	111982invertedloop+318	IV	14077593	14080123	F52B11.1	intron
IV	14079628	14079790	112804invertedloop+326	IV	14077593	14080123	F52B11.1	intron
IV	14079463	14079625	112810invertedloop+326	IV	14077593	14080123	F52B11.1	intron
IV	14079628	14079794	113597invertedloop+334	IV	14077593	14080123	F52B11.1	intron
IV	14079459	14079625	113606invertedloop+334	IV	14077593	14080123	F52B11.1	intron
IV	14079628	14079799	114518invertedloop+344	IV	14077593	14080123	F52B11.1	intron
IV	14079454	14079625	114523invertedloop+344	IV	14077593	14080123	F52B11.1	intron
IV	14079628	14079801	114859invertedloop+348	IV	14077593	14080123	F52B11.1	intron
IV	14079452	14079625	114864invertedloop+348	IV	14077593	14080123	F52B11.1	intron
II	1218845	1218897	147795invertedloop+906%2C+1+gap	II	1211439	1225774	F53A10.2	intron
II	1217990	1218041	147796invertedloop+906%2C+1+gap	II	1211439	1225774	F53A10.2	intron
II	1213726	1213768	55755invertedloop+1057	II	1211439	1225774	F53A10.2	intron
II	1212710	1212752	55756invertedloop+1057	II	1211439	1225774	F53A10.2	intron
II	1222684	1223018	57400invertedloop+1091	II	1211439	1225774	F53A10.2	intron
II	1221926	1222260	57401invertedloop+1091	II	1211439	1225774	F53A10.2	intron
II	1212861	1212930	68127invertedloop+1319%2C+1+gap	II	1211439	1225774	F53A10.2	intron
II	1211610	1211680	68128invertedloop+1319%2C+1+gap	II	1211439	1225774	F53A10.2	intron
II	1215006	1215104	70425invertedloop+1374%2C+2+gaps	II	1211439	1225774	F53A10.2	intron
II	1213729	1213827	70426invertedloop+1374%2C+2+gaps	II	1211439	1225774	F53A10.2	intron
II	1216641	1216706	79189invertedloop+1599%2C+1+gap	II	1211439	1225774	F53A10.2	intron
II	1215106	1215170	79190invertedloop+1599%2C+1+gap	II	1211439	1225774	F53A10.2	intron
II	1224942	1225123	79979invertedloop+1617%2C+3+gaps	II	1211439	1225774	F53A10.2	intron
II	1223505	1223685	79980invertedloop+1617%2C+3+gaps	II	1211439	1225774	F53A10.2	intron
II	1220999	1221045	80227invertedloop+1621%2C+1+gap	II	1211439	1225774	F53A10.2	intron
II	1219423	1219468	80228invertedloop+1621%2C+1+gap	II	1211439	1225774	F53A10.2	intron
II	1222471	1223400	89887invertedloop+1859	II	1211439	1225774	F53A10.2	intron
II	1221540	1222469	89888invertedloop+1859	II	1211439	1225774	F53A10.2	intron
II	1222471	1223403	90206invertedloop+1865	II	1211439	1225774	F53A10.2	intron
II	1221537	1222469	90207invertedloop+1865	II	1211439	1225774	F53A10.2	intron
II	1222471	1223407	90562invertedloop+1873	II	1211439	1225774	F53A10.2	intron
II	1221533	1222469	90563invertedloop+1873	II	1211439	1225774	F53A10.2	intron
II	1222472	1223414	91014invertedloop+1885	II	1211439	1225774	F53A10.2	intron
II	1221528	1222470	91016invertedloop+1885	II	1211439	1225774	F53A10.2	intron
II	1222471	1223417	91355invertedloop+1893	II	1211439	1225774	F53A10.2	intron
II	1221523	1222469	91356invertedloop+1893	II	1211439	1225774	F53A10.2	intron
II	1222471	1223419	91483invertedloop+1897	II	1211439	1225774	F53A10.2	intron
II	1221521	1222469	91484invertedloop+1897	II	1211439	1225774	F53A10.2	intron
II	1222471	1223426	92039invertedloop+1911	II	1211439	1225774	F53A10.2	intron
II	1221514	1222469	92040invertedloop+1911	II	1211439	1225774	F53A10.2	intron
II	1222471	1223428	92135invertedloop+1915	II	1211439	1225774	F53A10.2	intron
II	1221512	1222469	92136invertedloop+1915	II	1211439	1225774	F53A10.2	intron
II	1222472	1223430	92220invertedloop+1918	II	1211439	1225774	F53A10.2	intron
II	1221511	1222469	92221invertedloop+1918	II	1211439	1225774	F53A10.2	intron
II	1222472	1223432	92474invertedloop+1922	II	1211439	1225774	F53A10.2	intron
II	1221509	1222469	92475invertedloop+1922	II	1211439	1225774	F53A10.2	intron
II	1222471	1223434	92584invertedloop+1927	II	1211439	1225774	F53A10.2	intron
II	1221506	1222469	92585invertedloop+1927	II	1211439	1225774	F53A10.2	intron
II	1222471	1223438	92944invertedloop+1935	II	1211439	1225774	F53A10.2	intron
II	1221502	1222469	92945invertedloop+1935	II	1211439	1225774	F53A10.2	intron
II	1222471	1223441	93209invertedloop+1941	II	1211439	1225774	F53A10.2	intron
II	1221499	1222469	93210invertedloop+1941	II	1211439	1225774	F53A10.2	intron
II	1222472	1223443	93269invertedloop+1943	II	1211439	1225774	F53A10.2	intron
II	1221499	1222470	93270invertedloop+1943	II	1211439	1225774	F53A10.2	intron
II	1222472	1223446	93450invertedloop+1949	II	1211439	1225774	F53A10.2	intron
II	1221496	1222470	93451invertedloop+1949	II	1211439	1225774	F53A10.2	intron
II	1222470	1223450	94147invertedloop+1961	II	1211439	1225774	F53A10.2	intron
II	1221488	1222468	94148invertedloop+1961	II	1211439	1225774	F53A10.2	intron
II	1222471	1223454	94366invertedloop+1968	II	1211439	1225774	F53A10.2	intron
II	1221485	1222468	94368invertedloop+1968	II	1211439	1225774	F53A10.2	intron
II	1222469	1223463	95635invertedloop+1989	II	1211439	1225774	F53A10.2	intron
II	1221473	1222467	95641invertedloop+1989	II	1211439	1225774	F53A10.2	intron
II	1222473	1223468	95981invertedloop+1992	II	1211439	1225774	F53A10.2	intron
II	1221475	1222470	95985invertedloop+1992	II	1211439	1225774	F53A10.2	intron
II	1222479	1223476	96337invertedloop+1995	II	1211439	1225774	F53A10.2	intron
II	1222469	1223466	96338invertedloop+1995	II	1211439	1225774	F53A10.2	intron
II	1221470	1222467	96341invertedloop+1995	II	1211439	1225774	F53A10.2	intron
II	1221480	1222477	96342invertedloop+1995	II	1211439	1225774	F53A10.2	intron
II	1222490	1223488	97069invertedloop+1997	II	1211439	1225774	F53A10.2	intron
II	1222480	1223478	97070invertedloop+1997	II	1211439	1225774	F53A10.2	intron
II	1222473	1223471	97071invertedloop+1997	II	1211439	1225774	F53A10.2	intron
II	1221473	1222471	97083invertedloop+1997	II	1211439	1225774	F53A10.2	intron
II	1221490	1222488	97084invertedloop+1997	II	1211439	1225774	F53A10.2	intron
II	1221480	1222478	97085invertedloop+1997	II	1211439	1225774	F53A10.2	intron
II	3922511	3922718	123871invertedloop+465%2C+5+gaps	II	3922284	3922691	f53c3.1	intron/3'UTR
II	3922252	3922464	123872invertedloop+465%2C+5+gaps	II	3922284	3922691	f53c3.1	intron/3'UTR
II	3922490	3922799	132675invertedloop+620	II	3922284	3922691	f53c3.1	intron/3'UTR
II	3922178	3922487	132679invertedloop+620	II	3922284	3922691	f53c3.1	intron/3'UTR
II	3922487	3922802	133268invertedloop+632	II	3922284	3922691	f53c3.1	intron/3'UTR
II	3922169	3922484	133269invertedloop+632	II	3922284	3922691	f53c3.1	intron/3'UTR
II	3922487	3922804	133437invertedloop+636	II	3922284	3922691	f53c3.1	intron/3'UTR
II	3922167	3922484	133439invertedloop+636	II	3922284	3922691	f53c3.1	intron/3'UTR
II	3922487	3922806	133684invertedloop+640	II	3922284	3922691	f53c3.1	intron/3'UTR
II	3922165	3922484	133688invertedloop+640	II	3922284	3922691	f53c3.1	intron/3'UTR
II	3922487	3922808	133907invertedloop+644	II	3922284	3922691	f53c3.1	intron/3'UTR
II	3922163	3922484	133909invertedloop+644	II	3922284	3922691	f53c3.1	intron/3'UTR
II	3922487	3922811	134247invertedloop+650	II	3922284	3922691	f53c3.1	intron/3'UTR
II	3922160	3922484	134251invertedloop+650	II	3922284	3922691	f53c3.1	intron/3'UTR
II	3923181	3923202	81448invertedloop+1651	II	3920954	3924462	F53C3.13	intron
II	3921219	3921257	89930invertedloop+186	II	3920954	3924462	F53C3.13	intron
II	3923626	3923679	89931invertedloop+186	II	3920954	3924462	F53C3.13	intron
II	3923492	3923545	89934invertedloop+186	II	3920954	3924462	F53C3.13	intron
II	3921070	3921108	89935invertedloop+186	II	3920954	3924462	F53C3.13	intron
I	5369293	5369639	142205invertedloop+795%2C+1+gap	I	5368874	5369613	F55A12.1	intron
I	5368843	5369190	142207invertedloop+795%2C+1+gap	I	5368874	5369613	F55A12.1	intron
I	622455	622749	131770invertedloop+604%2C+3+gaps	I	616117	623629	F56A6.4	intron
I	622767	623060	131773invertedloop+604%2C+3+gaps	I	616117	623629	F56A6.4	intron
I	622257	622754	152095invertedloop+995	I	616117	623629	F56A6.4	intron
I	622756	623253	152109invertedloop+995	I	616117	623629	F56A6.4	intron
I	616346	616883	57509invertedloop+1094%2C+9+gaps	I	616117	623629	F56A6.4	intron
I	616901	617441	57510invertedloop+1094%2C+9+gaps	I	616117	623629	F56A6.4	intron
I	622107	622761	67676invertedloop+1309	I	616117	623629	F56A6.4	intron
I	622763	623417	67685invertedloop+1309	I	616117	623629	F56A6.4	intron
III	13257865	13257895	140912invertedloop+777	III	13257413	13260637	F56A8.3	intron
III	13257896	13257935	81716invertedloop+166	III	13257413	13260637	F56A8.3	intron
III	13258024	13258063	81754invertedloop+166	III	13257413	13260637	F56A8.3	intron
III	13259275	13259371	99309invertedloop+200	III	13257413	13260637	F56A8.3	intron
III	13259380	13259476	99333invertedloop+200	III	13257413	13260637	F56A8.3	intron
V	19902682	19902901	129243invertedloop+563%2C+3+gaps	V	19902620	19904184	fars-2	intron
V	19903028	19903246	129245invertedloop+563%2C+3+gaps	V	19902620	19904184	fars-2	intron
V	19902699	19902902	132917invertedloop+625%2C+4+gaps	V	19902620	19904184	fars-2	intron
V	19903977	19904034	75585invertedloop+150%2C+2+gaps	V	19902620	19904184	fars-2	intron
V	19904069	19904128	75587invertedloop+150%2C+2+gaps	V	19902620	19904184	fars-2	intron
III	1306613	1306635	131312invertedloop+598	III	1306057	1306766	fbxa-1	intron
III	1306026	1306204	142005invertedloop+792%2C+1+gap	III	1306057	1306766	fbxa-1	intron
III	1306640	1306819	142009invertedloop+792%2C+1+gap	III	1306057	1306766	fbxa-1	intron
III	1270548	1270809	134862invertedloop+661%2C+7+gaps	III	1270521	1271294	fbxa-31	intron
III	1270942	1271210	134863invertedloop+661%2C+7+gaps	III	1270521	1271294	fbxa-31	intron
IV	369736	369916	134131invertedloop+648%2C+5+gaps	IV	369148	371655	fln-1	intron
IV	369267	369450	134132invertedloop+648%2C+5+gaps	IV	369148	371655	fln-1	intron
V	13464822	13464917	105856invertedloop+255	V	13464078	13465241	frm-10	intron
V	13464661	13464756	105865invertedloop+255	V	13464078	13465241	frm-10	intron
I	2002230	2002454	124197invertedloop+471	I	2002282	2004921	gap-3	intron
I	2002478	2002702	124206invertedloop+471	I	2002282	2004921	gap-3	intron
I	2004375	2004656	130040invertedloop+578%2C+1+gap	I	2002282	2004921	gap-3	intron
I	2004674	2004954	130043invertedloop+578%2C+1+gap	I	2002282	2004921	gap-3	intron
I	2004311	2004665	137417invertedloop+710	I	2002282	2004921	gap-3	intron
I	2004668	2005022	137427invertedloop+710	I	2002282	2004921	gap-3	intron
I	2004308	2004665	137694invertedloop+716	I	2002282	2004921	gap-3	intron
I	2004668	2005025	137705invertedloop+716	I	2002282	2004921	gap-3	intron
I	2004300	2004664	138364invertedloop+729	I	2002282	2004921	gap-3	intron
I	2004666	2005030	138374invertedloop+729	I	2002282	2004921	gap-3	intron
I	2004298	2004664	138658invertedloop+733	I	2002282	2004921	gap-3	intron
I	2004666	2005032	138667invertedloop+733	I	2002282	2004921	gap-3	intron
I	2004290	2004662	139401invertedloop+746	I	2002282	2004921	gap-3	intron
I	2004665	2005037	139408invertedloop+746	I	2002282	2004921	gap-3	intron
I	2004288	2004662	139621invertedloop+750	I	2002282	2004921	gap-3	intron
I	2004665	2005039	139628invertedloop+750	I	2002282	2004921	gap-3	intron
I	2004286	2004662	139779invertedloop+754	I	2002282	2004921	gap-3	intron
I	2004665	2005041	139788invertedloop+754	I	2002282	2004921	gap-3	intron
I	2004284	2004662	139938invertedloop+758	I	2002282	2004921	gap-3	intron
I	2004665	2005043	139948invertedloop+758	I	2002282	2004921	gap-3	intron
I	2004282	2004662	140212invertedloop+762	I	2002282	2004921	gap-3	intron
I	2004665	2005045	140223invertedloop+762	I	2002282	2004921	gap-3	intron
I	2004280	2004662	140374invertedloop+766	I	2002282	2004921	gap-3	intron
I	2004665	2005047	140384invertedloop+766	I	2002282	2004921	gap-3	intron
I	2004281	2004664	140418invertedloop+767	I	2002282	2004921	gap-3	intron
I	2004666	2005049	140426invertedloop+767	I	2002282	2004921	gap-3	intron
I	2002703	2003084	140607invertedloop+770%2C+20+gaps	I	2002282	2004921	gap-3	intron
I	2003111	2003474	140608invertedloop+770%2C+20+gaps	I	2002282	2004921	gap-3	intron
I	2004275	2004662	140858invertedloop+776	I	2002282	2004921	gap-3	intron
I	2004665	2005052	140867invertedloop+776	I	2002282	2004921	gap-3	intron
I	2004273	2004662	141126invertedloop+780	I	2002282	2004921	gap-3	intron
I	2004665	2005054	141137invertedloop+780	I	2002282	2004921	gap-3	intron
I	2004274	2004664	141176invertedloop+781	I	2002282	2004921	gap-3	intron
I	2004666	2005056	141187invertedloop+781	I	2002282	2004921	gap-3	intron
I	2004272	2004664	141392invertedloop+785	I	2002282	2004921	gap-3	intron
I	2004666	2005058	141401invertedloop+785	I	2002282	2004921	gap-3	intron
I	2004270	2004664	141620invertedloop+789	I	2002282	2004921	gap-3	intron
I	2004666	2005060	141631invertedloop+789	I	2002282	2004921	gap-3	intron
I	2004261	2004662	142634invertedloop+803%2C+1+gap	I	2002282	2004921	gap-3	intron
I	2004665	2005065	142637invertedloop+803%2C+1+gap	I	2002282	2004921	gap-3	intron
I	2004260	2004666	143139invertedloop+813	I	2002282	2004921	gap-3	intron
I	2004668	2005074	143148invertedloop+813	I	2002282	2004921	gap-3	intron
I	2004240	2004661	144652invertedloop+843	I	2002282	2004921	gap-3	intron
I	2004663	2005084	144658invertedloop+843	I	2002282	2004921	gap-3	intron
I	2004669	2005117	147395invertedloop+898%2C+1+gap	I	2002282	2004921	gap-3	intron
I	2004218	2004667	147530invertedloop+900	I	2002282	2004921	gap-3	intron
I	2004670	2005119	147536invertedloop+900	I	2002282	2004921	gap-3	intron
I	2004214	2004666	147762invertedloop+906	I	2002282	2004921	gap-3	intron
I	2004669	2005121	147776invertedloop+906	I	2002282	2004921	gap-3	intron
I	2004210	2004666	148198invertedloop+914	I	2002282	2004921	gap-3	intron
I	2004669	2005125	148208invertedloop+914	I	2002282	2004921	gap-3	intron
I	2004207	2004666	148509invertedloop+920	I	2002282	2004921	gap-3	intron
I	2004669	2005128	148515invertedloop+920	I	2002282	2004921	gap-3	intron
I	2004204	2004668	148998invertedloop+930	I	2002282	2004921	gap-3	intron
I	2004671	2005135	149005invertedloop+930	I	2002282	2004921	gap-3	intron
I	2004195	2004668	149789invertedloop+948	I	2002282	2004921	gap-3	intron
I	2004671	2005144	149796invertedloop+948	I	2002282	2004921	gap-3	intron
I	2004188	2004666	150291invertedloop+958	I	2002282	2004921	gap-3	intron
I	2004669	2005147	150301invertedloop+958	I	2002282	2004921	gap-3	intron
I	2004189	2004668	150485invertedloop+960	I	2002282	2004921	gap-3	intron
I	2004671	2005150	150494invertedloop+960	I	2002282	2004921	gap-3	intron
III	2195981	2196197	123013invertedloop+451%2C+4+gaps	III	2195550	2196558	gcn-1	intron
III	2196213	2196433	123014invertedloop+451%2C+4+gaps	III	2195550	2196558	gcn-1	intron
III	2196397	2196440	86406invertedloop+1771	III	2195550	2196558	gcn-1	intron
III	2354144	2354278	133293invertedloop+632%2C+6+gaps	III	2352425	2359575	gip-1	intron
III	2354641	2354777	133294invertedloop+632%2C+6+gaps	III	2352425	2359575	gip-1	intron
III	2352864	2352903	145166invertedloop+852	III	2352425	2359575	gip-1	intron
III	2357740	2357779	145446invertedloop+86	III	2352425	2359575	gip-1	intron
III	2357788	2357827	145501invertedloop+86	III	2352425	2359575	gip-1	intron
III	2352505	2352538	64609invertedloop+1241%2C+1+gap	III	2352425	2359575	gip-1	intron
III	2353713	2353747	64612invertedloop+1241%2C+1+gap	III	2352425	2359575	gip-1	intron
III	2354451	2354500	69615invertedloop+1355%2C+1+gap	III	2352425	2359575	gip-1	intron
III	2355757	2355807	69621invertedloop+1355%2C+1+gap	III	2352425	2359575	gip-1	intron
IV	16169331	16169448	105115invertedloop+248	IV	16169190	16169391	gln-3	intron
IV	16169199	16169316	105121invertedloop+248	IV	16169190	16169391	gln-3	intron
III	13201238	13201297	101771invertedloop+218%2C+1+gap	III	13197637	13203764	gly-5	intron
III	13201397	13201457	101781invertedloop+218%2C+1+gap	III	13197637	13203764	gly-5	intron
III	13201804	13201956	114905invertedloop+348%2C+2+gaps	III	13197637	13203764	gly-5	intron
III	13202003	13202153	114909invertedloop+348%2C+2+gaps	III	13197637	13203764	gly-5	intron
III	13201170	13201347	115498invertedloop+355	III	13197637	13203764	gly-5	intron
III	13201349	13201526	115515invertedloop+355	III	13197637	13203764	gly-5	intron
III	13197855	13197914	121217invertedloop+427	III	13197637	13203764	gly-5	intron
III	13198224	13198283	121226invertedloop+427	III	13197637	13203764	gly-5	intron
III	13201740	13201980	124768invertedloop+481	III	13197637	13203764	gly-5	intron
III	13201982	13202222	124778invertedloop+481	III	13197637	13203764	gly-5	intron
III	13202903	13203293	143575invertedloop+820%2C+12+gaps	III	13197637	13203764	gly-5	intron
III	13203330	13203724	143576invertedloop+820%2C+12+gaps	III	13197637	13203764	gly-5	intron
III	13199012	13199415	147845invertedloop+907%2C+1+gap	III	13198685	13199855	gly-5	intron
III	13199516	13199920	147846invertedloop+907%2C+1+gap	III	13198685	13199855	gly-5	intron
III	13198894	13199475	60962invertedloop+1164	III	13198685	13199855	gly-5	intron
III	13199478	13200059	60973invertedloop+1164	III	13198685	13199855	gly-5	intron
III	13198885	13199470	61364invertedloop+1171	III	13198685	13199855	gly-5	intron
III	13199472	13200057	61371invertedloop+1171	III	13198685	13199855	gly-5	intron
III	13198875	13199463	61555invertedloop+1177	III	13198685	13199855	gly-5	intron
III	13199465	13200053	61562invertedloop+1177	III	13198685	13199855	gly-5	intron
III	13198873	13199463	61810invertedloop+1181	III	13198685	13199855	gly-5	intron
III	13199465	13200055	61814invertedloop+1181	III	13198685	13199855	gly-5	intron
III	13198883	13199476	62025invertedloop+1187	III	13198685	13199855	gly-5	intron
III	13199478	13200071	62038invertedloop+1187	III	13198685	13199855	gly-5	intron
III	13198881	13199476	62305invertedloop+1191	III	13198685	13199855	gly-5	intron
III	13199478	13200073	62317invertedloop+1191	III	13198685	13199855	gly-5	intron
III	13198867	13199463	62423invertedloop+1194	III	13198685	13199855	gly-5	intron
III	13199466	13200062	62429invertedloop+1194	III	13198685	13199855	gly-5	intron
III	13198876	13199475	62626invertedloop+1199	III	13198685	13199855	gly-5	intron
III	13199477	13200076	62640invertedloop+1199	III	13198685	13199855	gly-5	intron
III	13198862	13199463	62895invertedloop+1204	III	13198685	13199855	gly-5	intron
III	13199466	13200067	62908invertedloop+1204	III	13198685	13199855	gly-5	intron
III	13198860	13199463	63048invertedloop+1208	III	13198685	13199855	gly-5	intron
III	13199466	13200069	63060invertedloop+1208	III	13198685	13199855	gly-5	intron
III	13198850	13199463	63951invertedloop+1228	III	13198685	13199855	gly-5	intron
III	13199466	13200079	63959invertedloop+1228	III	13198685	13199855	gly-5	intron
III	13198850	13199465	64125invertedloop+1231	III	13198685	13199855	gly-5	intron
III	13199467	13200082	64137invertedloop+1231	III	13198685	13199855	gly-5	intron
III	13198860	13199478	64355invertedloop+1237	III	13198685	13199855	gly-5	intron
III	13199480	13200098	64358invertedloop+1237	III	13198685	13199855	gly-5	intron
III	13198858	13199478	64591invertedloop+1241	III	13198685	13199855	gly-5	intron
III	13199480	13200100	64602invertedloop+1241	III	13198685	13199855	gly-5	intron
III	13198853	13199478	65236invertedloop+1252	III	13198685	13199855	gly-5	intron
III	13199481	13200106	65250invertedloop+1252	III	13198685	13199855	gly-5	intron
III	13198849	13199478	65629invertedloop+1260	III	13198685	13199855	gly-5	intron
III	13198824	13199453	65630invertedloop+1260	III	13198685	13199855	gly-5	intron
III	13199481	13200110	65639invertedloop+1260	III	13198685	13199855	gly-5	intron
III	13199456	13200085	65640invertedloop+1260	III	13198685	13199855	gly-5	intron
III	13198847	13199478	65804invertedloop+1264	III	13198685	13199855	gly-5	intron
III	13199481	13200112	65807invertedloop+1264	III	13198685	13199855	gly-5	intron
III	13198821	13199453	65873invertedloop+1266	III	13198685	13199855	gly-5	intron
III	13199456	13200088	65879invertedloop+1266	III	13198685	13199855	gly-5	intron
III	13198845	13199478	65954invertedloop+1268	III	13198685	13199855	gly-5	intron
III	13199481	13200114	65965invertedloop+1268	III	13198685	13199855	gly-5	intron
III	13198818	13199478	68312invertedloop+1322	III	13198685	13199855	gly-5	intron
III	13199481	13200141	68319invertedloop+1322	III	13198685	13199855	gly-5	intron
III	13198814	13199479	68719invertedloop+1332	III	13198685	13199855	gly-5	intron
III	13199482	13200147	68733invertedloop+1332	III	13198685	13199855	gly-5	intron
III	13198812	13199479	68836invertedloop+1336	III	13198685	13199855	gly-5	intron
III	13199482	13200149	68841invertedloop+1336	III	13198685	13199855	gly-5	intron
III	13198810	13199479	69057invertedloop+1340	III	13198685	13199855	gly-5	intron
III	13199482	13200151	69066invertedloop+1340	III	13198685	13199855	gly-5	intron
III	13198806	13199479	69286invertedloop+1348	III	13198685	13199855	gly-5	intron
III	13199482	13200155	69288invertedloop+1348	III	13198685	13199855	gly-5	intron
III	13202635	13203310	69455invertedloop+1351	III	13197637	13203764	gly-5	intron
III	13203312	13203987	69459invertedloop+1351	III	13197637	13203764	gly-5	intron
III	13198802	13199479	69598invertedloop+1355	III	13198685	13199855	gly-5	intron
III	13202633	13203310	69599invertedloop+1355	III	13197637	13203764	gly-5	intron
III	13203312	13203989	69607invertedloop+1355	III	13197637	13203764	gly-5	intron
III	13199481	13200158	69608invertedloop+1355	III	13198685	13199855	gly-5	intron
III	13198802	13199480	69662invertedloop+1357	III	13198685	13199855	gly-5	intron
III	13199482	13200160	69678invertedloop+1357	III	13198685	13199855	gly-5	intron
III	13202630	13203309	69857invertedloop+1360	III	13197637	13203764	gly-5	intron
III	13203312	13203991	69865invertedloop+1360	III	13197637	13203764	gly-5	intron
III	13202628	13203309	69995invertedloop+1364	III	13197637	13203764	gly-5	intron
III	13203312	13203993	69998invertedloop+1364	III	13197637	13203764	gly-5	intron
III	13202629	13203312	70099invertedloop+1367	III	13197637	13203764	gly-5	intron
III	13203314	13203997	70105invertedloop+1367	III	13197637	13203764	gly-5	intron
III	13202627	13203312	70322invertedloop+1371	III	13197637	13203764	gly-5	intron
III	13203314	13203999	70328invertedloop+1371	III	13197637	13203764	gly-5	intron
III	13202625	13203312	70434invertedloop+1375	III	13197637	13203764	gly-5	intron
III	13203314	13204001	70440invertedloop+1375	III	13197637	13203764	gly-5	intron
III	13202619	13203310	70777invertedloop+1383	III	13197637	13203764	gly-5	intron
III	13203312	13204003	70786invertedloop+1383	III	13197637	13203764	gly-5	intron
III	13202619	13203312	70894invertedloop+1387	III	13197637	13203764	gly-5	intron
III	13203314	13204007	70902invertedloop+1387	III	13197637	13203764	gly-5	intron
III	13202615	13203309	70957invertedloop+1389	III	13197637	13203764	gly-5	intron
III	13203311	13204005	70965invertedloop+1389	III	13197637	13203764	gly-5	intron
III	13202617	13203312	71121invertedloop+1391	III	13197637	13203764	gly-5	intron
III	13203314	13204009	71126invertedloop+1391	III	13197637	13203764	gly-5	intron
III	13202609	13203310	71620invertedloop+1403	III	13197637	13203764	gly-5	intron
III	13203312	13204013	71625invertedloop+1403	III	13197637	13203764	gly-5	intron
III	13202604	13203309	71925invertedloop+1411	III	13197637	13203764	gly-5	intron
III	13203311	13204016	71932invertedloop+1411	III	13197637	13203764	gly-5	intron
III	13202605	13203310	71960invertedloop+1412	III	13197637	13203764	gly-5	intron
III	13203313	13204018	71968invertedloop+1412	III	13197637	13203764	gly-5	intron
III	13202602	13203310	72133invertedloop+1418	III	13197637	13203764	gly-5	intron
III	13203313	13204021	72139invertedloop+1418	III	13197637	13203764	gly-5	intron
III	12224009	12224298	132274invertedloop+613	III	12223929	12224510	gmn-1	3'UTR
III	12224334	12224623	132280invertedloop+613	III	12223929	12224510	gmn-1	3'UTR
I	902621	902746	111146invertedloop+309%2C+6+gaps	I	901687	902973	gpa-16	intron
I	902812	902931	111149invertedloop+309%2C+6+gaps	I	901687	902973	gpa-16	intron
I	901435	901705	128610invertedloop+552%2C+10+gaps	I	901687	902973	gpa-16	intron
I	901716	901988	128613invertedloop+552%2C+10+gaps	I	901687	902973	gpa-16	intron
I	901433	901710	128770invertedloop+556	I	901687	902973	gpa-16	intron
I	901713	901990	128778invertedloop+556	I	901687	902973	gpa-16	intron
I	901431	901710	129045invertedloop+560	I	901687	902973	gpa-16	intron
I	901713	901992	129051invertedloop+560	I	901687	902973	gpa-16	intron
I	901429	901710	129252invertedloop+564	I	901687	902973	gpa-16	intron
I	901713	901994	129260invertedloop+564	I	901687	902973	gpa-16	intron
I	901427	901710	129443invertedloop+568	I	901687	902973	gpa-16	intron
I	901713	901996	129447invertedloop+568	I	901687	902973	gpa-16	intron
I	901423	901710	129846invertedloop+575	I	901687	902973	gpa-16	intron
I	901712	901999	129858invertedloop+575	I	901687	902973	gpa-16	intron
I	901421	901710	130058invertedloop+579	I	901687	902973	gpa-16	intron
I	901712	902001	130065invertedloop+579	I	901687	902973	gpa-16	intron
I	901419	901710	130383invertedloop+583	I	901687	902973	gpa-16	intron
I	901712	902003	130388invertedloop+583	I	901687	902973	gpa-16	intron
I	901417	901710	130579invertedloop+587	I	901687	902973	gpa-16	intron
I	901712	902005	130588invertedloop+587	I	901687	902973	gpa-16	intron
I	901415	901710	130895invertedloop+591	I	901687	902973	gpa-16	intron
I	901712	902007	130905invertedloop+591	I	901687	902973	gpa-16	intron
I	901416	901713	131128invertedloop+595	I	901687	902973	gpa-16	intron
I	901715	902012	131135invertedloop+595	I	901687	902973	gpa-16	intron
I	901408	901713	132148invertedloop+611	I	901687	902973	gpa-16	intron
I	901715	902020	132162invertedloop+611	I	901687	902973	gpa-16	intron
I	901405	901713	132451invertedloop+617	I	901687	902973	gpa-16	intron
I	901715	902023	132458invertedloop+617	I	901687	902973	gpa-16	intron
I	901401	901713	132880invertedloop+625	I	901687	902973	gpa-16	intron
I	901715	902027	132889invertedloop+625	I	901687	902973	gpa-16	intron
I	901399	901713	133067invertedloop+629	I	901687	902973	gpa-16	intron
I	901715	902029	133076invertedloop+629	I	901687	902973	gpa-16	intron
I	901393	901713	133783invertedloop+642	I	901687	902973	gpa-16	intron
I	901716	902036	133803invertedloop+642	I	901687	902973	gpa-16	intron
I	901387	901714	134500invertedloop+655	I	901687	902973	gpa-16	intron
I	901716	902043	134508invertedloop+655	I	901687	902973	gpa-16	intron
I	901385	901714	134664invertedloop+659	I	901687	902973	gpa-16	intron
I	901716	902045	134670invertedloop+659	I	901687	902973	gpa-16	intron
I	901383	901714	134920invertedloop+663	I	901687	902973	gpa-16	intron
I	901716	902047	134929invertedloop+663	I	901687	902973	gpa-16	intron
I	901379	901713	135269invertedloop+670	I	901687	902973	gpa-16	intron
I	901716	902050	135277invertedloop+670	I	901687	902973	gpa-16	intron
I	901377	901714	135518invertedloop+675	I	901687	902973	gpa-16	intron
I	901716	902053	135525invertedloop+675	I	901687	902973	gpa-16	intron
I	901374	901713	135822invertedloop+680	I	901687	902973	gpa-16	intron
I	901716	902055	135825invertedloop+680	I	901687	902973	gpa-16	intron
I	901372	901713	136014invertedloop+684	I	901687	902973	gpa-16	intron
I	901716	902057	136018invertedloop+684	I	901687	902973	gpa-16	intron
I	901367	901714	136627invertedloop+696	I	901687	902973	gpa-16	intron
I	901717	902064	136639invertedloop+696	I	901687	902973	gpa-16	intron
I	12822916	12823024	106958invertedloop+266%2C+4+gaps	I	12822216	12824505	gsk-3	intron
I	12822757	12822869	106961invertedloop+266%2C+4+gaps	I	12822216	12824505	gsk-3	intron
I	12824299	12824321	62142invertedloop+119	I	12822216	12824505	gsk-3	intron
I	12824201	12824223	62164invertedloop+119	I	12822216	12824505	gsk-3	intron
V	909994	910261	129292invertedloop+564%2C+7+gaps	V	909252	910654	H24K24.4	intron
V	909696	909960	129293invertedloop+564%2C+7+gaps	V	909252	910654	H24K24.4	intron
V	909979	910283	132017invertedloop+609	V	909252	910654	H24K24.4	intron
V	909673	909977	132023invertedloop+609	V	909252	910654	H24K24.4	intron
V	909980	910290	132781invertedloop+622	V	909252	910654	H24K24.4	intron
V	909667	909977	132785invertedloop+622	V	909252	910654	H24K24.4	intron
V	909984	910298	133171invertedloop+630	V	909252	910654	H24K24.4	intron
V	909667	909981	133182invertedloop+630	V	909252	910654	H24K24.4	intron
V	909980	910304	134258invertedloop+650	V	909252	910654	H24K24.4	intron
V	909653	909977	134268invertedloop+650	V	909252	910654	H24K24.4	intron
V	909980	910306	134465invertedloop+654	V	909252	910654	H24K24.4	intron
V	909651	909977	134480invertedloop+654	V	909252	910654	H24K24.4	intron
V	909980	910309	134673invertedloop+659	V	909252	910654	H24K24.4	intron
V	909649	909978	134684invertedloop+659	V	909252	910654	H24K24.4	intron
V	909980	910311	134962invertedloop+664	V	909252	910654	H24K24.4	intron
V	909646	909977	134974invertedloop+664	V	909252	910654	H24K24.4	intron
V	909980	910314	135281invertedloop+670	V	909252	910654	H24K24.4	intron
V	909643	909977	135286invertedloop+670	V	909252	910654	H24K24.4	intron
V	909980	910318	135679invertedloop+678	V	909252	910654	H24K24.4	intron
V	909639	909977	135687invertedloop+678	V	909252	910654	H24K24.4	intron
V	909982	910375	141561invertedloop+788	V	909252	910654	H24K24.4	intron
V	909586	909979	141570invertedloop+788	V	909252	910654	H24K24.4	intron
V	909982	910377	141979invertedloop+792	V	909252	910654	H24K24.4	intron
V	909584	909979	141988invertedloop+792	V	909252	910654	H24K24.4	intron
V	909982	910383	142619invertedloop+803	V	909252	910654	H24K24.4	intron
V	909579	909980	142622invertedloop+803	V	909252	910654	H24K24.4	intron
V	909982	910386	142888invertedloop+809	V	909252	910654	H24K24.4	intron
V	909576	909980	142894invertedloop+809	V	909252	910654	H24K24.4	intron
V	909982	910388	143150invertedloop+813	V	909252	910654	H24K24.4	intron
V	909574	909980	143162invertedloop+813	V	909252	910654	H24K24.4	intron
V	909982	910390	143329invertedloop+817	V	909252	910654	H24K24.4	intron
V	909572	909980	143343invertedloop+817	V	909252	910654	H24K24.4	intron
V	909982	910392	143592invertedloop+821	V	909252	910654	H24K24.4	intron
V	909570	909980	143600invertedloop+821	V	909252	910654	H24K24.4	intron
V	909980	910399	144552invertedloop+840	V	909252	910654	H24K24.4	intron
V	909558	909977	144565invertedloop+840	V	909252	910654	H24K24.4	intron
V	909974	910397	144805invertedloop+847	V	909252	910654	H24K24.4	intron
V	909549	909972	144817invertedloop+847	V	909252	910654	H24K24.4	intron
V	909980	910410	145620invertedloop+862	V	909252	910654	H24K24.4	intron
V	909547	909977	145635invertedloop+862	V	909252	910654	H24K24.4	intron
V	909974	910405	145693invertedloop+863	V	909252	910654	H24K24.4	intron
V	909541	909972	145698invertedloop+863	V	909252	910654	H24K24.4	intron
V	909979	910412	145867invertedloop+867	V	909252	910654	H24K24.4	intron
V	909544	909977	145875invertedloop+867	V	909252	910654	H24K24.4	intron
V	909980	910414	145955invertedloop+869	V	909252	910654	H24K24.4	intron
V	909544	909978	145963invertedloop+869	V	909252	910654	H24K24.4	intron
V	909970	910407	146305invertedloop+875	V	909252	910654	H24K24.4	intron
V	909531	909968	146310invertedloop+875	V	909252	910654	H24K24.4	intron
V	909980	910421	146702invertedloop+884	V	909252	910654	H24K24.4	intron
V	909536	909977	146707invertedloop+884	V	909252	910654	H24K24.4	intron
V	909981	910424	146871invertedloop+888	V	909252	910654	H24K24.4	intron
V	909535	909978	146881invertedloop+888	V	909252	910654	H24K24.4	intron
V	909970	910416	147138invertedloop+893	V	909252	910654	H24K24.4	intron
V	909522	909968	147155invertedloop+893	V	909252	910654	H24K24.4	intron
V	909980	910433	147865invertedloop+908	V	909252	910654	H24K24.4	intron
V	909524	909977	147872invertedloop+908	V	909252	910654	H24K24.4	intron
V	909974	910429	148059invertedloop+911	V	909252	910654	H24K24.4	intron
V	909517	909972	148077invertedloop+911	V	909252	910654	H24K24.4	intron
V	909980	910435	148116invertedloop+912	V	909252	910654	H24K24.4	intron
V	909522	909977	148126invertedloop+912	V	909252	910654	H24K24.4	intron
V	909974	910431	148242invertedloop+915	V	909252	910654	H24K24.4	intron
V	909515	909972	148252invertedloop+915	V	909252	910654	H24K24.4	intron
V	909980	910446	149212invertedloop+934	V	909252	910654	H24K24.4	intron
V	909511	909977	149223invertedloop+934	V	909252	910654	H24K24.4	intron
I	1171271	1171493	125849invertedloop+500%2C+6+gaps	I	1171412	1173491	haf-6	Intron 3
I	1171538	1172118	94939invertedloop+1978%2C+13+gaps	I	1171412	1173491	haf-6	Intron 3
I	1172936	1173517	94940invertedloop+1978%2C+13+gaps	I	1171412	1173491	haf-6	Intron 3
IV	435797	435997	120496invertedloop+416%2C+6+gaps	IV	435543	436027	hum-8	intron
IV	435580	435784	120497invertedloop+416%2C+6+gaps	IV	435543	436027	hum-8	intron
II	14372830	14372870	100457invertedloop+209	II	14368594	14373187	imb-2	intron
II	14372660	14372700	100459invertedloop+209	II	14368594	14373187	imb-2	intron
I	3613098	3613439	147257invertedloop+895%2C+13+gaps	I	3612573	3613376	inx-21	intron
I	3612543	3612895	147258invertedloop+895%2C+13+gaps	I	3612573	3613376	inx-21	intron
I	3612991	3613531	56992invertedloop+1082	I	3612573	3613376	inx-21	intron
I	3612448	3612988	56996invertedloop+1082	I	3612573	3613376	inx-21	intron
I	3612991	3613537	57479invertedloop+1094	I	3612573	3613376	inx-21	intron
I	3612442	3612988	57488invertedloop+1094	I	3612573	3613376	inx-21	intron
I	3612991	3613550	58809invertedloop+1120	I	3612573	3613376	inx-21	intron
I	3612429	3612988	58812invertedloop+1120	I	3612573	3613376	inx-21	intron
I	3612991	3613552	58973invertedloop+1124	I	3612573	3613376	inx-21	intron
I	3612427	3612988	58979invertedloop+1124	I	3612573	3613376	inx-21	intron
I	3612991	3613554	59138invertedloop+1128	I	3612573	3613376	inx-21	intron
I	3612425	3612988	59144invertedloop+1128	I	3612573	3613376	inx-21	intron
I	3612991	3613556	59425invertedloop+1132	I	3612573	3613376	inx-21	intron
I	3612423	3612988	59431invertedloop+1132	I	3612573	3613376	inx-21	intron
I	3612991	3613558	59533invertedloop+1135	I	3612573	3613376	inx-21	intron
I	3612422	3612989	59539invertedloop+1135	I	3612573	3613376	inx-21	intron
I	6473645	6473923	130048invertedloop+578%2C+4+gaps	I	6473367	6473882	K06A5.1	5' UTR
I	6473344	6473618	130049invertedloop+578%2C+4+gaps	I	6473367	6473882	K06A5.1	5' UTR
V	9993306	9993450	111967invertedloop+318	V	9993137	9993409	K08H10.3	3' UTR
V	9993131	9993275	111972invertedloop+318	V	9993137	9993409	K08H10.3	3' UTR
I	14929968	14930016	106453invertedloop+261%2C+1+gap	I	14919659	14940889	kin-1	intron
I	14929754	14929803	106455invertedloop+261%2C+1+gap	I	14919659	14940889	kin-1	intron
I	14926757	14926786	111166invertedloop+310	I	14919659	14940889	kin-1	intron
I	14926475	14926504	111172invertedloop+310	I	14919659	14940889	kin-1	intron
I	14927755	14927797	112833invertedloop+326%2C+1+gap	I	14919659	14940889	kin-1	intron
I	14927470	14927511	112836invertedloop+326%2C+1+gap	I	14919659	14940889	kin-1	intron
I	14932467	14932568	121753invertedloop+433%2C+3+gaps	I	14919659	14940889	kin-1	intron
I	14932134	14932234	121755invertedloop+433%2C+3+gaps	I	14919659	14940889	kin-1	intron
I	14926824	14926841	122201invertedloop+44	I	14919659	14940889	kin-1	intron
I	14926796	14926813	122211invertedloop+44	I	14919659	14940889	kin-1	intron
I	14929308	14929525	132239invertedloop+612%2C+13+gaps	I	14919659	14940889	kin-1	intron
I	14928912	14929120	132240invertedloop+612%2C+13+gaps	I	14919659	14940889	kin-1	intron
I	14920134	14920162	146764invertedloop+885%2C+1+gap	I	14919659	14940889	kin-1	intron
I	14935655	14935682	54539invertedloop+1031	I	14919659	14940889	kin-1	intron
I	14934650	14934677	54542invertedloop+1031	I	14919659	14940889	kin-1	intron
I	14923604	14923634	62664invertedloop+120	I	14919659	14940889	kin-1	intron
I	14923513	14923543	62671invertedloop+120	I	14919659	14940889	kin-1	intron
I	14939864	14939904	74618invertedloop+1478	I	14919659	14940889	kin-1	intron
IV	11345581	11345737	114818invertedloop+347%2C+6+gaps	IV	11343014	11345861	klp-12	intron
IV	11345389	11345541	114819invertedloop+347%2C+6+gaps	IV	11343014	11345861	klp-12	intron
IV	11345212	11345267	115263invertedloop+352%2C+2+gaps	IV	11343014	11345861	klp-12	intron
IV	11344914	11344969	115264invertedloop+352%2C+2+gaps	IV	11343014	11345861	klp-12	intron
IV	11344027	11344111	116117invertedloop+361%2C+1+gap	IV	11343014	11345861	klp-12	intron
IV	11343749	11343834	116120invertedloop+361%2C+1+gap	IV	11343014	11345861	klp-12	intron
I	11677586	11677812	136147invertedloop+687	I	11677275	11677751	kpc-1	intron
I	11677124	11677350	136152invertedloop+687	I	11677275	11677751	kpc-1	intron
I	11677343	11678044	71617invertedloop+1403	I	11677275	11677751	kpc-1	intron
X	7144669	7144833	129126invertedloop+561%2C+1+gap	X	7144251	7144788	lam-2	3' UTR
X	7144271	7144434	129127invertedloop+561%2C+1+gap	X	7144251	7144788	lam-2	3' UTR
II	13190860	13191058	119835invertedloop+408%2C+3+gaps	II	13189892	13190974	lec-1	5' UTR
II	13190649	13190850	119836invertedloop+408%2C+3+gaps	II	13189892	13190974	lec-1	5' UTR
II	13190182	13190442	127061invertedloop+523%2C+12+gaps	II	13189892	13190974	lec-1	5' UTR
II	13189918	13190166	127062invertedloop+523%2C+12+gaps	II	13189892	13190974	lec-1	5' UTR
II	14066329	14066643	138856invertedloop+736%2C+18+gaps	II	14065955	14068128	lem-2	3' UTR
II	14065906	14066226	138857invertedloop+736%2C+18+gaps	II	14065955	14068128	lem-2	3' UTR
II	14065093	14065485	141866invertedloop+790%2C+2+gaps	II	14064764	14065370	lem-2	intron
II	14064694	14065084	141869invertedloop+790%2C+2+gaps	II	14064764	14065370	lem-2	intron
II	14065093	14065593	53177invertedloop+1002	II	14064764	14065370	lem-2	intron
II	14064590	14065090	53178invertedloop+1002	II	14064764	14065370	lem-2	intron
II	14065093	14065603	54067invertedloop+1021	II	14064764	14065370	lem-2	intron
II	14064581	14065091	54069invertedloop+1021	II	14064764	14065370	lem-2	intron
II	14065093	14065605	54223invertedloop+1025	II	14064764	14065370	lem-2	intron
II	14064579	14065091	54226invertedloop+1025	II	14064764	14065370	lem-2	intron
II	14065094	14065609	54582invertedloop+1032	II	14064764	14065370	lem-2	intron
II	14064576	14065091	54584invertedloop+1032	II	14064764	14065370	lem-2	intron
II	14065089	14065614	55585invertedloop+1052	II	14064764	14065370	lem-2	intron
II	14064561	14065086	55588invertedloop+1052	II	14064764	14065370	lem-2	intron
II	14065094	14065622	55751invertedloop+1057	II	14064764	14065370	lem-2	intron
II	14065089	14065617	55752invertedloop+1057	II	14064764	14065370	lem-2	intron
II	14064564	14065092	55757invertedloop+1057	II	14064764	14065370	lem-2	intron
II	14064559	14065087	55758invertedloop+1057	II	14064764	14065370	lem-2	intron
II	14067965	14068240	55862invertedloop+1059%2C+3+gaps	II	14065955	14068128	lem-2	3' UTR
II	14067180	14067458	55863invertedloop+1059%2C+3+gaps	II	14065955	14068128	lem-2	3' UTR
II	14065089	14065619	56065invertedloop+1062	II	14064764	14065370	lem-2	intron
II	14064556	14065086	56066invertedloop+1062	II	14064764	14065370	lem-2	intron
II	14065089	14065628	56911invertedloop+1080	II	14064764	14065370	lem-2	intron
II	14064547	14065086	56912invertedloop+1080	II	14064764	14065370	lem-2	intron
II	14065089	14065630	57068invertedloop+1084	II	14064764	14065370	lem-2	intron
II	14064545	14065086	57069invertedloop+1084	II	14064764	14065370	lem-2	intron
II	14065089	14065634	57399invertedloop+1091	II	14064764	14065370	lem-2	intron
II	14064542	14065087	57402invertedloop+1091	II	14064764	14065370	lem-2	intron
II	14065089	14065636	57553invertedloop+1096	II	14064764	14065370	lem-2	intron
II	14064539	14065086	57557invertedloop+1096	II	14064764	14065370	lem-2	intron
II	14065089	14065638	57803invertedloop+1100	II	14064764	14065370	lem-2	intron
II	14064537	14065086	57806invertedloop+1100	II	14064764	14065370	lem-2	intron
II	14065090	14065645	58325invertedloop+1111	II	14064764	14065370	lem-2	intron
II	14064533	14065088	58328invertedloop+1111	II	14064764	14065370	lem-2	intron
II	14065090	14065647	58464invertedloop+1115	II	14064764	14065370	lem-2	intron
II	14064531	14065088	58468invertedloop+1115	II	14064764	14065370	lem-2	intron
II	14065090	14065651	58922invertedloop+1123	II	14064764	14065370	lem-2	intron
II	14064527	14065088	58927invertedloop+1123	II	14064764	14065370	lem-2	intron
II	14065090	14065660	59881invertedloop+1141	II	14064764	14065370	lem-2	intron
II	14064518	14065088	59883invertedloop+1141	II	14064764	14065370	lem-2	intron
II	14065090	14065662	60019invertedloop+1145	II	14064764	14065370	lem-2	intron
II	14064516	14065088	60021invertedloop+1145	II	14064764	14065370	lem-2	intron
II	14065090	14065664	60156invertedloop+1149	II	14064764	14065370	lem-2	intron
II	14064514	14065088	60158invertedloop+1149	II	14064764	14065370	lem-2	intron
II	14065090	14065666	60438invertedloop+1153	II	14064764	14065370	lem-2	intron
II	14064512	14065088	60439invertedloop+1153	II	14064764	14065370	lem-2	intron
II	14065090	14065668	60601invertedloop+1157	II	14064764	14065370	lem-2	intron
II	14064510	14065088	60602invertedloop+1157	II	14064764	14065370	lem-2	intron
II	14065090	14065674	61337invertedloop+1170%2C+1+gap	II	14064764	14065370	lem-2	intron
II	14064503	14065088	61338invertedloop+1170%2C+1+gap	II	14064764	14065370	lem-2	intron
II	14065090	14065683	62097invertedloop+1189%2C+1+gap	II	14064764	14065370	lem-2	intron
II	14064493	14065087	62098invertedloop+1189%2C+1+gap	II	14064764	14065370	lem-2	intron
II	14065089	14065686	62451invertedloop+1195	II	14064764	14065370	lem-2	intron
II	14064490	14065087	62453invertedloop+1195	II	14064764	14065370	lem-2	intron
II	14065089	14065688	62612invertedloop+1199	II	14064764	14065370	lem-2	intron
II	14064488	14065087	62615invertedloop+1199	II	14064764	14065370	lem-2	intron
II	14065089	14065690	62883invertedloop+1204	II	14064764	14065370	lem-2	intron
II	14064485	14065086	62885invertedloop+1204	II	14064764	14065370	lem-2	intron
II	14065089	14065696	63426invertedloop+1216	II	14064764	14065370	lem-2	intron
II	14064479	14065086	63427invertedloop+1216	II	14064764	14065370	lem-2	intron
II	14065089	14065699	63694invertedloop+1222	II	14064764	14065370	lem-2	intron
II	14064476	14065086	63695invertedloop+1222	II	14064764	14065370	lem-2	intron
II	14065089	14065703	64078invertedloop+1230	II	14064764	14065370	lem-2	intron
II	14064472	14065086	64079invertedloop+1230	II	14064764	14065370	lem-2	intron
II	14065089	14065706	64275invertedloop+1235	II	14064764	14065370	lem-2	intron
II	14064470	14065087	64277invertedloop+1235	II	14064764	14065370	lem-2	intron
II	14065089	14065710	64641invertedloop+1243	II	14064764	14065370	lem-2	intron
II	14064466	14065087	64642invertedloop+1243	II	14064764	14065370	lem-2	intron
II	14065090	14065717	65397invertedloop+1256	II	14064764	14065370	lem-2	intron
II	14064460	14065087	65400invertedloop+1256	II	14064764	14065370	lem-2	intron
II	14065090	14065719	65612invertedloop+1260	II	14064764	14065370	lem-2	intron
II	14064458	14065087	65613invertedloop+1260	II	14064764	14065370	lem-2	intron
II	14065090	14065721	65788invertedloop+1264	II	14064764	14065370	lem-2	intron
II	14064456	14065087	65791invertedloop+1264	II	14064764	14065370	lem-2	intron
II	14065090	14065723	65944invertedloop+1268	II	14064764	14065370	lem-2	intron
II	14064454	14065087	65946invertedloop+1268	II	14064764	14065370	lem-2	intron
II	14065090	14065730	66613invertedloop+1282	II	14064764	14065370	lem-2	intron
II	14064447	14065087	66617invertedloop+1282	II	14064764	14065370	lem-2	intron
II	14065090	14065732	66772invertedloop+1286	II	14064764	14065370	lem-2	intron
II	14064445	14065087	66776invertedloop+1286	II	14064764	14065370	lem-2	intron
II	14065090	14065736	67137invertedloop+1294	II	14064764	14065370	lem-2	intron
II	14064441	14065087	67139invertedloop+1294	II	14064764	14065370	lem-2	intron
II	14065090	14065742	67598invertedloop+1306	II	14064764	14065370	lem-2	intron
II	14064435	14065087	67599invertedloop+1306	II	14064764	14065370	lem-2	intron
II	14065090	14065744	67795invertedloop+1310	II	14064764	14065370	lem-2	intron
II	14064433	14065087	67796invertedloop+1310	II	14064764	14065370	lem-2	intron
II	14065090	14065746	67924invertedloop+1314	II	14064764	14065370	lem-2	intron
II	14064431	14065087	67926invertedloop+1314	II	14064764	14065370	lem-2	intron
II	14065090	14065748	68045invertedloop+1318	II	14064764	14065370	lem-2	intron
II	14064429	14065087	68048invertedloop+1318	II	14064764	14065370	lem-2	intron
II	14065090	14065750	68283invertedloop+1321	II	14064764	14065370	lem-2	intron
II	14064428	14065088	68284invertedloop+1321	II	14064764	14065370	lem-2	intron
X	14066355	14066588	145249invertedloop+854%2C+1+gap	X	14065573	14066506	lgc-21	intron
X	14065733	14065967	145250invertedloop+854%2C+1+gap	X	14065573	14066506	lgc-21	intron
II	14346501	14346612	114897invertedloop+348%2C+2+gaps	II	14346238	14346962	lin-7	3' UTR
II	14346263	14346376	114898invertedloop+348%2C+2+gaps	II	14346238	14346962	lin-7	3' UTR
II	14346439	14346615	115387invertedloop+354	II	14346238	14346962	lin-7	3' UTR
II	14346260	14346436	115388invertedloop+354	II	14346238	14346962	lin-7	3' UTR
II	14346951	14347059	115555invertedloop+356	II	14346238	14346962	lin-7	3' UTR
II	14346702	14346810	115556invertedloop+356	II	14346238	14346962	lin-7	3' UTR
II	14346439	14346621	116490invertedloop+366	II	14346238	14346962	lin-7	3' UTR
II	14346254	14346436	116491invertedloop+366	II	14346238	14346962	lin-7	3' UTR
II	14346439	14346623	116854invertedloop+370	II	14346238	14346962	lin-7	3' UTR
II	14346252	14346436	116855invertedloop+370	II	14346238	14346962	lin-7	3' UTR
IV	14063977	14064051	109770invertedloop+295	IV	14063402	14066782	lst-4	intron
IV	14063755	14063829	109778invertedloop+295	IV	14063402	14066782	lst-4	intron
IV	14064964	14064992	130140invertedloop+58	IV	14063402	14066782	lst-4	intron
IV	14064933	14064961	130144invertedloop+58	IV	14063402	14066782	lst-4	intron
IV	14063703	14063729	63186invertedloop+121	IV	14063402	14066782	lst-4	intron
IV	14063607	14063633	63192invertedloop+121	IV	14063402	14066782	lst-4	intron
IV	14065330	14065368	82052invertedloop+1667	IV	14063402	14066782	lst-4	intron
IV	14063700	14063738	82055invertedloop+1667	IV	14063402	14066782	lst-4	intron
IV	14065369	14065489	92923invertedloop+1933%2C+4+gaps	IV	14063402	14066782	lst-4	intron
V	9856863	9856895	131038invertedloop+593	V	9853717	9858451	lsy-12	intron
V	9856301	9856333	131041invertedloop+593	V	9853717	9858451	lsy-12	intron
V	9854951	9855146	131993invertedloop+608%2C+1+gap	V	9853717	9858451	lsy-12	intron
V	9854537	9854731	131994invertedloop+608%2C+1+gap	V	9853717	9858451	lsy-12	intron
V	9853848	9853866	53864invertedloop+1019	V	9853717	9858451	lsy-12	intron
IV	4474948	4475421	150373invertedloop+959%2C+2+gaps	IV	4474476	4475388	m01h9.1	intron
IV	4474461	4474936	150375invertedloop+959%2C+2+gaps	IV	4474476	4475388	m01h9.1	intron
IV	4472035	4472157	113546invertedloop+333%2C+6+gaps	IV	4470817	4476981	M01H9.3	intron
IV	4471823	4471939	113547invertedloop+333%2C+6+gaps	IV	4470817	4476981	M01H9.3	intron
III	10935138	10935283	110630invertedloop+304	III	10934623	10935792	M142.8	intron
III	10935298	10935443	110649invertedloop+304	III	10934623	10935792	M142.8	intron
X	892792	892901	109721invertedloop+294%2C+2+gaps	X	892647	892862	mab-7	3' UTR/Intron
X	892606	892713	109722invertedloop+294%2C+2+gaps	X	892647	892862	mab-7	3' UTR/Intron
II	1826132	1826173	144969invertedloop+85%2C+1+gap	II	1825953	1828934	math-41	intron
II	1826087	1826129	144970invertedloop+85%2C+1+gap	II	1825953	1828934	math-41	intron
II	1828119	1828893	80259invertedloop+1622%2C+3+gaps	II	1827317	1828872	math-41	intron
II	1827270	1828045	80260invertedloop+1622%2C+3+gaps	II	1827317	1828872	math-41	intron
II	1515935	1516313	149661invertedloop+943%2C+5+gaps	II	1515434	1516301	math-45	intron
II	1515369	1515746	149662invertedloop+943%2C+5+gaps	II	1515434	1516301	math-45	intron
IV	3110514	3110617	100197invertedloop+207	IV	3105301	3116618	mca-3	intron
IV	3110409	3110512	100199invertedloop+207	IV	3105301	3116618	mca-3	intron
IV	3110514	3110619	100810invertedloop+211	IV	3105301	3116618	mca-3	intron
IV	3110407	3110512	100818invertedloop+211	IV	3105301	3116618	mca-3	intron
IV	3110515	3110621	101190invertedloop+214	IV	3105301	3116618	mca-3	intron
IV	3110406	3110512	101196invertedloop+214	IV	3105301	3116618	mca-3	intron
IV	3110515	3110623	101723invertedloop+218	IV	3105301	3116618	mca-3	intron
IV	3110404	3110512	101738invertedloop+218	IV	3105301	3116618	mca-3	intron
IV	3111086	3111218	106840invertedloop+265%2C+6+gaps	IV	3105301	3116618	mca-3	intron
IV	3110952	3111078	106841invertedloop+265%2C+6+gaps	IV	3105301	3116618	mca-3	intron
IV	3110855	3110935	107461invertedloop+271%2C+2+gaps	IV	3105301	3116618	mca-3	intron
IV	3110663	3110741	107462invertedloop+271%2C+2+gaps	IV	3105301	3116618	mca-3	intron
IV	3110800	3110937	107781invertedloop+275	IV	3105301	3116618	mca-3	intron
IV	3110661	3110798	107786invertedloop+275	IV	3105301	3116618	mca-3	intron
IV	3110800	3110939	108166invertedloop+279	IV	3105301	3116618	mca-3	intron
IV	3110659	3110798	108172invertedloop+279	IV	3105301	3116618	mca-3	intron
IV	3110800	3110942	108778invertedloop+285	IV	3105301	3116618	mca-3	intron
IV	3110656	3110798	108783invertedloop+285	IV	3105301	3116618	mca-3	intron
IV	3110801	3110944	109090invertedloop+288	IV	3105301	3116618	mca-3	intron
IV	3110655	3110798	109098invertedloop+288	IV	3105301	3116618	mca-3	intron
IV	3110801	3110948	109897invertedloop+296	IV	3105301	3116618	mca-3	intron
IV	3110651	3110798	109906invertedloop+296	IV	3105301	3116618	mca-3	intron
IV	3110801	3110951	110370invertedloop+301	IV	3105301	3116618	mca-3	intron
IV	3110649	3110799	110375invertedloop+301	IV	3105301	3116618	mca-3	intron
IV	3106858	3107033	116557invertedloop+366%2C+10+gaps	IV	3105301	3116618	mca-3	intron
IV	3106666	3106831	116558invertedloop+366%2C+10+gaps	IV	3105301	3116618	mca-3	intron
IV	3108706	3108744	121163invertedloop+426%2C+1+gap	IV	3105301	3116618	mca-3	intron
IV	3108317	3108356	121167invertedloop+426%2C+1+gap	IV	3105301	3116618	mca-3	intron
IV	3114254	3114467	122523invertedloop+443%2C+4+gaps	IV	3105301	3116618	mca-3	intron
IV	3114023	3114232	122524invertedloop+443%2C+4+gaps	IV	3105301	3116618	mca-3	intron
IV	3109309	3109569	127540invertedloop+532%2C+3+gaps	IV	3105301	3116618	mca-3	intron
IV	3109036	3109297	127541invertedloop+532%2C+3+gaps	IV	3105301	3116618	mca-3	intron
IV	3105849	3106141	135940invertedloop+682%2C+1+gap	IV	3105301	3116618	mca-3	intron
IV	3105458	3105751	135941invertedloop+682%2C+1+gap	IV	3105301	3116618	mca-3	intron
IV	3105801	3106162	138161invertedloop+724	IV	3105301	3116618	mca-3	intron
IV	3105437	3105798	138169invertedloop+724	IV	3105301	3116618	mca-3	intron
IV	3105801	3106164	138333invertedloop+728	IV	3105301	3116618	mca-3	intron
IV	3105435	3105798	138338invertedloop+728	IV	3105301	3116618	mca-3	intron
IV	3105801	3106169	138943invertedloop+738	IV	3105301	3116618	mca-3	intron
IV	3105430	3105798	138950invertedloop+738	IV	3105301	3116618	mca-3	intron
IV	3105801	3106175	139646invertedloop+750	IV	3105301	3116618	mca-3	intron
IV	3105424	3105798	139651invertedloop+750	IV	3105301	3116618	mca-3	intron
IV	3105801	3106177	139800invertedloop+754	IV	3105301	3116618	mca-3	intron
IV	3105422	3105798	139804invertedloop+754	IV	3105301	3116618	mca-3	intron
IV	3105801	3106181	140183invertedloop+761	IV	3105301	3116618	mca-3	intron
IV	3105419	3105799	140187invertedloop+761	IV	3105301	3116618	mca-3	intron
IV	3105798	3106272	149999invertedloop+950	IV	3105301	3116618	mca-3	intron
IV	3105321	3105795	150003invertedloop+950	IV	3105301	3116618	mca-3	intron
IV	3105798	3106276	150311invertedloop+958	IV	3105301	3116618	mca-3	intron
IV	3105317	3105795	150313invertedloop+958	IV	3105301	3116618	mca-3	intron
IV	3105797	3106280	150776invertedloop+968	IV	3105301	3116618	mca-3	intron
IV	3105311	3105794	150777invertedloop+968	IV	3105301	3116618	mca-3	intron
IV	3105799	3106284	150991invertedloop+972	IV	3105301	3116618	mca-3	intron
IV	3105311	3105796	150994invertedloop+972	IV	3105301	3116618	mca-3	intron
IV	3105799	3106286	151160invertedloop+976	IV	3105301	3116618	mca-3	intron
IV	3105309	3105796	151163invertedloop+976	IV	3105301	3116618	mca-3	intron
IV	3105799	3106292	151694invertedloop+988	IV	3105301	3116618	mca-3	intron
IV	3105303	3105796	151695invertedloop+988	IV	3105301	3116618	mca-3	intron
IV	3105798	3106300	53280invertedloop+1005	IV	3105301	3116618	mca-3	intron
IV	3105294	3105796	53281invertedloop+1005	IV	3105301	3116618	mca-3	intron
IV	3105798	3106302	53423invertedloop+1009	IV	3105301	3116618	mca-3	intron
IV	3105292	3105796	53425invertedloop+1009	IV	3105301	3116618	mca-3	intron
IV	3107275	3107305	53481invertedloop+101	IV	3105301	3116618	mca-3	intron
IV	3107203	3107233	53488invertedloop+101	IV	3105301	3116618	mca-3	intron
IV	3105798	3106304	53654invertedloop+1013	IV	3105301	3116618	mca-3	intron
IV	3105290	3105796	53656invertedloop+1013	IV	3105301	3116618	mca-3	intron
IV	3105800	3106306	53692invertedloop+1014	IV	3105301	3116618	mca-3	intron
IV	3105291	3105797	53695invertedloop+1014	IV	3105301	3116618	mca-3	intron
IV	3105800	3106309	53871invertedloop+1019	IV	3105301	3116618	mca-3	intron
IV	3105289	3105798	53874invertedloop+1019	IV	3105301	3116618	mca-3	intron
IV	3105800	3106319	54854invertedloop+1039	IV	3105301	3116618	mca-3	intron
IV	3105279	3105798	54859invertedloop+1039	IV	3105301	3116618	mca-3	intron
IV	3105796	3106317	55181invertedloop+1044	IV	3105301	3116618	mca-3	intron
IV	3105272	3105793	55185invertedloop+1044	IV	3105301	3116618	mca-3	intron
IV	3105796	3106325	56022invertedloop+1060	IV	3105301	3116618	mca-3	intron
IV	3105264	3105793	56025invertedloop+1060	IV	3105301	3116618	mca-3	intron
IV	3105796	3106327	56162invertedloop+1064	IV	3105301	3116618	mca-3	intron
IV	3105262	3105793	56164invertedloop+1064	IV	3105301	3116618	mca-3	intron
IV	3105796	3106329	56306invertedloop+1068	IV	3105301	3116618	mca-3	intron
IV	3105260	3105793	56308invertedloop+1068	IV	3105301	3116618	mca-3	intron
IV	3105796	3106331	56533invertedloop+1072	IV	3105301	3116618	mca-3	intron
IV	3105258	3105793	56538invertedloop+1072	IV	3105301	3116618	mca-3	intron
IV	3105797	3106333	56615invertedloop+1074	IV	3105301	3116618	mca-3	intron
IV	3105258	3105794	56617invertedloop+1074	IV	3105301	3116618	mca-3	intron
IV	3105797	3106335	56766invertedloop+1078	IV	3105301	3116618	mca-3	intron
IV	3105256	3105794	56772invertedloop+1078	IV	3105301	3116618	mca-3	intron
IV	3105799	3106545	75321invertedloop+1494	IV	3105301	3116618	mca-3	intron
IV	3105050	3105796	75323invertedloop+1494	IV	3105301	3116618	mca-3	intron
IV	3105799	3106547	75421invertedloop+1498	IV	3105301	3116618	mca-3	intron
IV	3105048	3105796	75424invertedloop+1498	IV	3105301	3116618	mca-3	intron
IV	3105799	3106550	75697invertedloop+1504	IV	3105301	3116618	mca-3	intron
IV	3105045	3105796	75700invertedloop+1504	IV	3105301	3116618	mca-3	intron
IV	3105799	3106553	75822invertedloop+1509	IV	3105301	3116618	mca-3	intron
IV	3105043	3105797	75823invertedloop+1509	IV	3105301	3116618	mca-3	intron
IV	3105799	3106555	76079invertedloop+1514	IV	3105301	3116618	mca-3	intron
IV	3105040	3105796	76082invertedloop+1514	IV	3105301	3116618	mca-3	intron
IV	3105799	3106558	76197invertedloop+1519	IV	3105301	3116618	mca-3	intron
IV	3105038	3105797	76200invertedloop+1519	IV	3105301	3116618	mca-3	intron
IV	3105799	3106561	76464invertedloop+1525	IV	3105301	3116618	mca-3	intron
IV	3105035	3105797	76469invertedloop+1525	IV	3105301	3116618	mca-3	intron
IV	3105799	3106563	76567invertedloop+1529	IV	3105301	3116618	mca-3	intron
IV	3105033	3105797	76571invertedloop+1529	IV	3105301	3116618	mca-3	intron
IV	3105799	3106567	76880invertedloop+1537	IV	3105301	3116618	mca-3	intron
IV	3105029	3105797	76886invertedloop+1537	IV	3105301	3116618	mca-3	intron
IV	3105799	3106572	77276invertedloop+1547	IV	3105301	3116618	mca-3	intron
IV	3105024	3105797	77279invertedloop+1547	IV	3105301	3116618	mca-3	intron
IV	3105799	3106578	77669invertedloop+1559	IV	3105301	3116618	mca-3	intron
IV	3105018	3105797	77671invertedloop+1559	IV	3105301	3116618	mca-3	intron
IV	3110519	3110615	99735invertedloop+203%2C+3+gaps	IV	3105301	3116618	mca-3	intron
IV	3110411	3110510	99736invertedloop+203%2C+3+gaps	IV	3105301	3116618	mca-3	intron
IV	2638104	2638497	142094invertedloop+793%2C+5+gaps	IV	2637684	2639632	mdf-2	intron
IV	2637703	2638095	142095invertedloop+793%2C+5+gaps	IV	2637684	2639632	mdf-2	intron
V	20261443	20261847	144585invertedloop+840%2C+13+gaps	V	20257597	20262464	mdt-17	intron
V	20261869	20262284	144586invertedloop+840%2C+13+gaps	V	20257597	20262464	mdt-17	intron
V	20259691	20259924	85521invertedloop+1750%2C+3+gaps	V	20257597	20262464	mdt-17	intron
V	20261212	20261442	85522invertedloop+1750%2C+3+gaps	V	20257597	20262464	mdt-17	intron
V	20257700	20257741	95678invertedloop+1989%2C+1+gap	V	20257597	20262464	mdt-17	intron
V	20259650	20259690	95680invertedloop+1989%2C+1+gap	V	20257597	20262464	mdt-17	intron
I	955129	955177	63605invertedloop+122%2C+1+gap	I	953095	957194	mig-1	intron
I	955203	955252	63608invertedloop+122%2C+1+gap	I	953095	957194	mig-1	intron
I	953431	953767	73667invertedloop+1450%2C+12+gaps	I	953095	957194	mig-1	intron
III	3906912	3907011	103068invertedloop+228%2C+2+gaps	III	3906516	3907229	mmcm-1	intron
III	3907040	3907141	103075invertedloop+228%2C+2+gaps	III	3906516	3907229	mmcm-1	intron
II	13161041	13161149	137642invertedloop+715	II	13161014	13161647	moe-3	3'UTR
II	309893	309931	147457invertedloop+90	II	309544	312325	mps-2	intron
II	309840	309878	147462invertedloop+90	II	309544	312325	mps-2	intron
II	312189	312457	82438invertedloop+1677	II	309544	312325	mps-2	intron
II	310779	311046	82442invertedloop+1677	II	309544	312325	mps-2	intron
II	465318	465494	131245invertedloop+597	II	464570	466042	nfyb-1	intron
II	464896	465072	131248invertedloop+597	II	464570	466042	nfyb-1	intron
II	465318	465517	133855invertedloop+643	II	464570	466042	nfyb-1	intron
II	464873	465072	133860invertedloop+643	II	464570	466042	nfyb-1	intron
II	465318	465521	134307invertedloop+651	II	464570	466042	nfyb-1	intron
II	464869	465072	134312invertedloop+651	II	464570	466042	nfyb-1	intron
II	465197	465530	135129invertedloop+668	II	464570	466042	nfyb-1	intron
II	464861	465194	135131invertedloop+668	II	464570	466042	nfyb-1	intron
II	465197	465538	136016invertedloop+684	II	464570	466042	nfyb-1	intron
II	464853	465194	136017invertedloop+684	II	464570	466042	nfyb-1	intron
V	2195159	2195827	72012invertedloop+1414	V	2194443	2195808	nhr-13	intron
V	2194412	2195080	72020invertedloop+1414	V	2194443	2195808	nhr-13	intron
V	4189338	4189619	130378invertedloop+582%2C+5+gaps	V	4189034	4189600	nhr-14	intron
V	4189036	4189316	130379invertedloop+582%2C+5+gaps	V	4189034	4189600	nhr-14	intron
V	4189578	4189657	79234invertedloop+160	V	4189034	4189600	nhr-14	intron
V	4189496	4189575	79254invertedloop+160	V	4189034	4189600	nhr-14	intron
IV	1640182	1640437	126783invertedloop+518%2C+2+gaps	IV	1639949	1640528	nhr-274	intron
IV	1639918	1640171	126784invertedloop+518%2C+2+gaps	IV	1639949	1640528	nhr-274	intron
IV	1640179	1640439	127004invertedloop+522	IV	1639949	1640528	nhr-274	intron
IV	1639916	1640176	127009invertedloop+522	IV	1639949	1640528	nhr-274	intron
IV	1640179	1640441	127201invertedloop+526	IV	1639949	1640528	nhr-274	intron
IV	1639914	1640176	127207invertedloop+526	IV	1639949	1640528	nhr-274	intron
IV	1640179	1640443	127426invertedloop+530	IV	1639949	1640528	nhr-274	intron
IV	1639912	1640176	127429invertedloop+530	IV	1639949	1640528	nhr-274	intron
IV	1640179	1640447	127836invertedloop+538	IV	1639949	1640528	nhr-274	intron
IV	1639908	1640176	127841invertedloop+538	IV	1639949	1640528	nhr-274	intron
IV	1640179	1640449	128104invertedloop+542	IV	1639949	1640528	nhr-274	intron
IV	1639906	1640176	128107invertedloop+542	IV	1639949	1640528	nhr-274	intron
IV	1640179	1640451	128278invertedloop+546	IV	1639949	1640528	nhr-274	intron
IV	1639904	1640176	128281invertedloop+546	IV	1639949	1640528	nhr-274	intron
IV	1640179	1640453	128499invertedloop+550	IV	1639949	1640528	nhr-274	intron
IV	1639902	1640176	128502invertedloop+550	IV	1639949	1640528	nhr-274	intron
IV	1640179	1640455	128702invertedloop+554	IV	1639949	1640528	nhr-274	intron
IV	1639900	1640176	128704invertedloop+554	IV	1639949	1640528	nhr-274	intron
IV	1640179	1640457	128906invertedloop+558	IV	1639949	1640528	nhr-274	intron
IV	1639898	1640176	128911invertedloop+558	IV	1639949	1640528	nhr-274	intron
IV	1640179	1640459	129170invertedloop+562	IV	1639949	1640528	nhr-274	intron
IV	1639896	1640176	129176invertedloop+562	IV	1639949	1640528	nhr-274	intron
IV	1640179	1640461	129370invertedloop+566	IV	1639949	1640528	nhr-274	intron
IV	1639894	1640176	129374invertedloop+566	IV	1639949	1640528	nhr-274	intron
IV	1640179	1640463	129618invertedloop+570	IV	1639949	1640528	nhr-274	intron
IV	1639892	1640176	129621invertedloop+570	IV	1639949	1640528	nhr-274	intron
IV	1640179	1640465	129823invertedloop+574	IV	1639949	1640528	nhr-274	intron
IV	1639890	1640176	129825invertedloop+574	IV	1639949	1640528	nhr-274	intron
IV	1640179	1640478	131599invertedloop+601%2C+1+gap	IV	1639949	1640528	nhr-274	intron
IV	1639876	1640176	131600invertedloop+601%2C+1+gap	IV	1639949	1640528	nhr-274	intron
IV	1640178	1640485	132367invertedloop+615	IV	1639949	1640528	nhr-274	intron
IV	1639869	1640176	132371invertedloop+615	IV	1639949	1640528	nhr-274	intron
IV	1640178	1640487	132587invertedloop+619	IV	1639949	1640528	nhr-274	intron
IV	1639867	1640176	132592invertedloop+619	IV	1639949	1640528	nhr-274	intron
IV	1640178	1640490	132901invertedloop+625	IV	1639949	1640528	nhr-274	intron
IV	1639864	1640176	132902invertedloop+625	IV	1639949	1640528	nhr-274	intron
IV	1640179	1640494	133232invertedloop+631	IV	1639949	1640528	nhr-274	intron
IV	1639862	1640177	133237invertedloop+631	IV	1639949	1640528	nhr-274	intron
IV	1640179	1640496	133414invertedloop+635	IV	1639949	1640528	nhr-274	intron
IV	1639860	1640177	133418invertedloop+635	IV	1639949	1640528	nhr-274	intron
IV	1640179	1640498	133592invertedloop+639	IV	1639949	1640528	nhr-274	intron
IV	1639858	1640177	133597invertedloop+639	IV	1639949	1640528	nhr-274	intron
IV	1640179	1640500	133882invertedloop+643	IV	1639949	1640528	nhr-274	intron
IV	1639856	1640177	133883invertedloop+643	IV	1639949	1640528	nhr-274	intron
IV	1640178	1640508	134844invertedloop+661	IV	1639949	1640528	nhr-274	intron
IV	1639846	1640176	134847invertedloop+661	IV	1639949	1640528	nhr-274	intron
IV	1640178	1640510	135018invertedloop+665	IV	1639949	1640528	nhr-274	intron
IV	1639844	1640176	135021invertedloop+665	IV	1639949	1640528	nhr-274	intron
IV	1640178	1640512	135184invertedloop+669	IV	1639949	1640528	nhr-274	intron
IV	1639842	1640176	135185invertedloop+669	IV	1639949	1640528	nhr-274	intron
IV	1640178	1640514	135445invertedloop+673	IV	1639949	1640528	nhr-274	intron
IV	1639840	1640176	135447invertedloop+673	IV	1639949	1640528	nhr-274	intron
IV	1640178	1640517	135745invertedloop+679	IV	1639949	1640528	nhr-274	intron
IV	1639837	1640176	135750invertedloop+679	IV	1639949	1640528	nhr-274	intron
IV	1640178	1640519	135994invertedloop+683	IV	1639949	1640528	nhr-274	intron
IV	1639835	1640176	135998invertedloop+683	IV	1639949	1640528	nhr-274	intron
IV	1640178	1640524	136479invertedloop+693	IV	1639949	1640528	nhr-274	intron
IV	1639830	1640176	136484invertedloop+693	IV	1639949	1640528	nhr-274	intron
IV	1640178	1640526	136706invertedloop+697	IV	1639949	1640528	nhr-274	intron
IV	1639828	1640176	136711invertedloop+697	IV	1639949	1640528	nhr-274	intron
IV	1640178	1640528	136995invertedloop+702	IV	1639949	1640528	nhr-274	intron
IV	1639825	1640175	136999invertedloop+702	IV	1639949	1640528	nhr-274	intron
IV	1640178	1640533	137477invertedloop+711	IV	1639949	1640528	nhr-274	intron
IV	1639821	1640176	137482invertedloop+711	IV	1639949	1640528	nhr-274	intron
IV	1640178	1640535	137656invertedloop+715	IV	1639949	1640528	nhr-274	intron
IV	1639819	1640176	137661invertedloop+715	IV	1639949	1640528	nhr-274	intron
IV	1640177	1640539	138210invertedloop+725	IV	1639949	1640528	nhr-274	intron
IV	1639813	1640175	138215invertedloop+725	IV	1639949	1640528	nhr-274	intron
IV	1640177	1640543	138678invertedloop+733	IV	1639949	1640528	nhr-274	intron
IV	1639809	1640175	138683invertedloop+733	IV	1639949	1640528	nhr-274	intron
IV	1640182	1640549	138838invertedloop+736	IV	1639949	1640528	nhr-274	intron
IV	1639812	1640179	138841invertedloop+736	IV	1639949	1640528	nhr-274	intron
IV	1640177	1640545	138896invertedloop+737	IV	1639949	1640528	nhr-274	intron
IV	1639807	1640175	138902invertedloop+737	IV	1639949	1640528	nhr-274	intron
IV	1640179	1640547	138946invertedloop+738	IV	1639949	1640528	nhr-274	intron
IV	1639808	1640176	138952invertedloop+738	IV	1639949	1640528	nhr-274	intron
IV	1640180	1640552	139375invertedloop+745	IV	1639949	1640528	nhr-274	intron
IV	1639806	1640178	139379invertedloop+745	IV	1639949	1640528	nhr-274	intron
IV	1640182	1640561	139990invertedloop+759	IV	1639949	1640528	nhr-274	intron
IV	1639801	1640180	139994invertedloop+759	IV	1639949	1640528	nhr-274	intron
X	2600667	2600747	108236invertedloop+279%2C+3+gaps	X	2594102	2600797	nhr-40	intron
X	2600467	2600548	108237invertedloop+279%2C+3+gaps	X	2594102	2600797	nhr-40	intron
X	2599284	2599320	133095invertedloop+629%2C+1+gap	X	2594102	2600797	nhr-40	intron
X	2598690	2598727	133096invertedloop+629%2C+1+gap	X	2594102	2600797	nhr-40	intron
X	2600153	2600227	90772invertedloop+188	X	2594102	2600797	nhr-40	intron
X	2600038	2600112	90786invertedloop+188	X	2594102	2600797	nhr-40	intron
X	2596543	2596600	99594invertedloop+202%2C+1+gap	X	2594102	2600797	nhr-40	intron
X	2596397	2596455	99601invertedloop+202%2C+1+gap	X	2594102	2600797	nhr-40	intron
IV	1390227	1390261	138335invertedloop+728	IV	1388702	1393879	nhr-41	intron
IV	1389532	1389566	138340invertedloop+728	IV	1388702	1393879	nhr-41	intron
IV	1388895	1388927	66205invertedloop+1273	IV	1388702	1393879	nhr-41	intron
IV	1392928	1393066	71387invertedloop+1399%2C+1+gap	IV	1388702	1393879	nhr-41	intron
IV	1391622	1391682	72184invertedloop+1419%2C+1+gap	IV	1388702	1393879	nhr-41	intron
IV	1390262	1390321	72185invertedloop+1419%2C+1+gap	IV	1388702	1393879	nhr-41	intron
IV	1392993	1393056	75699invertedloop+1504	IV	1388702	1393879	nhr-41	intron
IV	1391551	1391614	75702invertedloop+1504	IV	1388702	1393879	nhr-41	intron
IV	1389403	1389451	86152invertedloop+1767	IV	1388702	1393879	nhr-41	intron
III	3117301	3117345	112455invertedloop+322%2C+1+gap	III	3116998	3127032	nipa-1	intron
III	3117579	3117624	112464invertedloop+322%2C+1+gap	III	3116998	3127032	nipa-1	intron
III	3122494	3122514	120670invertedloop+42	III	3116998	3127032	nipa-1	intron
III	3122517	3122537	120714invertedloop+42	III	3116998	3127032	nipa-1	intron
III	3117304	3117334	124892invertedloop+483	III	3116998	3127032	nipa-1	intron
III	3126122	3126178	136142invertedloop+687	III	3116998	3127032	nipa-1	intron
III	3121414	3121577	136143invertedloop+687	III	3116998	3127032	nipa-1	intron
III	3126754	3126810	136170invertedloop+687	III	3116998	3127032	nipa-1	intron
III	3121939	3122102	136171invertedloop+687	III	3116998	3127032	nipa-1	intron
III	3123389	3123785	143047invertedloop+810%2C+12+gaps	III	3116998	3127032	nipa-1	intron
III	3123794	3124200	143048invertedloop+810%2C+12+gaps	III	3116998	3127032	nipa-1	intron
III	3119082	3119377	146317invertedloop+875%2C+1+gap	III	3116998	3127032	nipa-1	intron
III	3119662	3119958	146322invertedloop+875%2C+1+gap	III	3116998	3127032	nipa-1	intron
III	3125976	3126005	58774invertedloop+112%2C+1+gap	III	3116998	3127032	nipa-1	intron
III	3126061	3126089	58786invertedloop+112%2C+1+gap	III	3116998	3127032	nipa-1	intron
III	3123079	3123795	72848invertedloop+1433	III	3116998	3127032	nipa-1	intron
III	3123797	3124513	72870invertedloop+1433	III	3116998	3127032	nipa-1	intron
III	3122559	3122613	84861invertedloop+174	III	3116998	3127032	nipa-1	intron
III	3122680	3122734	84951invertedloop+174	III	3116998	3127032	nipa-1	intron
III	3117023	3117041	86958invertedloop+1786	III	3116998	3127032	nipa-1	intron
III	3118792	3118810	86973invertedloop+1786	III	3116998	3127032	nipa-1	intron
IV	1491545	1491636	126968invertedloop+521%2C+1+gap	IV	1490947	1494628	npp-20	intron
IV	1491114	1491204	126969invertedloop+521%2C+1+gap	IV	1490947	1494628	npp-20	intron
IV	1492801	1493183	141838invertedloop+790	IV	1490947	1494628	npp-20	intron
IV	1492392	1492774	141847invertedloop+790	IV	1490947	1494628	npp-20	intron
IV	1492782	1493597	80604invertedloop+1631	IV	1490947	1494628	npp-20	intron
IV	1491965	1492780	80607invertedloop+1631	IV	1490947	1494628	npp-20	intron
I	12488132	12488350	138121invertedloop+723%2C+1+gap	I	12488068	12488858	pars-2	intron
I	12488613	12488821	62292invertedloop+1191	I	12488068	12488858	pars-2	intron
III	1221641	1221727	107669invertedloop+274	III	1221573	1221936	pes-4	intron
III	1221830	1221916	107701invertedloop+274	III	1221573	1221936	pes-4	intron
III	1221754	1221916	87758invertedloop+1805%2C+2+gaps	III	1221573	1221936	pes-4	intron
V	12020632	12020983	149136invertedloop+932%2C+1+gap	V	12019418	12023583	pkc-1	intron
V	12020050	12020400	149138invertedloop+932%2C+1+gap	V	12019418	12023583	pkc-1	intron
IV	8748084	8748184	100384invertedloop+208	IV	8747965	8748127	pme-3	intron
IV	8747975	8748075	100393invertedloop+208	IV	8747965	8748127	pme-3	intron
IV	8748078	8748276	118998invertedloop+398	IV	8747965	8748127	pme-3	intron
IV	8747877	8748075	119005invertedloop+398	IV	8747965	8748127	pme-3	intron
IV	8748078	8748280	119642invertedloop+406	IV	8747965	8748127	pme-3	intron
IV	8747873	8748075	119645invertedloop+406	IV	8747965	8748127	pme-3	intron
IV	8748078	8748283	120142invertedloop+412	IV	8747965	8748127	pme-3	intron
IV	8747870	8748075	120151invertedloop+412	IV	8747965	8748127	pme-3	intron
IV	8748078	8748285	120456invertedloop+416	IV	8747965	8748127	pme-3	intron
IV	8747868	8748075	120461invertedloop+416	IV	8747965	8748127	pme-3	intron
IV	8748078	8748287	120737invertedloop+420	IV	8747965	8748127	pme-3	intron
IV	8747866	8748075	120742invertedloop+420	IV	8747965	8748127	pme-3	intron
IV	8748078	8748290	121150invertedloop+426	IV	8747965	8748127	pme-3	intron
IV	8747863	8748075	121154invertedloop+426	IV	8747965	8748127	pme-3	intron
IV	8748078	8748293	121623invertedloop+432	IV	8747965	8748127	pme-3	intron
IV	8747860	8748075	121625invertedloop+432	IV	8747965	8748127	pme-3	intron
IV	8748079	8748295	121800invertedloop+434	IV	8747965	8748127	pme-3	intron
IV	8747860	8748076	121803invertedloop+434	IV	8747965	8748127	pme-3	intron
IV	8748079	8748297	122108invertedloop+438	IV	8747965	8748127	pme-3	intron
IV	8747858	8748076	122113invertedloop+438	IV	8747965	8748127	pme-3	intron
IV	8748079	8748300	122546invertedloop+444	IV	8747965	8748127	pme-3	intron
IV	8747855	8748076	122551invertedloop+444	IV	8747965	8748127	pme-3	intron
IV	8748079	8748302	122790invertedloop+448	IV	8747965	8748127	pme-3	intron
IV	8747853	8748076	122792invertedloop+448	IV	8747965	8748127	pme-3	intron
IV	8748079	8748307	123343invertedloop+457	IV	8747965	8748127	pme-3	intron
IV	8747849	8748077	123347invertedloop+457	IV	8747965	8748127	pme-3	intron
IV	8748079	8748311	123840invertedloop+465	IV	8747965	8748127	pme-3	intron
IV	8747845	8748077	123848invertedloop+465	IV	8747965	8748127	pme-3	intron
IV	8748079	8748313	124066invertedloop+469	IV	8747965	8748127	pme-3	intron
IV	8747843	8748077	124075invertedloop+469	IV	8747965	8748127	pme-3	intron
IV	8748079	8748316	124408invertedloop+475	IV	8747965	8748127	pme-3	intron
IV	8747840	8748077	124412invertedloop+475	IV	8747965	8748127	pme-3	intron
III	13522873	13523654	79885invertedloop+1614%2C+1+gap	III	13521303	13523929	pod-1	intron
III	13522039	13522821	79886invertedloop+1614%2C+1+gap	III	13521303	13523929	pod-1	intron
III	13779462	13779496	104842invertedloop+245	III	13777625	13780120	pot-3	intron
III	13779250	13779284	104845invertedloop+245	III	13777625	13780120	pot-3	intron
III	13780091	13780196	136200invertedloop+688	III	13777625	13780120	pot-3	intron
III	13779507	13779612	136201invertedloop+688	III	13777625	13780120	pot-3	intron
II	13452313	13452505	123876invertedloop+466	II	13451880	13452437	pqn-27	intron
II	13452038	13452230	123879invertedloop+466	II	13451880	13452437	pqn-27	intron
II	13452273	13452644	139302invertedloop+744	II	13451880	13452437	pqn-27	intron
II	13451899	13452270	139310invertedloop+744	II	13451880	13452437	pqn-27	intron
II	13452274	13452681	143231invertedloop+815	II	13451880	13452437	pqn-27	intron
II	13451865	13452272	143234invertedloop+815	II	13451880	13452437	pqn-27	intron
II	13451921	13452035	73887invertedloop+1457%2C+4+gaps	II	13451880	13452437	pqn-27	intron
II	13451846	13452653	79923invertedloop+1616	II	13451880	13452437	pqn-27	intron
II	13451843	13452653	80240invertedloop+1622	II	13451880	13452437	pqn-27	intron
II	13451841	13452653	80347invertedloop+1626	II	13451880	13452437	pqn-27	intron
II	13451829	13452649	81071invertedloop+1642	II	13451880	13452437	pqn-27	intron
II	13451827	13452649	81166invertedloop+1646	II	13451880	13452437	pqn-27	intron
II	13451825	13452649	81415invertedloop+1650	II	13451880	13452437	pqn-27	intron
II	13451818	13452649	81951invertedloop+1664	II	13451880	13452437	pqn-27	intron
II	13451816	13452649	82074invertedloop+1668	II	13451880	13452437	pqn-27	intron
II	13451814	13452649	82316invertedloop+1672	II	13451880	13452437	pqn-27	intron
III	1960541	1960575	108073invertedloop+278%2C+1+gap	III	1908312	1970060	pqn-41	intron
III	1960785	1960820	108095invertedloop+278%2C+1+gap	III	1908312	1970060	pqn-41	intron
III	1966525	1966665	108418invertedloop+282	III	1908312	1970060	pqn-41	intron
III	1966668	1966808	108463invertedloop+282	III	1908312	1970060	pqn-41	intron
III	1908580	1908730	110886invertedloop+306%2C+5+gaps	III	1908312	1970060	pqn-41	intron
III	1908736	1908887	110891invertedloop+306%2C+5+gaps	III	1908312	1970060	pqn-41	intron
III	1921272	1921295	111763invertedloop+316	III	1908312	1970060	pqn-41	intron
III	1921566	1921589	111810invertedloop+316	III	1908312	1970060	pqn-41	intron
III	1965278	1965445	115461invertedloop+354%2C+7+gaps	III	1908312	1970060	pqn-41	intron
III	1965463	1965633	115462invertedloop+354%2C+7+gaps	III	1908312	1970060	pqn-41	intron
III	1938498	1938652	116825invertedloop+369%2C+4+gaps	III	1908312	1970060	pqn-41	intron
III	1938716	1938868	116826invertedloop+369%2C+4+gaps	III	1908312	1970060	pqn-41	intron
III	1959288	1959333	117728invertedloop+381%2C+1+gap	III	1908312	1970060	pqn-41	intron
III	1959626	1959670	117746invertedloop+381%2C+1+gap	III	1908312	1970060	pqn-41	intron
III	1913305	1913501	118582invertedloop+393	III	1908312	1970060	pqn-41	intron
III	1913503	1913699	118608invertedloop+393	III	1908312	1970060	pqn-41	intron
III	1913159	1913229	119802invertedloop+408%2C+1+gap	III	1908312	1970060	pqn-41	intron
III	1913497	1913568	119828invertedloop+408%2C+1+gap	III	1908312	1970060	pqn-41	intron
III	1913297	1913501	119957invertedloop+410	III	1908312	1970060	pqn-41	intron
III	1913504	1913708	119995invertedloop+410	III	1908312	1970060	pqn-41	intron
III	1913294	1913501	120330invertedloop+415	III	1908312	1970060	pqn-41	intron
III	1913503	1913710	120387invertedloop+415	III	1908312	1970060	pqn-41	intron
III	1913290	1913501	120902invertedloop+423	III	1908312	1970060	pqn-41	intron
III	1913503	1913714	120950invertedloop+423	III	1908312	1970060	pqn-41	intron
III	1913288	1913501	121194invertedloop+427	III	1908312	1970060	pqn-41	intron
III	1913503	1913716	121231invertedloop+427	III	1908312	1970060	pqn-41	intron
III	1913286	1913501	121526invertedloop+431	III	1908312	1970060	pqn-41	intron
III	1913503	1913718	121558invertedloop+431	III	1908312	1970060	pqn-41	intron
III	1913451	1913564	121883invertedloop+435%2C+2+gaps	III	1908312	1970060	pqn-41	intron
III	1913774	1913887	121892invertedloop+435%2C+2+gaps	III	1908312	1970060	pqn-41	intron
III	1913283	1913500	121901invertedloop+436	III	1908312	1970060	pqn-41	intron
III	1913503	1913720	121938invertedloop+436	III	1908312	1970060	pqn-41	intron
III	1913281	1913500	122255invertedloop+440	III	1908312	1970060	pqn-41	intron
III	1913503	1913722	122286invertedloop+440	III	1908312	1970060	pqn-41	intron
III	1913281	1913501	122414invertedloop+442	III	1908312	1970060	pqn-41	intron
III	1913504	1913724	122437invertedloop+442	III	1908312	1970060	pqn-41	intron
III	1913279	1913501	122646invertedloop+446	III	1908312	1970060	pqn-41	intron
III	1913504	1913726	122689invertedloop+446	III	1908312	1970060	pqn-41	intron
III	1913271	1913501	123653invertedloop+462	III	1908312	1970060	pqn-41	intron
III	1913504	1913734	123676invertedloop+462	III	1908312	1970060	pqn-41	intron
III	1925309	1925327	124103invertedloop+47	III	1908312	1970060	pqn-41	intron
III	1925339	1925357	124132invertedloop+47	III	1908312	1970060	pqn-41	intron
III	1908451	1908485	124485invertedloop+476%2C+1+gap	III	1908312	1970060	pqn-41	intron
III	1964285	1964391	125642invertedloop+498	III	1908312	1970060	pqn-41	intron
III	1964678	1964784	125670invertedloop+498	III	1908312	1970060	pqn-41	intron
III	1928566	1928826	127055invertedloop+523%2C+1+gap	III	1908312	1970060	pqn-41	intron
III	1928829	1929090	127060invertedloop+523%2C+1+gap	III	1908312	1970060	pqn-41	intron
III	1952704	1952872	127598invertedloop+533%2C+7+gaps	III	1908312	1970060	pqn-41	intron
III	1953065	1953238	127599invertedloop+533%2C+7+gaps	III	1908312	1970060	pqn-41	intron
III	1932427	1932664	128431invertedloop+549%2C+4+gaps	III	1908312	1970060	pqn-41	intron
III	1932736	1932977	128433invertedloop+549%2C+4+gaps	III	1908312	1970060	pqn-41	intron
III	1909575	1909897	133999invertedloop+645%2C+2+gaps	III	1908312	1970060	pqn-41	intron
III	1909899	1910221	134006invertedloop+645%2C+2+gaps	III	1908312	1970060	pqn-41	intron
III	1955199	1955238	137847invertedloop+719	III	1908312	1970060	pqn-41	intron
III	1936727	1936814	138568invertedloop+731	III	1908312	1970060	pqn-41	intron
III	1937372	1937459	138595invertedloop+731	III	1908312	1970060	pqn-41	intron
III	1960400	1960417	150386invertedloop+96	III	1908312	1970060	pqn-41	intron
III	1960480	1960497	150462invertedloop+96	III	1908312	1970060	pqn-41	intron
III	1956348	1956374	150950invertedloop+971	III	1908312	1970060	pqn-41	intron
III	1957294	1957320	150971invertedloop+971	III	1908312	1970060	pqn-41	intron
III	1933666	1933712	151748invertedloop+99	III	1908312	1970060	pqn-41	intron
III	1933720	1933766	151835invertedloop+99	III	1908312	1970060	pqn-41	intron
III	1961184	1961243	152129invertedloop+995%2C+2+gaps	III	1908312	1970060	pqn-41	intron
III	1962119	1962180	152132invertedloop+995%2C+2+gaps	III	1908312	1970060	pqn-41	intron
III	1963252	1963280	56361invertedloop+107	III	1908312	1970060	pqn-41	intron
III	1963332	1963360	56415invertedloop+107	III	1908312	1970060	pqn-41	intron
III	1936562	1936616	56795invertedloop+1079	III	1908312	1970060	pqn-41	intron
III	1937588	1937642	56822invertedloop+1079	III	1908312	1970060	pqn-41	intron
III	1908693	1909066	61019invertedloop+1165%2C+12+gaps	III	1908312	1970060	pqn-41	intron
III	1909488	1909859	61020invertedloop+1165%2C+12+gaps	III	1908312	1970060	pqn-41	intron
III	1957973	1958006	64779invertedloop+1245	III	1908312	1970060	pqn-41	intron
III	1959186	1959219	64802invertedloop+1245	III	1908312	1970060	pqn-41	intron
III	1944522	1944916	65297invertedloop+1253%2C+10+gaps	III	1908312	1970060	pqn-41	intron
III	1945392	1945776	65298invertedloop+1253%2C+10+gaps	III	1908312	1970060	pqn-41	intron
III	1914917	1914975	68245invertedloop+132%2C+2+gaps	III	1908312	1970060	pqn-41	intron
III	1914992	1915050	68250invertedloop+132%2C+2+gaps	III	1908312	1970060	pqn-41	intron
III	1947152	1947215	68554invertedloop+133	III	1908312	1970060	pqn-41	intron
III	1947223	1947286	68607invertedloop+133	III	1908312	1970060	pqn-41	intron
III	1911463	1911976	68851invertedloop+1336%2C+27+gaps	III	1908312	1970060	pqn-41	intron
III	1912262	1912800	68852invertedloop+1336%2C+27+gaps	III	1908312	1970060	pqn-41	intron
III	1909556	1909653	70183invertedloop+1369%2C+4+gaps	III	1908312	1970060	pqn-41	intron
III	1910827	1910926	70184invertedloop+1369%2C+4+gaps	III	1908312	1970060	pqn-41	intron
III	1931599	1932309	72314invertedloop+1421	III	1908312	1970060	pqn-41	intron
III	1932311	1933021	72345invertedloop+1421	III	1908312	1970060	pqn-41	intron
III	1931589	1932307	72992invertedloop+1437	III	1908312	1970060	pqn-41	intron
III	1932309	1933027	73015invertedloop+1437	III	1908312	1970060	pqn-41	intron
III	1931587	1932307	73257invertedloop+1441	III	1908312	1970060	pqn-41	intron
III	1932309	1933029	73276invertedloop+1441	III	1908312	1970060	pqn-41	intron
III	1938736	1938942	74558invertedloop+1476%2C+2+gaps	III	1908312	1970060	pqn-41	intron
III	1940007	1940213	74560invertedloop+1476%2C+2+gaps	III	1908312	1970060	pqn-41	intron
III	1934614	1935364	75640invertedloop+1502	III	1908312	1970060	pqn-41	intron
III	1935367	1936117	75659invertedloop+1502	III	1908312	1970060	pqn-41	intron
III	1908602	1909369	76847invertedloop+1535%2C+6+gaps	III	1908312	1970060	pqn-41	intron
III	1909371	1910138	76848invertedloop+1535%2C+6+gaps	III	1908312	1970060	pqn-41	intron
III	1937409	1938178	77121invertedloop+1541%2C+1+gap	III	1908312	1970060	pqn-41	intron
III	1938181	1938951	77122invertedloop+1541%2C+1+gap	III	1908312	1970060	pqn-41	intron
III	1926901	1927141	79413invertedloop+1603%2C+4+gaps	III	1908312	1970060	pqn-41	intron
III	1928267	1928505	79416invertedloop+1603%2C+4+gaps	III	1908312	1970060	pqn-41	intron
III	1940386	1940541	79754invertedloop+1611	III	1908312	1970060	pqn-41	intron
III	1941843	1941998	79770invertedloop+1611	III	1908312	1970060	pqn-41	intron
III	1919633	1919662	82111invertedloop+1669%2C+1+gap	III	1908312	1970060	pqn-41	intron
III	1921273	1921303	82115invertedloop+1669%2C+1+gap	III	1908312	1970060	pqn-41	intron
III	1908899	1908960	83501invertedloop+1706%2C+1+gap	III	1908312	1970060	pqn-41	intron
III	1910544	1910606	83505invertedloop+1706%2C+1+gap	III	1908312	1970060	pqn-41	intron
III	1956527	1956578	83600invertedloop+171	III	1908312	1970060	pqn-41	intron
III	1956648	1956699	83687invertedloop+171	III	1908312	1970060	pqn-41	intron
III	1936727	1936782	84788invertedloop+1737	III	1908312	1970060	pqn-41	intron
III	1938410	1938465	84808invertedloop+1737	III	1908312	1970060	pqn-41	intron
III	1940373	1940574	93807invertedloop+1956	III	1908312	1970060	pqn-41	intron
III	1942129	1942330	93829invertedloop+1956	III	1908312	1970060	pqn-41	intron
III	1954518	1954557	94899invertedloop+1978	III	1908312	1970060	pqn-41	intron
III	1956458	1956497	94932invertedloop+1978	III	1908312	1970060	pqn-41	intron
III	1928354	1928784	96066invertedloop+1992%2C+13+gaps	III	1908312	1970060	pqn-41	intron
III	1929920	1930347	96067invertedloop+1992%2C+13+gaps	III	1908312	1970060	pqn-41	intron
III	1944766	1944917	96453invertedloop+1996	III	1908312	1970060	pqn-41	intron
III	1942451	1942639	96454invertedloop+1996	III	1908312	1970060	pqn-41	intron
III	1946612	1946763	96772invertedloop+1996	III	1908312	1970060	pqn-41	intron
III	1944260	1944448	96773invertedloop+1996	III	1908312	1970060	pqn-41	intron
III	1926993	1927274	96949invertedloop+1996%2C+8+gaps	III	1908312	1970060	pqn-41	intron
III	1928711	1928990	96956invertedloop+1996%2C+8+gaps	III	1908312	1970060	pqn-41	intron
III	1942452	1943450	97009invertedloop+1997	III	1908312	1970060	pqn-41	intron
III	1943452	1944450	97614invertedloop+1997	III	1908312	1970060	pqn-41	intron
III	1927000	1927997	97740invertedloop+1997%2C+1+gap	III	1908312	1970060	pqn-41	intron
III	1927002	1927999	97741invertedloop+1997%2C+1+gap	III	1908312	1970060	pqn-41	intron
III	1928002	1929000	98962invertedloop+1997%2C+1+gap	III	1908312	1970060	pqn-41	intron
III	1928000	1928998	98963invertedloop+1997%2C+1+gap	III	1908312	1970060	pqn-41	intron
III	12627526	12627756	125901invertedloop+501%2C+1+gap	III	12627523	12628444	pqn-80	intron
III	12627794	12628184	141876invertedloop+790%2C+2+gaps	III	12627523	12628444	pqn-80	intron
III	12628193	12628585	141882invertedloop+790%2C+2+gaps	III	12627523	12628444	pqn-80	intron
V	20248806	20248854	126955invertedloop+521	V	20247718	20249314	psa-1	intron
V	20249280	20249328	126957invertedloop+521	V	20247718	20249314	psa-1	intron
V	20245040	20245430	141660invertedloop+789%2C+1+gap	V	20245049	20245654	psa-1	intron
V	20245439	20245830	141662invertedloop+789%2C+1+gap	V	20245049	20245654	psa-1	intron
V	20245012	20245432	144624invertedloop+842	V	20245049	20245654	psa-1	intron
V	20245435	20245855	144625invertedloop+842	V	20245049	20245654	psa-1	intron
V	20245008	20245433	145107invertedloop+851	V	20245049	20245654	psa-1	intron
V	20245435	20245860	145108invertedloop+851	V	20245049	20245654	psa-1	intron
V	20244617	20245429	80352invertedloop+1626	V	20245049	20245654	psa-1	intron
V	20245432	20246244	80353invertedloop+1626	V	20245049	20245654	psa-1	intron
V	20244615	20245429	80570invertedloop+1630	V	20245049	20245654	psa-1	intron
V	20245432	20246246	80571invertedloop+1630	V	20245049	20245654	psa-1	intron
V	20244613	20245429	80667invertedloop+1634	V	20245049	20245654	psa-1	intron
V	20245432	20246248	80668invertedloop+1634	V	20245049	20245654	psa-1	intron
X	4831218	4831356	118833invertedloop+396	X	4830957	4831307	R08E3.1	intron
X	4830959	4831097	118834invertedloop+396	X	4830957	4831307	R08E3.1	intron
I	361802	361963	112575invertedloop+324	I	361587	363072	R119.1	intron
I	361966	362127	112594invertedloop+324	I	361587	363072	R119.1	intron
I	361799	361878	113060invertedloop+329	I	361587	363072	R119.1	intron
I	362050	362129	113076invertedloop+329	I	361587	363072	R119.1	intron
I	361799	361964	113239invertedloop+331	I	361587	363072	R119.1	intron
I	361966	362131	113250invertedloop+331	I	361587	363072	R119.1	intron
I	361797	361964	113663invertedloop+335	I	361587	363072	R119.1	intron
I	361966	362133	113677invertedloop+335	I	361587	363072	R119.1	intron
I	361795	361964	114096invertedloop+340	I	361587	363072	R119.1	intron
I	361967	362136	114119invertedloop+340	I	361587	363072	R119.1	intron
I	361792	361964	114566invertedloop+345	I	361587	363072	R119.1	intron
I	361966	362138	114582invertedloop+345	I	361587	363072	R119.1	intron
I	361791	361964	114822invertedloop+348	I	361587	363072	R119.1	intron
I	361967	362140	114833invertedloop+348	I	361587	363072	R119.1	intron
I	361897	361920	146342invertedloop+876	I	361587	363072	R119.1	intron
X	1141041	1141068	58779invertedloop+112%2C+1+gap	X	1135860	1141232	R193.2	intron
X	1140955	1140983	58780invertedloop+112%2C+1+gap	X	1135860	1141232	R193.2	intron
III	10608761	10608916	120005invertedloop+410%2C+1+gap	III	10606196	10609909	rabx-5	intron
III	10609016	10609172	120009invertedloop+410%2C+1+gap	III	10606196	10609909	rabx-5	intron
III	10607519	10607571	120212invertedloop+413	III	10606196	10609909	rabx-5	intron
III	10607881	10607933	120227invertedloop+413	III	10606196	10609909	rabx-5	intron
III	10609877	10609905	78775invertedloop+1587	III	10606196	10609909	rabx-5	intron
X	1011966	1012254	135923invertedloop+682	X	1011575	1012208	rncs-1	ncRNA
X	1011571	1011859	135927invertedloop+682	X	1011575	1012208	rncs-1	ncRNA
V	8810366	8811143	79945invertedloop+1616%2C+2+gaps	V	8809520	8811011	rpm-1	intron
V	8809526	8810303	79946invertedloop+1616%2C+2+gaps	V	8809520	8811011	rpm-1	intron
IV	13525189	13525364	134126invertedloop+648%2C+1+gap	IV	13524767	13525319	rsd-2	5 edited introns
IV	13524715	13524891	134127invertedloop+648%2C+1+gap	IV	13524767	13525319	rsd-2	5 edited introns
IV	13536403	13537139	96943invertedloop+1996%2C+67+gaps	IV	13534611	13537327	rsd-2	intron
IV	13535142	13535943	96944invertedloop+1996%2C+67+gaps	IV	13534611	13537327	rsd-2	intron
V	20096210	20096692	151560invertedloop+984%2C+16+gaps	V	20092948	20097217	sec-23	intron
V	20096705	20097195	151561invertedloop+984%2C+16+gaps	V	20092948	20097217	sec-23	intron
V	20093089	20093643	58494invertedloop+1115%2C+14+gaps	V	20092948	20097217	sec-23	intron
V	20093663	20094205	58495invertedloop+1115%2C+14+gaps	V	20092948	20097217	sec-23	intron
I	31234	31259	122642invertedloop+446	I	30424	31768	sesn-1	intron
I	31656	31681	122655invertedloop+446	I	30424	31768	sesn-1	intron
I	30761	30884	67430invertedloop+1300%2C+4+gaps	I	30424	31768	sesn-1	intron
II	12121869	12121996	121049invertedloop+424%2C+2+gaps	II	12118410	12123719	set-24	intron
II	12121571	12121698	121050invertedloop+424%2C+2+gaps	II	12118410	12123719	set-24	intron
II	12119317	12119480	132674invertedloop+620	II	12118410	12123719	set-24	intron
II	12118859	12119022	132678invertedloop+620	II	12118410	12123719	set-24	intron
II	12122548	12122574	142915invertedloop+81	II	12118410	12123719	set-24	intron
II	12122492	12122518	142923invertedloop+81	II	12118410	12123719	set-24	intron
II	12123618	12123676	145680invertedloop+863	II	12118410	12123719	set-24	intron
II	12123038	12123080	67179invertedloop+1295%2C+1+gap	II	12118410	12123719	set-24	intron
II	12121784	12121825	67180invertedloop+1295%2C+1+gap	II	12118410	12123719	set-24	intron
III	2707184	2707292	121048invertedloop+424%2C+2+gaps	III	2707191	2707580	set-27	3' UTR
III	2707501	2707609	121065invertedloop+424%2C+2+gaps	III	2707191	2707580	set-27	3' UTR
II	8103844	8104081	125339invertedloop+491%2C+3+gaps	II	8103056	8104240	sfxn-5	intron
II	8103589	8103823	125340invertedloop+491%2C+3+gaps	II	8103056	8104240	sfxn-5	intron
III	1531178	1531213	138921invertedloop+738	III	1529986	1531763	snf-6	intron
III	1530664	1530802	69937invertedloop+1362%2C+3+gaps	III	1529986	1531763	snf-6	intron
V	17977681	17977886	125960invertedloop+502%2C+3+gaps	V	17977516	17979790	snx-6	intron
V	17977978	17978184	125962invertedloop+502%2C+3+gaps	V	17977516	17979790	snx-6	intron
V	17978517	17978832	137820invertedloop+718%2C+3+gaps	V	17977516	17979790	snx-6	intron
V	17978922	17979236	137821invertedloop+718%2C+3+gaps	V	17977516	17979790	snx-6	intron
V	17978378	17978874	152006invertedloop+993	V	17977516	17979790	snx-6	intron
V	17978876	17979372	152011invertedloop+993	V	17977516	17979790	snx-6	intron
V	4528118	4528154	107073invertedloop+268	V	4522577	4536177	sos-1	intron
V	4527885	4527921	107085invertedloop+268	V	4522577	4536177	sos-1	intron
V	4530533	4530671	110879invertedloop+306%2C+2+gaps	V	4522577	4536177	sos-1	intron
V	4530364	4530500	110880invertedloop+306%2C+2+gaps	V	4522577	4536177	sos-1	intron
V	4531212	4531248	122664invertedloop+446	V	4522577	4536177	sos-1	intron
V	4530801	4530837	122673invertedloop+446	V	4522577	4536177	sos-1	intron
V	4530522	4530792	128094invertedloop+542	V	4522577	4536177	sos-1	intron
V	4530249	4530519	128101invertedloop+542	V	4522577	4536177	sos-1	intron
V	4532104	4532468	140208invertedloop+761%2C+7+gaps	V	4522577	4536177	sos-1	intron
V	4531706	4532075	140209invertedloop+761%2C+7+gaps	V	4522577	4536177	sos-1	intron
V	4525989	4526028	142442invertedloop+80	V	4522577	4536177	sos-1	intron
V	4525947	4525986	142450invertedloop+80	V	4522577	4536177	sos-1	intron
V	4523894	4523923	148814invertedloop+927	V	4522577	4536177	sos-1	intron
V	4522995	4523024	148824invertedloop+927	V	4522577	4536177	sos-1	intron
V	4533907	4534031	57101invertedloop+1084%2C+2+gaps	V	4522577	4536177	sos-1	intron
V	4532946	4533068	57102invertedloop+1084%2C+2+gaps	V	4522577	4536177	sos-1	intron
V	4533491	4534079	61597invertedloop+1178	V	4522577	4536177	sos-1	intron
V	4532900	4533488	61605invertedloop+1178	V	4522577	4536177	sos-1	intron
V	4529605	4529766	75970invertedloop+1510%2C+2+gaps	V	4522577	4536177	sos-1	intron
V	4528255	4528414	75971invertedloop+1510%2C+2+gaps	V	4522577	4536177	sos-1	intron
V	4529012	4529768	76074invertedloop+1514	V	4522577	4536177	sos-1	intron
V	4528253	4529009	76077invertedloop+1514	V	4522577	4536177	sos-1	intron
V	4522686	4522856	99189invertedloop+1997%2C+7+gaps	V	4522577	4536177	sos-1	intron
III	11061531	11061597	151533invertedloop+983%2C+2+gaps	III	11060869	11061710	spat-2	intron
III	11061360	11061415	65875invertedloop+1266	III	11060869	11061710	spat-2	intron
II	15215699	15215738	103685invertedloop+234%2C+1+gap	II	15209613	15217621	spsb-1	intron
II	15215503	15215543	103686invertedloop+234%2C+1+gap	II	15209613	15217621	spsb-1	intron
II	15213486	15213596	106235invertedloop+259%2C+1+gap	II	15209613	15217621	spsb-1	intron
II	15213336	15213447	106236invertedloop+259%2C+1+gap	II	15209613	15217621	spsb-1	intron
II	15213467	15213605	107933invertedloop+277	II	15209613	15217621	spsb-1	intron
II	15213327	15213465	107934invertedloop+277	II	15209613	15217621	spsb-1	intron
II	15213469	15213616	109787invertedloop+295%2C+1+gap	II	15209613	15217621	spsb-1	intron
II	15213320	15213466	109788invertedloop+295%2C+1+gap	II	15209613	15217621	spsb-1	intron
II	15213469	15213619	110425invertedloop+302	II	15209613	15217621	spsb-1	intron
II	15213316	15213466	110426invertedloop+302	II	15209613	15217621	spsb-1	intron
II	15213469	15213621	110780invertedloop+306	II	15209613	15217621	spsb-1	intron
II	15213314	15213466	110783invertedloop+306	II	15209613	15217621	spsb-1	intron
II	15213469	15213623	111158invertedloop+310	II	15209613	15217621	spsb-1	intron
II	15213312	15213466	111159invertedloop+310	II	15209613	15217621	spsb-1	intron
II	15213469	15213625	111555invertedloop+314	II	15209613	15217621	spsb-1	intron
II	15213310	15213466	111556invertedloop+314	II	15209613	15217621	spsb-1	intron
II	15213469	15213627	111941invertedloop+318	II	15209613	15217621	spsb-1	intron
II	15213308	15213466	111942invertedloop+318	II	15209613	15217621	spsb-1	intron
II	15213469	15213629	112389invertedloop+322	II	15209613	15217621	spsb-1	intron
II	15213306	15213466	112390invertedloop+322	II	15209613	15217621	spsb-1	intron
II	15213469	15213634	113243invertedloop+331	II	15209613	15217621	spsb-1	intron
II	15213302	15213467	113244invertedloop+331	II	15209613	15217621	spsb-1	intron
II	15213469	15213636	113666invertedloop+335	II	15209613	15217621	spsb-1	intron
II	15213300	15213467	113668invertedloop+335	II	15209613	15217621	spsb-1	intron
II	15213468	15213640	114664invertedloop+346	II	15209613	15217621	spsb-1	intron
II	15213293	15213465	114665invertedloop+346	II	15209613	15217621	spsb-1	intron
II	15213470	15213643	114737invertedloop+347	II	15209613	15217621	spsb-1	intron
II	15213295	15213468	114740invertedloop+347	II	15209613	15217621	spsb-1	intron
II	15213470	15213646	115287invertedloop+353	II	15209613	15217621	spsb-1	intron
II	15213292	15213468	115288invertedloop+353	II	15209613	15217621	spsb-1	intron
II	15213470	15213651	116213invertedloop+363	II	15209613	15217621	spsb-1	intron
II	15213287	15213468	116215invertedloop+363	II	15209613	15217621	spsb-1	intron
II	15213468	15213649	116295invertedloop+364	II	15209613	15217621	spsb-1	intron
II	15213284	15213465	116297invertedloop+364	II	15209613	15217621	spsb-1	intron
II	15213470	15213653	116583invertedloop+367	II	15209613	15217621	spsb-1	intron
II	15213285	15213468	116585invertedloop+367	II	15209613	15217621	spsb-1	intron
II	15213469	15213657	117356invertedloop+377	II	15209613	15217621	spsb-1	intron
II	15213279	15213467	117357invertedloop+377	II	15209613	15217621	spsb-1	intron
II	15213466	15213655	117607invertedloop+380	II	15209613	15217621	spsb-1	intron
II	15213274	15213463	117608invertedloop+380	II	15209613	15217621	spsb-1	intron
II	15213466	15213668	119532invertedloop+405	II	15209613	15217621	spsb-1	intron
II	15213262	15213464	119534invertedloop+405	II	15209613	15217621	spsb-1	intron
II	15213466	15213670	119850invertedloop+409	II	15209613	15217621	spsb-1	intron
II	15213260	15213464	119852invertedloop+409	II	15209613	15217621	spsb-1	intron
II	15213466	15213672	120192invertedloop+413	II	15209613	15217621	spsb-1	intron
II	15213258	15213464	120193invertedloop+413	II	15209613	15217621	spsb-1	intron
II	15213467	15213675	120561invertedloop+418	II	15209613	15217621	spsb-1	intron
II	15213256	15213464	120562invertedloop+418	II	15209613	15217621	spsb-1	intron
II	15213466	15213677	120997invertedloop+424	II	15209613	15217621	spsb-1	intron
II	15213252	15213463	120998invertedloop+424	II	15209613	15217621	spsb-1	intron
II	15214684	15214826	122147invertedloop+438%2C+4+gaps	II	15209613	15217621	spsb-1	intron
II	15214387	15214531	122148invertedloop+438%2C+4+gaps	II	15209613	15217621	spsb-1	intron
II	15213465	15213684	122155invertedloop+439	II	15209613	15217621	spsb-1	intron
II	15213244	15213463	122157invertedloop+439	II	15209613	15217621	spsb-1	intron
II	15209947	15210212	128306invertedloop+547	II	15209613	15217621	spsb-1	intron
II	15209664	15209929	128307invertedloop+547	II	15209613	15217621	spsb-1	intron
II	15214945	15215232	129842invertedloop+574%2C+8+gaps	II	15209613	15217621	spsb-1	intron
II	15214657	15214942	129843invertedloop+574%2C+8+gaps	II	15209613	15217621	spsb-1	intron
II	15216271	15216293	151751invertedloop+99	II	15209613	15217621	spsb-1	intron
II	15216193	15216214	151752invertedloop+99	II	15209613	15217621	spsb-1	intron
II	15217216	15217721	54058invertedloop+1020%2C+35+gaps	II	15209613	15217621	spsb-1	intron
II	15216700	15217190	54059invertedloop+1020%2C+35+gaps	II	15209613	15217621	spsb-1	intron
II	15211516	15211913	57213invertedloop+1087%2C+7+gaps	II	15209613	15217621	spsb-1	intron
II	15210825	15211215	57214invertedloop+1087%2C+7+gaps	II	15209613	15217621	spsb-1	intron
V	950876	951123	127346invertedloop+528%2C+9+gaps	V	950653	951118	sqv-6	3' UTR
V	950594	950836	127347invertedloop+528%2C+9+gaps	V	950653	951118	sqv-6	3' UTR
V	950865	951247	140356invertedloop+765	V	950653	951118	sqv-6	3' UTR
V	950481	950863	140359invertedloop+765	V	950653	951118	sqv-6	3' UTR
V	950862	951250	140950invertedloop+778	V	950653	951118	sqv-6	3' UTR
V	950471	950859	140963invertedloop+778	V	950653	951118	sqv-6	3' UTR
V	950862	951258	142117invertedloop+794	V	950653	951118	sqv-6	3' UTR
V	950463	950859	142128invertedloop+794	V	950653	951118	sqv-6	3' UTR
V	950862	951261	142494invertedloop+800	V	950653	951118	sqv-6	3' UTR
V	950460	950859	142507invertedloop+800	V	950653	951118	sqv-6	3' UTR
V	950862	951270	143379invertedloop+818	V	950653	951118	sqv-6	3' UTR
V	950451	950859	143386invertedloop+818	V	950653	951118	sqv-6	3' UTR
III	12728863	12728910	101358invertedloop+215%2C+3+gaps	III	12727425	12732364	ssl-1	intron
III	12729031	12729079	101359invertedloop+215%2C+3+gaps	III	12727425	12732364	ssl-1	intron
III	12729772	12729817	108103invertedloop+278%2C+2+gaps	III	12727425	12732364	ssl-1	intron
III	12730008	12730051	108108invertedloop+278%2C+2+gaps	III	12727425	12732364	ssl-1	intron
III	12730325	12730474	117485invertedloop+378%2C+2+gaps	III	12727425	12732364	ssl-1	intron
III	12730557	12730704	117486invertedloop+378%2C+2+gaps	III	12727425	12732364	ssl-1	intron
III	12731912	12732077	125279invertedloop+490%2C+2+gaps	III	12727425	12732364	ssl-1	intron
III	12732238	12732403	125280invertedloop+490%2C+2+gaps	III	12727425	12732364	ssl-1	intron
III	12728850	12728875	130798invertedloop+59	III	12727425	12732364	ssl-1	intron
III	12728885	12728910	130812invertedloop+59	III	12727425	12732364	ssl-1	intron
III	12730899	12731186	131123invertedloop+594%2C+6+gaps	III	12727425	12732364	ssl-1	intron
III	12731209	12731494	131124invertedloop+594%2C+6+gaps	III	12727425	12732364	ssl-1	intron
III	12729002	12729036	63177invertedloop+121	III	12727425	12732364	ssl-1	intron
III	12729090	12729124	63201invertedloop+121	III	12727425	12732364	ssl-1	intron
III	11521626	11521987	72384invertedloop+1422%2C+10+gaps	III	11521542	11522895	such-1	intron
III	11522682	11523049	72385invertedloop+1422%2C+10+gaps	III	11521542	11522895	such-1	intron
IV	11352305	11352354	119424invertedloop+403%2C+1+gap	IV	11351166	11355974	T01G1.2	intron
IV	11351950	11351998	119426invertedloop+403%2C+1+gap	IV	11351166	11355974	T01G1.2	intron
IV	11355910	11355947	62326invertedloop+1191%2C+1+gap	IV	11351166	11355974	T01G1.2	intron
II	8860460	8860850	141651invertedloop+789%2C+1+gap	II	8860092	8860746	T07d4.1	3' UTR
II	8860060	8860451	141653invertedloop+789%2C+1+gap	II	8860092	8860746	T07d4.1	3' UTR
V	1864933	1865029	125424invertedloop+493%2C+2+gaps	V	1864507	1866899	T10B5.3	intron
V	1864535	1864631	125428invertedloop+493%2C+2+gaps	V	1864507	1866899	T10B5.3	intron
V	1866011	1866311	131957invertedloop+607%2C+5+gaps	V	1864507	1866899	T10B5.3	intron
V	1865703	1866000	131958invertedloop+607%2C+5+gaps	V	1864507	1866899	T10B5.3	intron
V	1866006	1866654	67234invertedloop+1297	V	1864507	1866899	T10B5.3	intron
V	1865356	1866004	67248invertedloop+1297	V	1864507	1866899	T10B5.3	intron
V	1866006	1866656	67443invertedloop+1301	V	1864507	1866899	T10B5.3	intron
V	1865354	1866004	67448invertedloop+1301	V	1864507	1866899	T10B5.3	intron
V	1866006	1866665	68103invertedloop+1319	V	1864507	1866899	T10B5.3	intron
V	1865345	1866004	68112invertedloop+1319	V	1864507	1866899	T10B5.3	intron
V	1866006	1866674	68915invertedloop+1338	V	1864507	1866899	T10B5.3	intron
V	1865335	1866003	68921invertedloop+1338	V	1864507	1866899	T10B5.3	intron
V	1866006	1866676	69109invertedloop+1342	V	1864507	1866899	T10B5.3	intron
V	1865333	1866003	69112invertedloop+1342	V	1864507	1866899	T10B5.3	intron
V	1866008	1866680	69209invertedloop+1346	V	1864507	1866899	T10B5.3	intron
V	1866006	1866678	69210invertedloop+1346	V	1864507	1866899	T10B5.3	intron
V	1865331	1866003	69212invertedloop+1346	V	1864507	1866899	T10B5.3	intron
V	1865333	1866005	69213invertedloop+1346	V	1864507	1866899	T10B5.3	intron
V	1866008	1866682	69432invertedloop+1350	V	1864507	1866899	T10B5.3	intron
V	1865331	1866005	69434invertedloop+1350	V	1864507	1866899	T10B5.3	intron
V	1866008	1866687	69855invertedloop+1360	V	1864507	1866899	T10B5.3	intron
V	1865326	1866005	69862invertedloop+1360	V	1864507	1866899	T10B5.3	intron
V	1866005	1866692	70455invertedloop+1376	V	1864507	1866899	T10B5.3	intron
V	1865315	1866002	70459invertedloop+1376	V	1864507	1866899	T10B5.3	intron
V	1866005	1866695	70739invertedloop+1382	V	1864507	1866899	T10B5.3	intron
V	1865312	1866002	70742invertedloop+1382	V	1864507	1866899	T10B5.3	intron
V	1866005	1866703	71330invertedloop+1398	V	1864507	1866899	T10B5.3	intron
V	1865304	1866002	71338invertedloop+1398	V	1864507	1866899	T10B5.3	intron
V	13471527	13472022	60051invertedloop+1145%2C+7+gaps	V	13470879	13471954	T10G3.1	intron
V	13470876	13471374	60052invertedloop+1145%2C+7+gaps	V	13470879	13471954	T10G3.1	intron
IV	5558006	5558161	113436invertedloop+332%2C+2+gaps	IV	5554367	5558233	T12E12.1	intron
IV	5557828	5557981	113438invertedloop+332%2C+2+gaps	IV	5554367	5558233	T12E12.1	intron
V	16819360	16819704	141387invertedloop+784%2C+7+gaps	V	16818913	16819688	T20B3.1	intron
V	16818919	16819258	141388invertedloop+784%2C+7+gaps	V	16818913	16819688	T20B3.1	intron
V	16819316	16819807	151507invertedloop+983	V	16818913	16819688	T20B3.1	intron
V	16818823	16819314	151515invertedloop+983	V	16818913	16819688	T20B3.1	intron
V	16819316	16819809	151653invertedloop+987	V	16818913	16819688	T20B3.1	intron
V	16818821	16819314	151654invertedloop+987	V	16818913	16819688	T20B3.1	intron
V	16819316	16819811	151940invertedloop+991	V	16818913	16819688	T20B3.1	intron
V	16818819	16819314	151943invertedloop+991	V	16818913	16819688	T20B3.1	intron
V	16819316	16819813	152119invertedloop+995	V	16818913	16819688	T20B3.1	intron
V	16818817	16819314	152121invertedloop+995	V	16818913	16819688	T20B3.1	intron
V	16819315	16819816	53217invertedloop+1003	V	16818913	16819688	T20B3.1	intron
V	16818812	16819313	53221invertedloop+1003	V	16818913	16819688	T20B3.1	intron
V	16819315	16819820	53570invertedloop+1011	V	16818913	16819688	T20B3.1	intron
V	16818808	16819313	53573invertedloop+1011	V	16818913	16819688	T20B3.1	intron
V	16819315	16819824	54048invertedloop+1020%2C+1+gap	V	16818913	16819688	T20B3.1	intron
V	16818803	16819313	54049invertedloop+1020%2C+1+gap	V	16818913	16819688	T20B3.1	intron
V	16819315	16819826	54152invertedloop+1023	V	16818913	16819688	T20B3.1	intron
V	16818802	16819313	54154invertedloop+1023	V	16818913	16819688	T20B3.1	intron
V	16819315	16819829	54515invertedloop+1030	V	16818913	16819688	T20B3.1	intron
V	16818798	16819312	54518invertedloop+1030	V	16818913	16819688	T20B3.1	intron
V	16819315	16819832	54747invertedloop+1036	V	16818913	16819688	T20B3.1	intron
V	16818795	16819312	54750invertedloop+1036	V	16818913	16819688	T20B3.1	intron
V	16819315	16819834	54998invertedloop+1040	V	16818913	16819688	T20B3.1	intron
V	16818793	16819312	55003invertedloop+1040	V	16818913	16819688	T20B3.1	intron
V	16819317	16819838	55175invertedloop+1044	V	16818913	16819688	T20B3.1	intron
V	16818793	16819314	55180invertedloop+1044	V	16818913	16819688	T20B3.1	intron
V	16819317	16819841	55376invertedloop+1049	V	16818913	16819688	T20B3.1	intron
V	16818791	16819315	55380invertedloop+1049	V	16818913	16819688	T20B3.1	intron
V	16819319	16819843	55519invertedloop+1050	V	16818913	16819688	T20B3.1	intron
V	16818792	16819316	55522invertedloop+1050	V	16818913	16819688	T20B3.1	intron
V	16819316	16819845	55833invertedloop+1059	V	16818913	16819688	T20B3.1	intron
V	16818785	16819314	55840invertedloop+1059	V	16818913	16819688	T20B3.1	intron
V	16819318	16819847	56017invertedloop+1060	V	16818913	16819688	T20B3.1	intron
V	16818786	16819315	56018invertedloop+1060	V	16818913	16819688	T20B3.1	intron
V	16819318	16819850	56216invertedloop+1066	V	16818913	16819688	T20B3.1	intron
V	16818783	16819315	56219invertedloop+1066	V	16818913	16819688	T20B3.1	intron
V	16819318	16819852	56456invertedloop+1070	V	16818913	16819688	T20B3.1	intron
V	16818781	16819315	56460invertedloop+1070	V	16818913	16819688	T20B3.1	intron
V	16819318	16819854	56606invertedloop+1074	V	16818913	16819688	T20B3.1	intron
V	16818779	16819315	56612invertedloop+1074	V	16818913	16819688	T20B3.1	intron
V	16819316	16819856	56958invertedloop+1081	V	16818913	16819688	T20B3.1	intron
V	16818774	16819314	56963invertedloop+1081	V	16818913	16819688	T20B3.1	intron
V	16819316	16819858	57119invertedloop+1085	V	16818913	16819688	T20B3.1	intron
V	16818772	16819314	57125invertedloop+1085	V	16818913	16819688	T20B3.1	intron
V	16819318	16819865	57566invertedloop+1096	V	16818913	16819688	T20B3.1	intron
V	16818768	16819315	57569invertedloop+1096	V	16818913	16819688	T20B3.1	intron
V	16819318	16819867	57815invertedloop+1100	V	16818913	16819688	T20B3.1	intron
V	16818766	16819315	57817invertedloop+1100	V	16818913	16819688	T20B3.1	intron
V	16819315	16819871	58399invertedloop+1113	V	16818913	16819688	T20B3.1	intron
V	16818757	16819313	58404invertedloop+1113	V	16818913	16819688	T20B3.1	intron
V	16819315	16819874	58630invertedloop+1119	V	16818913	16819688	T20B3.1	intron
V	16818754	16819313	58635invertedloop+1119	V	16818913	16819688	T20B3.1	intron
V	16819320	16819879	58816invertedloop+1120	V	16818913	16819688	T20B3.1	intron
V	16818758	16819317	58819invertedloop+1120	V	16818913	16819688	T20B3.1	intron
V	16819315	16819876	58941invertedloop+1123	V	16818913	16819688	T20B3.1	intron
V	16818752	16819313	58943invertedloop+1123	V	16818913	16819688	T20B3.1	intron
V	3580989	3581084	108751invertedloop+285	V	3579218	3581394	T22F3.3	intron
V	3580798	3580893	108771invertedloop+285	V	3579218	3581394	T22F3.3	intron
III	12670926	12671151	124239invertedloop+471%2C+6+gaps	III	12670730	12671362	taf-7.2	3'UTR
III	12671167	12671398	124240invertedloop+471%2C+6+gaps	III	12670730	12671362	taf-7.2	3'UTR
III	12670805	12670838	127998invertedloop+540	III	12670730	12671362	taf-7.2	3'UTR
IV	13491992	13492039	100806invertedloop+211	IV	13489903	13497741	tbc-9	intron
IV	13491827	13491874	100813invertedloop+211	IV	13489903	13497741	tbc-9	intron
IV	13494317	13494427	104068invertedloop+238	IV	13489903	13497741	tbc-9	intron
IV	13494188	13494298	104074invertedloop+238	IV	13489903	13497741	tbc-9	intron
IV	13493224	13493349	106825invertedloop+265%2C+2+gaps	IV	13489903	13497741	tbc-9	intron
IV	13493083	13493210	106826invertedloop+265%2C+2+gaps	IV	13489903	13497741	tbc-9	intron
IV	13492406	13492466	106962invertedloop+266%2C+5+gaps	IV	13489903	13497741	tbc-9	intron
IV	13492199	13492254	106963invertedloop+266%2C+5+gaps	IV	13489903	13497741	tbc-9	intron
IV	13496230	13496401	115235invertedloop+352	IV	13489903	13497741	tbc-9	intron
IV	13496048	13496219	115238invertedloop+352	IV	13489903	13497741	tbc-9	intron
IV	13490491	13490610	133502invertedloop+637%2C+1+gap	IV	13489903	13497741	tbc-9	intron
IV	13489972	13490092	133503invertedloop+637%2C+1+gap	IV	13489903	13497741	tbc-9	intron
III	12661565	12661762	118807invertedloop+395%2C+7+gaps	III	12660744	12661834	tpst-1	intron
III	12661771	12661961	118808invertedloop+395%2C+7+gaps	III	12660744	12661834	tpst-1	intron
III	12661555	12661762	120448invertedloop+416	III	12660744	12661834	tpst-1	intron
III	12661765	12661972	120467invertedloop+416	III	12660744	12661834	tpst-1	intron
III	12660814	12661158	137141invertedloop+705%2C+2+gaps	III	12660744	12661834	tpst-1	intron
III	12661178	12661520	137142invertedloop+705%2C+2+gaps	III	12660744	12661834	tpst-1	intron
III	12660809	12661165	137617invertedloop+714	III	12660744	12661834	tpst-1	intron
III	12661168	12661524	137623invertedloop+714	III	12660744	12661834	tpst-1	intron
III	12660808	12661166	137770invertedloop+717	III	12660744	12661834	tpst-1	intron
III	12661168	12661526	137780invertedloop+717	III	12660744	12661834	tpst-1	intron
III	12660805	12661165	138069invertedloop+722	III	12660744	12661834	tpst-1	intron
III	12661168	12661528	138080invertedloop+722	III	12660744	12661834	tpst-1	intron
III	12660804	12661166	138204invertedloop+725	III	12660744	12661834	tpst-1	intron
III	12661168	12661530	138218invertedloop+725	III	12660744	12661834	tpst-1	intron
III	12660801	12661165	138533invertedloop+730	III	12660744	12661834	tpst-1	intron
III	12661168	12661532	138543invertedloop+730	III	12660744	12661834	tpst-1	intron
III	12660799	12661165	138727invertedloop+734	III	12660744	12661834	tpst-1	intron
III	12661168	12661534	138744invertedloop+734	III	12660744	12661834	tpst-1	intron
III	12660798	12661166	138887invertedloop+737	III	12660744	12661834	tpst-1	intron
III	12661168	12661536	138904invertedloop+737	III	12660744	12661834	tpst-1	intron
III	12660798	12661167	139155invertedloop+740	III	12660744	12661834	tpst-1	intron
III	12661170	12661539	139165invertedloop+740	III	12660744	12661834	tpst-1	intron
III	12660794	12661166	139415invertedloop+746	III	12660744	12661834	tpst-1	intron
III	12661169	12661541	139426invertedloop+746	III	12660744	12661834	tpst-1	intron
III	12660791	12661167	139758invertedloop+753	III	12660744	12661834	tpst-1	intron
III	12661169	12661545	139772invertedloop+753	III	12660744	12661834	tpst-1	intron
III	12660785	12661166	140321invertedloop+764	III	12660744	12661834	tpst-1	intron
III	12661169	12661550	140329invertedloop+764	III	12660744	12661834	tpst-1	intron
III	12660783	12661166	140458invertedloop+768	III	12660744	12661834	tpst-1	intron
III	12661169	12661552	140464invertedloop+768	III	12660744	12661834	tpst-1	intron
III	12660781	12661166	140688invertedloop+772	III	12660744	12661834	tpst-1	intron
III	12661169	12661554	140693invertedloop+772	III	12660744	12661834	tpst-1	intron
III	12660779	12661166	140878invertedloop+776	III	12660744	12661834	tpst-1	intron
III	12661169	12661556	140883invertedloop+776	III	12660744	12661834	tpst-1	intron
III	12660766	12661164	142274invertedloop+797	III	12660744	12661834	tpst-1	intron
III	12661166	12661564	142282invertedloop+797	III	12660744	12661834	tpst-1	intron
III	12660764	12661164	142542invertedloop+801	III	12660744	12661834	tpst-1	intron
III	12661166	12661566	142556invertedloop+801	III	12660744	12661834	tpst-1	intron
III	12660762	12661164	142768invertedloop+806	III	12660744	12661834	tpst-1	intron
III	12661167	12661569	142780invertedloop+806	III	12660744	12661834	tpst-1	intron
III	12660749	12661164	144094invertedloop+830%2C+1+gap	III	12660744	12661834	tpst-1	intron
III	12661166	12661580	144096invertedloop+830%2C+1+gap	III	12660744	12661834	tpst-1	intron
III	12660747	12661164	144262invertedloop+835	III	12660744	12661834	tpst-1	intron
III	12661166	12661583	144277invertedloop+835	III	12660744	12661834	tpst-1	intron
III	12660739	12661164	145154invertedloop+852	III	12660744	12661834	tpst-1	intron
III	12661167	12661592	145165invertedloop+852	III	12660744	12661834	tpst-1	intron
III	12660735	12661164	145529invertedloop+860	III	12660744	12661834	tpst-1	intron
III	12661167	12661596	145538invertedloop+860	III	12660744	12661834	tpst-1	intron
III	12660733	12661164	145739invertedloop+864	III	12660744	12661834	tpst-1	intron
III	12661167	12661598	145746invertedloop+864	III	12660744	12661834	tpst-1	intron
III	12660733	12661165	145822invertedloop+866	III	12660744	12661834	tpst-1	intron
III	12661168	12661600	145832invertedloop+866	III	12660744	12661834	tpst-1	intron
III	12660730	12661165	146176invertedloop+872	III	12660744	12661834	tpst-1	intron
III	12661168	12661603	146180invertedloop+872	III	12660744	12661834	tpst-1	intron
III	12660724	12661164	146641invertedloop+882	III	12660744	12661834	tpst-1	intron
III	12661167	12661607	146650invertedloop+882	III	12660744	12661834	tpst-1	intron
III	12660721	12661164	146878invertedloop+888	III	12660744	12661834	tpst-1	intron
III	12661167	12661610	146885invertedloop+888	III	12660744	12661834	tpst-1	intron
III	12660715	12661165	147599invertedloop+901	III	12660744	12661834	tpst-1	intron
III	12661167	12661617	147614invertedloop+901	III	12660744	12661834	tpst-1	intron
III	12660713	12661165	147741invertedloop+905	III	12660744	12661834	tpst-1	intron
III	12661167	12661619	147748invertedloop+905	III	12660744	12661834	tpst-1	intron
III	12660706	12661164	148358invertedloop+918	III	12660744	12661834	tpst-1	intron
III	12661167	12661625	148366invertedloop+918	III	12660744	12661834	tpst-1	intron
III	12660701	12661164	148836invertedloop+927%2C+1+gap	III	12660744	12661834	tpst-1	intron
III	12661167	12661629	148839invertedloop+927%2C+1+gap	III	12660744	12661834	tpst-1	intron
III	12660673	12661164	151510invertedloop+983	III	12660744	12661834	tpst-1	intron
III	12661166	12661657	151521invertedloop+983	III	12660744	12661834	tpst-1	intron
III	12660580	12661162	61001invertedloop+1165	III	12660744	12661834	tpst-1	intron
III	12661164	12661746	61014invertedloop+1165	III	12660744	12661834	tpst-1	intron
III	12660577	12661162	61365invertedloop+1171	III	12660744	12661834	tpst-1	intron
III	12661164	12661749	61374invertedloop+1171	III	12660744	12661834	tpst-1	intron
III	12660575	12661162	61497invertedloop+1175	III	12660744	12661834	tpst-1	intron
III	12661164	12661751	61500invertedloop+1175	III	12660744	12661834	tpst-1	intron
III	12660574	12661162	61601invertedloop+1178	III	12660744	12661834	tpst-1	intron
[truncated: 16,049 more rows]
