# Supplementary material for: TDP-1, the Caenorhabditis elegans ortholog of TDP-43, limits the accumulation of double-stranded RNA
Source: EMBO J. 2014 Nov 12;33(24):2947–66. doi: 10.15252/embj.201488740 (PMC4282642; doi:10.15252/embj.201488740)
Supplement: Supplementary file 7 — Supplementary Table S6 [file embj0033-2947-sd7.xlsx]

## Sheet:  Table S6
	Table S6: Table shows genes enriched by J2 immunoprecipitation in wild type from three independent biological replicates. Average fold enrichment over input along with associated p-value for each enriched gene (calculated using paired T-test with FDR correction across the three replicates) is indicated. dsRNA characterisitics for each gene are annotated. Antisense to another coding gene was score…
Sequence name	Common Name	Transcript type	Input Average RPKM	J2-IP Average RPKM	Fold change/ input	Log(2) Fold change/ Input	P-Value	Adjusted P-Value	Antisense to another gene	Target of siRNA	Target of A-to-I RNA editing
C25D7.6	mcm-3	coding	52.1439	84.0517	1.61192	0.688779	0.00910696	0.0192275	.	yes	.
C54G10.2	rfc-1	ncRNA	12.716	20.5023	1.61232	0.689137	0.00813821	0.0174336	.	yes	.
F55C5.4	capg-2	coding	32.0716	51.7466	1.61347	0.690167	0.00992898	0.0207208	.	yes	.
Y65B4BR.4	wwp-1	coding	42.2725	69.7081	1.64902	0.721608	0.0081624	0.0174727	.	yes	.
F07B7.3	his-53	coding	130.35	215.896	1.65628	0.727946	0.0079915	0.0171948	.	yes	.
F53F4.11	F53F4.11	coding	77.6324	128.859	1.65986	0.731063	0.0046936	0.010837	.	yes	.
F17C11.10	F17C11.10	coding	44.8438	74.9663	1.67172	0.741331	0.00504476	0.0115476	.	yes	.
T14F9.1	vha-15	coding	37.6584	63.0231	1.67355	0.742911	0.00969936	0.0202977	.	.	.
T15B7.3	col-143	coding	162.306	271.722	1.67413	0.743411	0.00309878	0.00756437	.	.	.
F09G2.9	F09G2.9	coding	194.025	328.788	1.69457	0.760915	0.00324779	0.00788041	.	yes	.
Y49A3A.2	vha-13	coding	85.9459	145.691	1.69515	0.761409	0.00341682	0.00822641	.	yes	.
T19B10.8	T19B10.8	coding	20.7814	35.3653	1.70178	0.767043	0.00921511	0.0194372	.	yes	.
F23B12.5	F23B12.5	coding	60.5773	103.911	1.71535	0.778502	0.00397311	0.00937807	yes	yes	.
T04C12.6	act-1	coding	286.644	492.072	1.71667	0.77961	0.00197709	0.00510003	.	yes	.
C04F5.1	sid-1	coding	9.20776	15.9167	1.72862	0.789619	0.00989301	0.0206542	.	yes	.
F23B12.8	bmk-1	coding	32.0693	55.6278	1.73461	0.794614	0.00429773	0.0100098	.	yes	.
T09E8.2	him-17	coding	37.3746	64.9228	1.73708	0.796667	0.00324532	0.00787829	.	yes	.
C53A5.6	C53A5.6	coding	48.6153	85.5256	1.75923	0.814945	0.00370233	0.00882911	.	yes	.
H03A11.2	H03A11.2	coding	100.386	176.721	1.76041	0.815913	0.000933858	0.00262299	.	.	.
Y61A9LA.10	Y61A9LA.10	coding	51.5874	91.0523	1.76501	0.819676	0.00191181	0.00495586	.	yes	.
F52B10.1	nmy-1	coding	55.3982	97.9492	1.76809	0.822195	0.00135032	0.00362354	.	yes	.
C03E10.4	gly-20	coding	28.8228	51.001	1.76947	0.823315	0.00530212	0.0120613	.	yes	.
B0041.2	ain-2	coding	52.11	92.6472	1.77792	0.830187	0.00263908	0.0065663	.	yes	.
ZC376.6	ZC376.6	coding	13.3401	23.7772	1.78239	0.833811	0.00449348	0.0104248	.	yes	.
F48E3.3	F48E3.3	coding	11.0992	19.7921	1.78321	0.834473	0.00483293	0.0111149	.	yes	.
F26F12.7	let-418	coding	68.0825	121.597	1.78602	0.836748	0.00109605	0.00300736	.	yes	.
F32D1.10	mcm-7	coding	97.1786	174.032	1.79085	0.840642	0.00144133	0.00384195	.	yes	.
T08D2.3	T08D2.3	Coding_pseudogene	7.87005	14.1018	1.79184	0.841438	0.00430098	0.0100147	.	.	.
C13F10.6	C13F10.6	coding	13.761	24.9501	1.8131	0.858458	0.00546397	0.0123845	.	yes	.
F18E2.3	scc-3	coding	43.4633	79.292	1.82434	0.867377	0.00115575	0.00315639	.	yes	.
H37A05.1	lpin-1	coding	55.2424	101.358	1.83478	0.875606	0.00110626	0.0030316	.	yes	yes
F25B3.6	F25B3.6	coding	75.3209	139.613	1.85358	0.890312	0.000813794	0.00231838	.	yes	.
C50B6.2	nasp-2	coding	186.759	346.388	1.85473	0.891206	0.000617143	0.00181708	.	yes	.
C02F12.4	tag-52	coding	9.3759	17.4357	1.85963	0.895013	0.00535874	0.012168	.	.	.
T01C8.1	aak-2	coding	9.20564	17.191	1.86744	0.901062	0.00656759	0.0145261	yes	.	.
C24G6.8	C24G6.8	coding	31.4121	59.6155	1.89785	0.924366	0.00208087	0.00534291	.	yes	.
F29F11.6	gsp-1	coding	67.7055	129.089	1.90662	0.931019	0.000831307	0.00236061	.	yes	.
F46C3.1	pek-1	coding	14.1269	27.0304	1.9134	0.936137	0.00158866	0.00418511	.	yes	.
ZK54.2	tps-1	coding	6.40835	12.2662	1.9141	0.936668	0.00290972	0.00716859	.	.	.
F32D1.5	F32D1.5	coding	69.4904	133.039	1.9145	0.936964	0.00084662	0.00239944	.	yes	.
T01C3.3	T01C3.3	coding	80.2963	154.035	1.91833	0.93985	0.00123997	0.00336028	.	yes	.
Y39B6A.38	reps-1	coding	7.9619	15.3281	1.92518	0.944997	0.00625562	0.0139096	.	.	.
C05G5.4	C05G5.4	coding	25.5927	49.3179	1.92703	0.946376	0.00188046	0.00487918	.	.	.
B0403.4	tag-320	coding	27.345	52.9719	1.93717	0.95395	0.00159755	0.00420601	.	.	.
F25H9.5	frm-10	coding	9.31262	18.0435	1.93753	0.954219	0.00242056	0.00610036	.	yes	yes
F44C4.3	cpr-4	coding	214.14	415.28	1.93929	0.955525	0.000331815	0.00105248	.	.	.
Y113G7B.23	psa-1	coding	38.8102	75.2855	1.93984	0.955936	0.000733521	0.00211855	.	yes	yes
K04A8.6	dre-1	coding	6.6168	12.8461	1.94143	0.957122	0.00212175	0.0054267	.	.	.
F29G6.3	F29G6.3	coding	63.8612	124.2	1.94484	0.959655	0.000390399	0.00121591	.	.	.
W05H9.4	W05H9.4	coding	8.64797	16.8253	1.94557	0.960195	0.00239193	0.00603687	.	yes	.
Y71G12B.1	Y71G12B.1	coding	46.9724	91.7369	1.953	0.96569	0.00122681	0.00332759	.	yes	.
B0414.7	mtk-1	coding	25.2433	49.6729	1.96776	0.976555	0.000625044	0.00183604	.	yes	.
R04D3.3	R04D3.3	coding	23.8869	47.1702	1.97473	0.981657	0.00131133	0.00353079	.	yes	.
F58G11.3	F58G11.3	ncRNA	#DIV/0!	#DIV/0!	1.98074	0.986039	0.00117201	0.00319384	.	yes	.
M163.3	his-24	coding	53.0055	105.414	1.98873	0.991849	0.0010069	0.00279417	.	yes	.
C53A5.3	hda-1	coding	56.9184	113.776	1.99893	0.999229	0.000500737	0.00151602	.	yes	.
W05B10.1	his-74	coding	64.5899	129.703	2.00811	1.00584	0.00122715	0.00332759	.	yes	.
F26G5.9	tam-1	coding	37.6988	75.7893	2.01039	1.00748	0.000312112	0.000997916	.	yes	.
F07C3.4	glo-4	coding	9.35781	19.0329	2.03391	1.02425	0.000874853	0.00247228	.	yes	.
F57B1.4	col-160	coding	190.068	387.25	2.03743	1.02675	0.000122548	0.000438426	.	.	.
T06E4.1	hcp-2	coding	37.4866	76.3891	2.03777	1.02699	0.000191229	0.00064798	.	yes	.
B0222.8	col-10	coding	16.1179	32.8755	2.03969	1.02835	0.00275368	0.00681476	.	.	.
W08G11.4	pptr-1	coding	26.1316	53.4156	2.0441	1.03146	0.00069507	0.00201945	.	yes	.
K09H11.3	rga-3	coding	22.6843	46.4257	2.0466	1.03323	0.000371029	0.0011597	.	yes	.
C54H2.5	sft-4	coding	15.9989	32.9133	2.05722	1.0407	0.00110672	0.00303191	yes	.	.
C23H4.1	cab-1	coding	27.1429	56.0185	2.06384	1.04533	0.000559195	0.00167055	.	.	.
F07B7.11	his-54	coding	67.3691	139.276	2.06736	1.04779	0.000639223	0.00187143	.	.	.
T05H4.11	T05H4.11	coding	18.0419	37.3189	2.06846	1.04856	0.000958868	0.00268037	.	yes	.
K06C4.4	his-20	coding	77.0084	159.327	2.06896	1.0489	0.000667215	0.00194574	.	.	.
C37A2.4	cye-1	coding	62.2764	129.257	2.07554	1.05348	0.000254772	0.000835878	.	yes	.
ZC443.3	ZC443.3	coding	7.15369	14.9347	2.08768	1.0619	0.00653029	0.0144582	.	.	.
B0222.6	col-144	coding	17.5936	37.1227	2.11001	1.07725	0.000908099	0.00255718	.	.	.
F58E10.3	F58E10.3	ncRNA	#DIV/0!	#DIV/0!	2.12389	1.08671	6.51e-05	0.000250001	.	yes	.
Y45G5AM.2	Y45G5AM.2	coding	9.69458	20.6149	2.12644	1.08844	0.000572983	0.00170363	yes	yes	.
T10B10.2	ucr-2.2	coding	16.9343	36.0171	2.12688	1.08874	0.000655099	0.00191281	yes	.	.
F59F5.6	syd-2	coding	6.17559	13.2087	2.13885	1.09684	0.000713745	0.00206687	.	yes	.
W07E11.1	W07E11.1	coding	30.5189	65.4359	2.14411	1.10038	6.24e-05	0.000241034	.	yes	.
F16B12.6	F16B12.6	coding	10.3346	22.2044	2.14855	1.10337	0.000307342	0.00098374	.	yes	.
W06B3.2	sma-5	coding	7.65455	16.7148	2.18365	1.12674	0.00351799	0.00844682	.	.	.
T04H1.2	T04H1.2	coding	70.4673	153.971	2.185	1.12763	6.27e-05	0.00024211	.	yes	.
R90.1	R90.1	coding	10.883	23.8122	2.18802	1.12962	0.000333267	0.00105671	.	.	.
T05H4.14	gad-1	coding	48.0771	106.209	2.20913	1.14348	7.54e-05	0.000286098	.	yes	.
Y44E3A.6	Y44E3A.6	coding	21.1212	46.7016	2.21112	1.14478	0.000226147	0.000751229	yes	yes	.
K08H10.4	uda-1	coding	34.5538	76.9923	2.22819	1.15587	0.000153759	0.000537177	.	yes	.
Y61A9LA.8	sut-2	coding	40.5472	91.1794	2.24873	1.16911	9.11e-05	0.000337507	.	yes	.
F14F4.3	mrp-5	coding	17.4142	39.2314	2.25284	1.17175	8.44e-05	0.00031561	.	.	.
ZK455.1	aco-1	coding	13.0299	29.4229	2.2581	1.17511	0.000226742	0.000752352	.	.	.
C34E11.3	tag-241	coding	6.32113	14.3035	2.26281	1.17811	0.000211198	0.000706111	yes	.	.
F09A5.4	F09A5.4	ncRNA	#DIV/0!	#DIV/0!	2.265	1.17951	0.000323536	0.00102957	.	yes	.
C50F4.13	his-35	coding	14.2518	32.3457	2.26959	1.18243	0.00312181	0.00761212	.	yes	.
F46B6.7	ztf-7	coding	106.34	241.565	2.27163	1.18373	1.91e-05	8.55e-05	.	yes	.
T04C12.4	act-3	coding	504.472	1155.06	2.28965	1.19513	1.08e-05	5.21e-05	.	yes	.
C47E8.5	daf-21	coding	413.857	948.282	2.29133	1.19618	1.18e-05	5.62e-05	.	yes	.
C06H5.7	C06H5.7	coding	7.73626	17.7381	2.29285	1.19714	0.000952671	0.00266645	.	yes	.
F58G11.6	ccz-1	coding	9.56061	21.9303	2.29382	1.19775	0.000292262	0.000941306	.	yes	.
T25C12.3	T25C12.3	coding	29.4238	68.0271	2.31198	1.20913	1.62e-05	7.41e-05	.	yes	.
ZK682.2	ZK682.2	coding	4.1006	9.59098	2.33892	1.22584	0.00324799	0.00788041	.	yes	.
F28B4.3	F28B4.3	coding	18.9894	44.419	2.33914	1.22598	2.14e-05	9.44e-05	.	.	.
Y39B6A.2	pph-5	coding	19.016	45.1802	2.37591	1.24848	9.72e-05	0.00035683	.	yes	.
Y32F6A.3	pap-1	coding	32.2455	77.3579	2.39903	1.26245	1.68e-05	7.64e-05	.	yes	.
T21C9.13	T21C9.13	coding	31.5188	75.7109	2.40209	1.26429	0.00010544	0.000383311	.	yes	.
Y92H12BR.3	Y92H12BR.3	coding	41.6631	100.277	2.40686	1.26715	3.73e-05	0.000152956	.	yes	.
C18B12.4	C18B12.4	coding	12.0967	29.1892	2.41298	1.27082	0.000102986	0.000375791	.	.	.
C43E11.3	met-1	coding	40.17	97.3362	2.42311	1.27686	6.51e-06	3.34e-05	.	yes	.
Y59A8B.6	Y59A8B.6	coding	26.9842	65.4569	2.42575	1.27843	2.96e-05	0.000125321	.	yes	yes
F58G11.2	F58G11.2	coding	41.984	101.856	2.42606	1.27862	9.54e-06	4.67e-05	.	yes	.
T05H4.10	T05H4.10	coding	24.2906	58.9847	2.42829	1.27994	6.59e-05	0.000252836	yes	.	.
T01C3.1	cdt-2	coding	18.5483	45.1296	2.43309	1.28279	5.93e-05	0.000230234	yes	yes	.
T04C12.5	act-2	coding	447.469	1092.01	2.44041	1.28713	3.02e-06	1.69e-05	.	yes	.
F52D2.4	gei-12	coding	13.7896	33.8363	2.45376	1.29499	5.4e-05	0.000212264	.	yes	.
F02E8.6	ncr-1	coding	4.57224	11.2597	2.46263	1.3002	7.87e-05	0.000296622	.	.	.
Y59A8A.2	Y59A8A.2	coding	10.7148	26.5323	2.47623	1.30815	8.97e-05	0.000332891	yes	yes	.
K08B12.5	mrck-1	coding	30.8326	76.3528	2.47637	1.30823	4.06e-06	2.19e-05	.	yes	.
T19A5.1	T19A5.1	coding	23.9882	60.4484	2.51992	1.33338	1.02e-05	4.96e-05	yes	yes	.
F08G12.10	inx-2	coding	9.34241	23.5674	2.52263	1.33493	0.000360704	0.00113185	.	.	.
T18D3.4	myo-2	coding	72.4923	182.928	2.52341	1.33537	2.44e-06	1.41e-05	.	.	.
C54G10.3	pmp-3	coding	12.716	32.2742	2.53807	1.34373	3.46e-05	0.000143459	.	yes	.
Y73B3B.5	Y73B3B.5	Coding_pseudogene	12.5006	31.7789	2.54219	1.34607	5.48e-05	0.0002147	.	.	.
Y59A8A.3	Y59A8A.3	coding	107.151	274.157	2.55859	1.35535	2.09e-06	1.23e-05	.	yes	.
ZK1086.1	obr-3	coding	10.0638	25.765	2.56018	1.35624	3.37e-05	0.000140215	.	.	.
K04F10.4	bli-4	coding	54.88	141.592	2.58003	1.36739	4.07e-06	2.2e-05	yes	yes	.
F31D4.1	exos-7	coding	16.971	44.2807	2.6092	1.38361	3.85e-05	0.000157621	yes	yes	.
C50H2.1	fshr-1	coding	9.7723	25.5816	2.61776	1.38834	2.22e-05	9.73e-05	.	.	.
Y113G7B.17	prmt-1	coding	126.657	334.906	2.6442	1.40283	1.26e-06	8.01e-06	.	yes	.
F55F3.3	nkb-3	coding	23.5648	62.7208	2.66164	1.41231	2.05e-05	9.1e-05	.	.	.
K07C5.1	arx-2	coding	20.0739	53.5856	2.66942	1.41653	1.56e-05	7.16e-05	.	yes	.
Y102A11A.3	Y102A11A.3	coding	7.81933	20.9177	2.67513	1.41961	1.48e-05	6.85e-05	.	yes	.
Y39B6A.49	Y39B6A.49	Coding_pseudogene	7.83379	20.9649	2.67621	1.42019	4.03e-05	0.000163713	.	.	.
F01G12.6	F01G12.6	coding	16.8414	45.2074	2.6843	1.42455	2.06e-05	9.1e-05	.	.	yes
F28C1.2	egl-10	coding	6.02453	16.3025	2.70601	1.43617	2.3e-05	0.000100667	yes	.	.
Y113G7A.3	sec-23	coding	21.3196	58.3855	2.73858	1.45343	1.39e-05	6.49e-05	yes	yes	yes
T14G8.1	chd-3	coding	14.4475	40.1312	2.77773	1.47391	3.34e-06	1.85e-05	.	.	.
Y51F10.4	Y51F10.4	coding	11.7114	32.7175	2.79364	1.48215	1.47e-05	6.83e-05	.	.	.
Y60A3A.14	Y60A3A.14	coding	6.79741	19.2705	2.83498	1.50334	3.11e-05	0.000130791	.	.	.
F07B7.4	his-52	coding	118.599	336.3	2.83561	1.50366	4.64e-06	2.47e-05	.	.	.
K06C4.12	his-22	coding	127.134	360.884	2.83861	1.50519	4.39e-06	2.35e-05	.	.	.
F21F8.7	asp-6	coding	269.864	768.576	2.84801	1.50995	1.94e-07	1.55e-06	.	yes	.
Y80D3A.2	emb-4	coding	36.5261	104.909	2.87216	1.52214	5.32e-07	3.79e-06	.	yes	yes
M163.1	M163.1	coding	11.8073	34.3617	2.91021	1.54113	3.95e-05	0.00016089	.	.	.
F46F2.2	kin-20	coding	13.9932	40.802	2.91585	1.54392	6.16e-06	3.18e-05	.	.	.
F40F4.6	F40F4.6	coding	36.8101	109.508	2.97494	1.57286	1.3e-07	1.09e-06	.	.	.
K11D12.2	pqn-51	coding	47.5271	142.018	2.98814	1.57925	6.55e-07	4.56e-06	.	yes	.
Y47A7.2	Y47A7.2	coding	11.375	34.0506	2.99345	1.58181	0.00013448	0.000476649	.	.	.
R04E5.9	R04E5.9	coding	6.20915	18.6166	2.99825	1.58412	0.000304663	0.000976894	.	yes	.
C15H9.6	hsp-3	coding	80.0436	240.387	3.0032	1.5865	1.12e-07	9.5e-07	.	yes	.
F52E1.1	pos-1	coding	167.894	505.746	3.0123	1.59086	1.51e-07	1.24e-06	.	yes	.
F57F5.5	pkc-1	coding	30.8302	92.957	3.01513	1.59222	2.57e-07	1.99e-06	.	yes	yes
R186.7	R186.7	coding	65.7663	198.333	3.01573	1.59251	4.03e-07	2.97e-06	yes	yes	.
C30G4.4	C30G4.4	coding	24.6263	75.9596	3.08449	1.62503	2.5e-05	0.000108223	.	.	.
C36E6.3	mlc-1	coding	177.477	548.641	3.09133	1.62823	8.94e-08	7.77e-07	yes	.	.
ZK1055.1	hcp-1	coding	47.306	146.313	3.09291	1.62897	6.07e-08	5.54e-07	yes	yes	.
T28B11.1	T28B11.1	coding	39.8817	123.426	3.0948	1.62985	2.8e-07	2.15e-06	.	yes	.
F46F3.4	ape-1	coding	43.0043	133.196	3.09728	1.631	1.64e-07	1.34e-06	.	yes	.
E01B7.1	E01B7.1	coding	7.4829	23.2273	3.10404	1.63415	3.28e-06	1.82e-05	.	.	.
Y102A5A.1	cand-1	coding	36.3716	113.034	3.10776	1.63587	1.06e-07	9.08e-07	.	yes	yes
F47A4.5	F47A4.5	coding	5.94573	18.5857	3.12588	1.64426	3.69e-06	2.02e-05	.	.	.
F48F5.5	fce-2	coding	9.71616	30.5318	3.14237	1.65185	9.29e-06	4.56e-05	.	yes	.
R07B7.3	pqn-53	ncRNA	#DIV/0!	#DIV/0!	3.17105	1.66496	4.4e-07	3.21e-06	.	yes	.
F31D4.2	F31D4.2	coding	23.7876	75.9426	3.19253	1.6747	9.95e-07	6.53e-06	yes	yes	.
C04F6.3	cht-1	coding	13.9742	44.9783	3.21866	1.68646	1.36e-06	8.57e-06	.	.	.
F57B1.3	col-159	coding	108.838	351.766	3.23201	1.69243	6.55e-08	5.9e-07	.	.	.
Y71G12B.20	mab-20	coding	3.82501	12.551	3.2813	1.71427	3.42e-05	0.000142016	.	yes	.
C54D10.3	C54D10.3	coding	10.5323	34.591	3.28427	1.71557	0.000140248	0.000494499	.	.	.
F15B9.4	inft-2	coding	17.9165	59.4693	3.31925	1.73086	2.26e-07	1.78e-06	yes	yes	.
K12F2.1	myo-3	coding	25.3708	85.087	3.35374	1.74577	1.67e-08	1.75e-07	.	.	.
F57G12.1	F57G12.1	coding	18.3414	62.4425	3.40445	1.76742	4.53e-07	3.3e-06	.	.	.
T26C11.6	ceh-21	coding	6.55166	22.4701	3.42968	1.77807	2.29e-06	1.33e-05	.	.	.
F18H3.3	pab-2	coding	31.9979	110.471	3.45245	1.78762	5.9e-08	5.4e-07	.	yes	.
T21B6.1	dgn-1	coding	6.69703	23.1262	3.4532	1.78794	1.23e-06	7.84e-06	.	yes	.
M03A8.2	atg-2	coding	16.3587	58.0006	3.54556	1.82601	1.63e-08	1.72e-07	.	yes	.
C53B7.4	asg-2	coding	27.7327	100.991	3.6416	1.86457	5.65e-07	3.98e-06	.	.	.
F59D8.2	vit-4	coding	958.377	3611.5	3.76835	1.91393	2.15e-08	2.21e-07	.	yes	.
F59D8.1	vit-3	coding	975.418	3817.74	3.91396	1.96863	1.38e-08	1.48e-07	.	.	.
F57F4.4	F57F4.4	coding	148.488	581.535	3.91638	1.96952	6.76e-10	9.87e-09	.	.	.
C30E1.9	C30E1.9	ncRNA	127.509	502.334	3.93961	1.97805	6.32e-09	7.37e-08	.	.	.
C49G7.4	phat-3	coding	15.7969	63.2385	4.00321	2.00116	1.69e-07	1.37e-06	.	.	.
F57F4.3	gfi-1	coding	138.148	568.325	4.11388	2.0405	3.01e-10	4.69e-09	yes	.	.
K10B3.10	spc-1	coding	31.556	129.981	4.11905	2.04231	3.25e-10	5.04e-09	.	yes	.
B0365.3	eat-6	coding	90.298	376.515	4.1697	2.05994	3.06e-10	4.75e-09	.	yes	.
K09F5.2	vit-1	coding	357.181	1509.82	4.22706	2.07965	3.75e-10	5.73e-09	.	yes	.
Y34D9B.1	mig-1	coding	4.52789	19.3755	4.27915	2.09732	1.76e-06	1.06e-05	.	.	yes
T04F3.1	T04F3.1	coding	36.6381	156.793	4.2795	2.09744	1.23e-10	2e-09	.	.	.
F07B7.12	F07B7.12	coding	6.78658	31.801	4.68586	2.22832	2.16e-09	2.81e-08	.	yes	.
C49G7.3	C49G7.3	coding	35.4116	166.203	4.69348	2.23066	7.3e-09	8.34e-08	.	.	.
C04F6.1	vit-5	coding	1219.8	5807.45	4.76098	2.25126	3.63e-09	4.5e-08	.	yes	.
W03G11.4	W03G11.4	coding	6.05064	29.9156	4.94421	2.30574	2.06e-08	2.13e-07	.	.	.
C01B7.6	rpm-1	coding	6.36368	31.5082	4.95125	2.30779	1.27e-10	2.08e-09	.	yes	yes
R12H7.3	skr-19	coding	12.0651	62.6218	5.19035	2.37583	6.19e-09	7.25e-08	.	.	.
T28F12.3	sos-1	coding	22.4036	117.333	5.23723	2.3888	5.02e-11	8.87e-10	.	yes	yes
B0365.6	clec-41	coding	8.30275	44.1306	5.31518	2.41012	2.12e-09	2.78e-08	.	.	.
W07G4.3	W07G4.3	coding	52.5013	279.467	5.32304	2.41225	1.09e-11	2.09e-10	.	yes	.
Y73B3A.3	Y73B3A.3	coding	2.18631	13.0321	5.96077	2.5755	3.88e-08	3.72e-07	.	.	.
Y59A8B.22	snx-6	coding	36.7648	226.148	6.15121	2.62087	7.75e-12	1.52e-10	.	yes	yes
Y60A3A.10	dhs-24	coding	17.5744	111.637	6.35222	2.66726	1.35e-11	2.57e-10	.	yes	.
T10G3.1	T10G3.1	coding	3.9271	25.7716	6.5625	2.71425	4.2e-08	3.98e-07	yes	.	yes
F10D7.5	F10D7.5	coding	9.51357	63.9656	6.72361	2.74924	1.17e-10	1.91e-09	.	yes	yes
C54D1.5	lam-2	coding	20.5137	144.867	7.06198	2.82007	3.15e-13	7.33e-12	.	.	yes
Y80D3A.4	nhr-243	coding	3.37189	26.6629	7.90742	2.98321	3.46e-09	4.3e-08	.	.	.
C03E10.5	clec-223	coding	151.743	1229.73	8.10407	3.01865	5.5e-15	1.46e-13	.	.	.
Y113G7B.18	mdt-17	coding	38.0226	336.283	8.84431	3.14475	3.09e-14	7.78e-13	.	yes	yes
W05H9.3	W05H9.3	coding	20.0037	194.259	9.71116	3.27964	3.45e-13	7.96e-12	.	.	.
Y39H10B.2	Y39H10B.2	coding	4.47088	73.7355	16.4924	4.04373	1.13e-11	2.16e-10	.	.	.
ZC513.7	ZC513.7	Coding_pseudogene	57.3265	1017.2	17.744	4.14926	2.62e-16	7.83e-15	.	.	.
F53G12.10	rpl-7	coding	540.814	849.4	1.5706	0.651311	0.00833825	0.017797	.	yes	.
F35G12.8	smc-4	coding	63.9688	100.745	1.57491	0.655273	0.00874104	0.0185531	.	yes	.
ZK185.2	ZK185.2	coding	129.452	206.062	1.59181	0.670668	0.00950861	0.0199508	yes	yes	.
W01B11.3	nol-5	coding	186.444	297.948	1.59806	0.676317	0.00637988	0.0141406	.	yes	.
C10H11.9	let-502	coding	30.8197	49.2621	1.5984	0.676628	0.00995705	0.0207677	.	yes	.
F27C8.6	F27C8.6	coding	108.255	173.082	1.59884	0.677027	0.00882213	0.0187071	.	yes	.
K03H1.2	mog-1	coding	46.5688	74.5002	1.59979	0.677879	0.00821478	0.0175719	.	yes	.
Y43F4B.6	klp-19	coding	69.4476	111.163	1.60067	0.678679	0.00601204	0.0134429	yes	yes	.
F23B12.7	F23B12.7	coding	53.2028	85.4638	1.60638	0.683811	0.00826543	0.0176545	.	yes	.
C16A3.8	thoc-2	coding	38.1735	61.3854	1.60806	0.685325	0.00806268	0.0173183	.	yes	.
Y46G5A.31	gsy-1	coding	55.7908	89.7195	1.60814	0.685394	0.00949975	0.0199488	.	yes	.
T08B2.7	T08B2.7	coding	53.5081	86.283	1.61252	0.68932	0.0084789	0.0180446	.	yes	.
Y69A2AR.18	Y69A2AR.18	coding	125.8	203.002	1.61369	0.690363	0.00741613	0.0161387	.	yes	.
F52B5.6	rpl-25.2	coding	476.093	768.878	1.61498	0.691512	0.00562238	0.0126879	.	yes	.
M03D4.1	zen-4	coding	36.0688	58.3527	1.61782	0.69405	0.00941362	0.0197893	yes	yes	.
T07A9.6	daf-18	coding	92.816	150.22	1.61847	0.694634	0.00573624	0.0129084	.	yes	yes
Y18D10A.17	car-1	coding	215.236	349.311	1.62292	0.698593	0.00600081	0.0134212	.	yes	.
Y54E10A.11	Y54E10A.11	coding	19.9359	32.4483	1.62764	0.702779	0.00992985	0.0207208	.	yes	yes
F25H5.3	pyk-1	coding	108.963	177.441	1.62845	0.703504	0.00587414	0.0131748	.	yes	yes
M18.1	col-129	coding	315.793	515.645	1.63286	0.7074	0.00416037	0.00974934	.	.	.
C32E8.8	ptr-2	coding	48.6873	79.6098	1.63513	0.709401	0.0073786	0.016077	.	yes	.
F12F6.1	F12F6.1	coding	44.0556	72.0458	1.63534	0.709588	0.00689418	0.015153	.	yes	.
B0025.1	vps-34	coding	28.5338	46.6923	1.63639	0.710515	0.00898326	0.0190022	.	yes	.
C26D10.3	C26D10.3	coding	76.7011	125.829	1.64052	0.714151	0.00710405	0.0155443	.	.	.
C05H8.1	ckk-1	coding	554.692	910.061	1.64066	0.714275	0.00347742	0.00836542	.	yes	.
C05H8.3	C05H8.3	snoRNA	9471.51	15540.1	1.64073	0.714334	0.00347051	0.00835108	.	.	.
Y74C9A.6	Y74C9A.6	snoRNA	3769.34	6191.78	1.64267	0.716041	0.00680041	0.0149763	.	.	.
R06F6.1	cdl-1	coding	68.4232	112.514	1.64438	0.717543	0.00838372	0.0178854	.	yes	.
K07C5.11	K07C5.11	snoRNA	990.859	1629.36	1.64439	0.717551	0.00742371	0.0161512	.	.	.
ZK809.5	ZK809.5	coding	50.3913	82.9818	1.64675	0.719621	0.00751067	0.0163127	.	yes	.
Y41E3.10	eef-1B.2	coding	107.755	177.731	1.64939	0.721934	0.00582246	0.0130723	.	yes	.
F56D12.6	F56D12.6	coding	25.146	41.4954	1.65018	0.722624	0.00932005	0.0196255	.	yes	.
F35D11.5	F35D11.5	coding	34.5379	57.0509	1.65183	0.724068	0.0054	0.0122522	.	yes	.
K01C8.9	nst-1	coding	72.7726	120.264	1.65261	0.724743	0.0048401	0.0111226	.	yes	.
Y73B6BL.5	seu-1	coding	64.2124	106.317	1.65571	0.727448	0.00539006	0.0122328	.	yes	.
F44E7.4	F44E7.4	coding	46.671	77.3084	1.65645	0.728099	0.00549952	0.0124522	.	yes	.
F32H2.3	spd-2	coding	37.6306	62.3581	1.65711	0.728671	0.00772082	0.0166901	yes	yes	.
F57B10.7	tre-1	coding	66.4836	110.303	1.6591	0.7304	0.00424947	0.0099166	.	yes	.
ZK370.3	hipr-1	coding	24.9542	41.4674	1.66174	0.732694	0.007907	0.0170464	yes	yes	.
M03A1.6	ipla-1	coding	50.0584	83.3616	1.66529	0.735773	0.00544462	0.0123439	yes	yes	.
K02C4.7	K02C4.7	snoRNA	1207.83	2013.3	1.66688	0.737152	0.00977844	0.0204486	.	.	.
C16A3.3	let-716	coding	61.1594	101.968	1.66726	0.737476	0.00331464	0.00801556	.	yes	.
F36F2.3	tag-214	coding	58.4885	97.6039	1.66877	0.738786	0.00358441	0.00857816	.	yes	.
ZK1098.8	mut-7	coding	33.585	56.0514	1.66894	0.738933	0.00565406	0.0127529	.	yes	.
F54D5.14	smc-6	coding	60.1966	100.539	1.67017	0.739996	0.00387989	0.00919263	.	yes	.
Y51H7C.6	cogc-4	coding	15.6763	26.1989	1.67124	0.740921	0.00907647	0.0191677	.	yes	.
T22C1.10	rbg-2	coding	28.8147	48.1587	1.67132	0.740989	0.00586166	0.0131535	.	yes	.
R13A5.8	rpl-9	coding	232.146	388.036	1.67151	0.741155	0.0058071	0.0130432	.	yes	.
Y105E8A.9	apg-1	coding	27.4399	45.918	1.67341	0.742788	0.00902557	0.019074	.	yes	.
C16A3.4	C16A3.4	coding	59.5383	99.7565	1.6755	0.744593	0.00819755	0.0175394	.	yes	.
Y53H1A.1	rsy-1	coding	25.455	42.6617	1.67597	0.744992	0.00875289	0.0185737	.	yes	.
C07H6.5	cgh-1	coding	369.614	619.645	1.67646	0.745422	0.00296565	0.00728189	.	yes	.
Y110A7A.19	Y110A7A.19	coding	21.1621	35.4783	1.6765	0.745453	0.00939217	0.019749	.	yes	.
C48E7.3	lpd-2	coding	59.2938	99.5905	1.67961	0.748127	0.00812251	0.0174298	.	yes	.
C23G10.4	rpn-2	coding	60.4883	101.655	1.68057	0.748954	0.00372044	0.00885804	yes	yes	.
F59E12.2	zyg-1	coding	20.1301	33.8454	1.68134	0.74961	0.00899296	0.0190142	.	yes	.
T04C9.1	T04C9.1	coding	28.2985	47.5795	1.68134	0.749612	0.00729852	0.0159301	yes	yes	.
C27H5.1	pdl-1	coding	493.187	829.676	1.68228	0.750414	0.00472027	0.0108871	yes	.	.
M04B2.1	mep-1	coding	44.2694	74.5038	1.68296	0.751002	0.00483478	0.0111162	.	yes	.
F39B2.1	F39B2.1	coding	47.5605	80.1129	1.68444	0.752272	0.0079327	0.0170851	.	yes	.
F30H5.1	unc-45	coding	16.1604	27.2395	1.68558	0.753243	0.00967052	0.020247	.	yes	.
W08D2.4	fat-3	coding	37.3438	62.9509	1.68571	0.753357	0.00882654	0.0187119	.	.	.
C06A5.6	C06A5.6	coding	45.5695	76.8711	1.6869	0.754372	0.00506005	0.0115766	.	yes	.
C41C4.4	ire-1	coding	45.0573	76.0201	1.68719	0.754621	0.00408492	0.0096007	.	yes	.
C26D10.2	hel-1	coding	72.032	121.567	1.68768	0.755044	0.00480413	0.0110573	.	yes	.
ZK973.3	pdp-1	coding	24.5834	41.5036	1.68828	0.75555	0.00957822	0.0200825	yes	yes	.
C26H9A.1	vha-7	coding	21.6351	36.539	1.68888	0.756068	0.00867571	0.0184188	.	yes	.
C56C10.8	icd-1	coding	144.802	244.59	1.68913	0.75628	0.0032102	0.00781031	.	yes	.
R05D3.7	unc-116	coding	49.1311	82.9968	1.68929	0.75642	0.00413563	0.0097095	.	yes	.
K11D2.2	asah-1	coding	23.8759	40.3584	1.69034	0.757313	0.00925345	0.019504	.	yes	.
C06E7.3	sams-4	coding	53.17	89.8926	1.69066	0.757591	0.0055423	0.0125362	yes	yes	.
F10G7.1	tag-151	coding	42.1617	71.2966	1.69103	0.757901	0.00549394	0.012446	yes	yes	.
Y38C1AB.4	Y38C1AB.4	coding	6.33946	10.7257	1.6919	0.758644	0.00959496	0.020108	.	.	.
C47E12.1	sars-1	coding	42.3374	71.6771	1.693	0.75958	0.00699299	0.015346	.	yes	.
Y50D7A.4	Y50D7A.4	coding	47.703	80.8726	1.69534	0.761573	0.00445731	0.0103595	.	yes	yes
T26A5.5	T26A5.5	coding	38.2244	64.8049	1.69538	0.761609	0.00400921	0.00944551	.	yes	.
F22D6.5	prpf-4	coding	61.5646	104.43	1.69626	0.762358	0.00415631	0.00974503	yes	yes	.
F13E9.1	F13E9.1	coding	23.6353	40.0946	1.69639	0.762465	0.00812785	0.0174336	.	yes	.
C50E3.13	C50E3.13	coding	14.8711	25.2421	1.6974	0.763326	0.00826522	0.0176545	.	.	.
Y71H2AM.19	laf-1	coding	47.668	80.9143	1.69745	0.763372	0.00846852	0.0180269	.	yes	.
F25H2.13	rtel-1	coding	13.9292	23.653	1.69809	0.763917	0.00885019	0.0187575	.	yes	.
T12E12.4	drp-1	coding	32.2446	54.7795	1.69888	0.76458	0.00763816	0.0165399	.	yes	.
ZK507.6	ZK507.6	coding	36.3308	61.7245	1.69896	0.764651	0.00626227	0.0139209	yes	yes	.
T21B10.3	T21B10.3	coding	44.9768	76.4443	1.69964	0.765229	0.00330691	0.00800127	.	yes	.
T09A12.4	nhr-66	coding	29.6427	50.3851	1.69975	0.765323	0.00824207	0.0176175	yes	yes	.
K04G7.1	K04G7.1	coding	28.9303	49.1949	1.70046	0.765929	0.00842154	0.0179486	.	yes	.
F33E11.3	F33E11.3	coding	21.2544	36.1432	1.70051	0.765963	0.00707568	0.0154977	.	yes	.
C37C3.1	C37C3.1	coding	65.1234	110.743	1.70051	0.765965	0.00389794	0.00922545	.	yes	.
K02C4.3	K02C4.3	coding	34.142	58.0651	1.70069	0.766122	0.00451319	0.0104645	yes	yes	.
C34G6.4	pgp-2	coding	11.661	19.8323	1.70074	0.766159	0.00722631	0.0157843	.	.	.
F14B4.2	F14B4.2	coding	86.3409	146.981	1.70234	0.767516	0.00383742	0.00910675	.	yes	.
ZK637.8	unc-32	coding	25.6404	43.6725	1.70327	0.768305	0.00813524	0.0174336	.	yes	.
R12E2.2	R12E2.2	coding	47.0037	80.1191	1.70453	0.769371	0.00397814	0.00938742	.	yes	.
R08C7.3	htz-1	coding	209.106	356.592	1.70532	0.770039	0.0026317	0.00655338	.	yes	.
F02A9.6	glp-1	coding	47.0837	80.3449	1.70643	0.770977	0.00274516	0.00679751	.	yes	.
F59A6.5	F59A6.5	coding	34.0342	58.1128	1.70748	0.771872	0.0035145	0.00844203	.	yes	.
F19H8.1	tps-2	coding	12.8449	21.9335	1.70756	0.77194	0.00829154	0.0177017	.	.	.
F29B9.11	F29B9.11	coding	246.466	421.036	1.70829	0.772554	0.00554481	0.0125386	.	yes	.
T23H2.3	T23H2.3	coding	28.6793	49.0027	1.70864	0.772851	0.00480924	0.0110662	.	yes	.
F43E2.4	haf-2	coding	28.3974	48.5283	1.7089	0.773066	0.00558682	0.0126142	.	yes	.
T11B7.4	alp-1	coding	19.4502	33.2441	1.70919	0.773314	0.00974256	0.0203784	yes	yes	.
C18C4.5	C18C4.5	coding	14.2713	24.3944	1.70933	0.773433	0.00611166	0.0136181	.	.	.
F08D12.1	F08D12.1	coding	14.3766	24.5805	1.70976	0.773791	0.0078727	0.016985	.	yes	.
F23H11.4	F23H11.4	coding	9.92416	16.9692	1.70989	0.773901	0.00785876	0.0169591	.	yes	.
F41H10.3	F41H10.3	coding	39.5778	67.6921	1.71035	0.774296	0.00321612	0.00782253	yes	yes	.
C27D11.1	egl-45	coding	68.7706	117.634	1.71054	0.774448	0.00238975	0.00603311	.	yes	.
T10C6.12	his-3	coding	133.617	228.585	1.71075	0.774631	0.00947655	0.0199073	.	yes	.
C33H5.12	rsp-6	coding	42.7801	73.1967	1.711	0.77484	0.00995676	0.0207677	.	yes	.
F17E9.13	his-33	coding	55.4767	94.923	1.71104	0.774876	0.0068082	0.0149828	.	.	.
C10H11.1	viln-1	coding	23.8913	40.9247	1.71296	0.776489	0.00621773	0.0138324	.	.	.
C06A5.7	unc-94	coding	32.6908	56.0026	1.7131	0.776608	0.00815385	0.0174586	yes	yes	.
F43E2.8	hsp-4	coding	53.3785	91.464	1.7135	0.776947	0.00424981	0.0099166	.	yes	.
F28H1.3	aars-2	coding	34.5038	59.1326	1.7138	0.7772	0.00372497	0.00886383	.	yes	.
M01A10.1	M01A10.1	coding	21.3573	36.6113	1.71423	0.777557	0.00713468	0.0155997	.	yes	.
Y65B4BL.2	deps-1	coding	24.3833	41.8045	1.71448	0.777768	0.00666602	0.0147216	.	yes	.
ZK1290.4	nfi-1	coding	37.0261	63.4925	1.71481	0.778046	0.004272	0.00996307	.	.	.
C47E8.7	unc-112	coding	15.3603	26.3525	1.71563	0.778735	0.00980834	0.0205062	.	yes	.
E01G4.4	pqn-27	coding	31.4515	53.9615	1.71571	0.778803	0.00736207	0.0160449	.	yes	yes
K08E4.1	spt-5	coding	41.2094	70.7114	1.7159	0.778969	0.00293302	0.00721992	yes	yes	.
T04B2.5	T04B2.5	coding	15.018	25.7794	1.71657	0.779532	0.00801187	0.0172302	.	.	.
F33E11.6	F33E11.6	coding	33.5932	57.6711	1.71675	0.779679	0.00952566	0.019977	.	yes	.
R53.4	R53.4	coding	239.579	411.318	1.71684	0.779753	0.00236456	0.0059769	.	yes	.
F29D11.2	capg-1	coding	22.0185	37.8432	1.7187	0.781317	0.00638467	0.0141465	.	.	.
F25B5.6	F25B5.6	coding	15.1046	25.9956	1.72104	0.783277	0.00738105	0.0160783	.	yes	.
C09G5.4	col-39	coding	29.7845	51.282	1.72177	0.783892	0.00492935	0.0113099	.	.	.
F16D3.4	F16D3.4	coding	23.3854	40.2723	1.72211	0.78418	0.00580805	0.0130432	.	yes	.
C27H6.1	unc-41	coding	19.0427	32.8063	1.72277	0.784729	0.00898509	0.0190022	.	yes	.
H08J11.2	H08J11.2	coding	36.992	63.7688	1.72385	0.785638	0.00680181	0.0149763	.	.	.
C27H5.9	C27H5.9	snoRNA	3331.22	5744	1.72429	0.786004	0.0032758	0.0079413	.	.	.
R12E2.1	R12E2.1	coding	20.9383	36.12	1.72507	0.786654	0.00699151	0.015346	.	yes	.
M7.5	atg-7	coding	15.904	27.4399	1.72534	0.786883	0.00632163	0.0140316	.	yes	.
C54G6.5	spp-17	coding	198.094	341.866	1.72577	0.787244	0.00520352	0.0118708	.	yes	.
C05C8.4	gei-6	coding	29.7931	51.4195	1.72588	0.787334	0.00505194	0.011561	.	yes	.
F07E5.7	F07E5.7	coding	105.037	181.314	1.72619	0.787593	0.00623914	0.0138765	.	.	.
Y45G5AL.1	Y45G5AL.1	coding	38.8143	67.0348	1.72706	0.788322	0.00665714	0.0147056	yes	yes	.
C46G7.4	pqn-22	coding	23.6955	40.9244	1.7271	0.788349	0.00611615	0.0136237	.	.	.
F33A8.1	let-858	coding	39.8954	68.9304	1.72778	0.788917	0.00369203	0.00880931	.	yes	.
C38D4.3	mel-28	coding	61.4796	106.293	1.72892	0.789869	0.00179828	0.00468952	.	yes	.
F37B4.2	ifc-1	coding	19.5206	33.7514	1.72902	0.789953	0.00851471	0.0181121	.	.	.
T16G12.6	T16G12.6	coding	20.8065	35.9925	1.72986	0.790657	0.00699422	0.015346	.	yes	.
F01F1.9	F01F1.9	coding	13.7032	23.7158	1.73067	0.791333	0.00967496	0.0202515	yes	yes	.
W06H8.1	rme-1	coding	50.6424	87.7154	1.73205	0.792484	0.0030098	0.00736968	.	yes	.
Y110A7A.18	ppw-2	coding	31.5734	54.7103	1.73279	0.7931	0.00366486	0.00875161	.	yes	.
T11F8.3	rme-2	coding	122.03	211.601	1.73401	0.794108	0.00174317	0.00455797	.	yes	.
F21H12.5	fbf-2	coding	8.26824	14.338	1.73411	0.794191	0.00936149	0.0196939	.	yes	.
F14E5.2	F14E5.2	coding	24.2998	42.19	1.73623	0.795959	0.0047574	0.010967	.	yes	.
D2030.3	D2030.3	coding	18.3477	31.8619	1.73656	0.796236	0.00794175	0.0171004	yes	yes	.
F58B3.9	ttr-50	coding	37.9792	65.9701	1.73701	0.796604	0.00928198	0.0195594	.	.	.
Y47G6A.1	inx-21	coding	12.1431	21.0952	1.73722	0.796783	0.00950485	0.0199488	.	yes	yes
T23B12.6	T23B12.6	coding	19.0546	33.1098	1.73763	0.797122	0.00670973	0.0148107	.	yes	.
R10D12.13	R10D12.13	coding	31.7024	55.0992	1.73801	0.797438	0.00690557	0.0151743	.	yes	.
ZK836.2	ZK836.2	coding	35.1434	61.1119	1.73893	0.798199	0.00428808	0.00999263	.	.	.
C17E4.10	C17E4.10	coding	25.1786	43.7845	1.73896	0.798224	0.00692525	0.0152137	yes	yes	yes
R119.7	rnp-8	coding	30.1962	52.5144	1.7391	0.798344	0.00753133	0.0163489	yes	yes	.
T19A6.1	T19A6.1	coding	48.3691	84.1679	1.74012	0.799185	0.00679901	0.0149763	.	yes	.
Y14H12B.2	Y14H12B.2	coding	24.8465	43.2444	1.74046	0.799467	0.00711063	0.0155548	.	yes	.
R05D3.4	rfp-1	coding	52.4974	91.3718	1.7405	0.799504	0.0030346	0.00742626	.	yes	.
R07H5.2	cpt-2	coding	24.1695	42.0758	1.74086	0.799801	0.00756246	0.0164031	.	yes	.
D1043.1	D1043.1	coding	13.365	23.2939	1.7429	0.801487	0.00735775	0.0160418	.	yes	.
F42A10.1	abcf-3	coding	52.4931	91.494	1.74297	0.801548	0.00242809	0.00611409	yes	yes	.
F49C12.8	rpn-7	coding	53.3817	93.073	1.74354	0.802018	0.00551066	0.0124737	.	yes	.
Y113G7A.4	ncx-1	coding	15.467	26.9764	1.74413	0.802507	0.00716812	0.015665	yes	.	.
F10C1.7	ifb-2	coding	47.2063	82.3498	1.74447	0.802786	0.00451797	0.0104728	.	.	.
W07G4.4	W07G4.4	coding	62.6735	109.361	1.74494	0.803176	0.00300356	0.00735961	.	yes	.
K02D7.4	dsc-4	coding	11.4	19.8945	1.74513	0.803335	0.0066151	0.0146201	.	.	.
F31C3.1	cyn-5	coding	64.881	113.241	1.74537	0.803529	0.00603365	0.0134707	yes	.	.
T21B10.2	enol-1	coding	177.957	310.755	1.74624	0.804254	0.00197084	0.00508963	.	yes	.
Y67D8C.3	Y67D8C.3	coding	15.2751	26.7084	1.74849	0.806106	0.0081161	0.0174203	.	yes	.
Y106G6D.7	Y106G6D.7	coding	20.9564	36.7065	1.75156	0.808642	0.00449003	0.0104218	.	yes	.
ZK757.4	ZK757.4	coding	20.4683	35.8638	1.75216	0.809137	0.0067497	0.0148877	yes	yes	.
H38K22.2	dcn-1	coding	43.2809	75.8388	1.75225	0.809206	0.00590692	0.0132314	.	yes	.
M70.5	M70.5	coding	10.5255	18.4458	1.75248	0.809396	0.00989324	0.0206542	.	yes	.
D2096.11	D2096.11	coding	10.1661	17.8169	1.75258	0.809481	0.00521103	0.0118848	.	yes	.
C35B8.3	C35B8.3	coding	9.65109	16.919	1.75306	0.809879	0.00828847	0.0176994	yes	yes	.
K02B12.5	K02B12.5	coding	13.9869	24.5215	1.75318	0.809973	0.0058894	0.0132023	.	yes	.
M01E11.7	tag-163	coding	9.18793	16.1123	1.75364	0.810356	0.00565788	0.0127582	.	.	.
Y71F9AL.18	pme-1	coding	27.8869	48.9195	1.75421	0.810822	0.00454945	0.0105374	yes	yes	yes
F42A10.4	efk-1	coding	21.8683	38.3912	1.75556	0.811932	0.00576402	0.0129577	.	yes	.
D2007.5	atg-13	coding	19.8588	34.8667	1.75573	0.812072	0.00487805	0.011201	.	yes	.
F02G3.1	ncam-1	coding	9.31168	16.3492	1.75578	0.812111	0.00888042	0.0188035	.	.	.
F42G9.1	F42G9.1	coding	117.924	207.105	1.75626	0.812503	0.00159731	0.00420601	yes	yes	.
H19N07.2	math-33	coding	55.5217	97.5273	1.75656	0.812753	0.00193568	0.00501064	yes	yes	.
F32B6.8	tbc-3	coding	14.0433	24.6686	1.75661	0.812797	0.00792572	0.0170784	.	yes	.
F07H5.5	F07H5.5	Coding_pseudogene	81.1814	142.606	1.75663	0.812814	0.00385456	0.00913785	.	.	.
T12E12.2	T12E12.2	coding	14.096	24.7639	1.7568	0.812948	0.00588677	0.0131998	.	yes	.
D2023.2	pyc-1	coding	43.0296	75.599	1.75691	0.813038	0.00207039	0.0053217	.	yes	.
Y43F8C.6	Y43F8C.6	coding	18.7038	32.8639	1.75707	0.81317	0.00768154	0.0166175	.	yes	.
F26E4.8	tba-1	coding	185.421	325.879	1.75751	0.813531	0.00150248	0.0039868	.	yes	.
C17H12.13	C17H12.13	coding	12.0398	21.201	1.76091	0.816324	0.00970283	0.0203001	yes	.	.
B0041.7	xnp-1	coding	40.8849	72.0343	1.76188	0.817117	0.00190487	0.00493962	.	yes	.
C26D10.1	ran-3	coding	81.6427	143.879	1.76231	0.817464	0.00201615	0.00519291	.	yes	.
F18A1.6	F18A1.6	coding	12.1884	21.4839	1.76265	0.817748	0.00535396	0.0121634	.	yes	.
D1046.1	cfim-2	coding	129.861	228.949	1.76303	0.818054	0.00211282	0.00541333	.	yes	.
E02H1.4	pme-2	coding	34.7145	61.2091	1.76321	0.818208	0.00484546	0.011132	.	yes	.
T20G5.14	T20G5.14	coding	22.6032	39.8546	1.76322	0.818216	0.00933276	0.0196476	.	.	.
C24H12.5	C24H12.5	coding	11.0052	19.4097	1.76369	0.818594	0.00821905	0.0175768	.	yes	.
T10E9.2	T10E9.2	coding	25.4477	44.8959	1.76424	0.81905	0.00555799	0.0125577	.	yes	.
T08G5.5	vps-39	coding	43.9793	77.6283	1.76511	0.819757	0.00224122	0.00570073	yes	yes	.
F43D9.2	rab-33	coding	15.8716	28.0276	1.7659	0.820402	0.0084685	0.0180269	yes	yes	.
C35D10.9	ced-4	coding	8.93553	15.7911	1.76722	0.821485	0.00783292	0.0169075	.	yes	.
T10F2.3	ulp-1	coding	27.1139	47.9189	1.76732	0.821562	0.00400129	0.00943191	.	yes	.
T21H3.3	cmd-1	coding	73.8566	130.548	1.76759	0.821782	0.00424698	0.00991525	.	yes	.
C03G5.1	sdha-1	coding	28.198	49.8478	1.76778	0.82194	0.004468	0.0103788	.	.	.
R13H4.1	nph-4	coding	3.99154	7.05932	1.76857	0.822584	0.00706932	0.0154915	yes	.	.
C07G1.3	pct-1	coding	36.8456	65.2033	1.76963	0.82345	0.00334078	0.00806766	.	yes	.
F31E3.5	eef-1A.1	coding	2139.66	3788.47	1.77059	0.824232	0.00130848	0.00352419	.	yes	.
ZC395.8	ztf-8	coding	20.0006	35.4221	1.77105	0.824607	0.00572625	0.0128892	.	yes	.
T07A9.14	T07A9.14	coding	78.6965	139.391	1.77125	0.824769	0.00418793	0.00979824	.	.	.
Y105E8A.23	Y105E8A.23	coding	18.1781	32.2555	1.77442	0.827347	0.00547223	0.0124001	.	yes	yes
T23B12.3	T23B12.3	coding	22.1652	39.3498	1.77529	0.828055	0.00644432	0.014275	.	yes	.
F13A7.14	F13A7.14	coding	17.5062	31.097	1.77634	0.828909	0.00803162	0.0172685	.	yes	.
F14B4.3	F14B4.3	coding	32.6752	58.0744	1.77732	0.829706	0.0019865	0.00512105	.	yes	.
DY3.7	sup-17	coding	28.7364	51.0965	1.77811	0.830345	0.00300705	0.00736501	.	yes	.
T06A10.1	mel-46	coding	20.6122	36.6543	1.77828	0.830484	0.00464134	0.0107276	.	yes	.
Y108G3AL.1	cul-3	coding	41.8107	74.373	1.7788	0.830907	0.00248875	0.00624533	.	yes	.
F54A3.6	F54A3.6	coding	15.8038	28.1153	1.77902	0.831087	0.00576772	0.0129626	.	yes	.
T27A3.1	T27A3.1	coding	26.771	47.6386	1.77949	0.831462	0.0038535	0.00913785	.	.	.
C06C3.1	mel-11	coding	31.7069	56.4474	1.78029	0.832109	0.00211128	0.00541097	.	yes	.
K08E3.8	mdt-29	coding	19.2619	34.2919	1.7803	0.83212	0.00494148	0.0113348	.	yes	.
T02E1.9	T02E1.9	snoRNA	167386	298030	1.78049	0.832277	0.00203176	0.0052316	.	.	.
F22A3.1	ets-4	coding	26.3422	46.9055	1.78062	0.832381	0.00610031	0.0136007	.	.	.
F54D1.6	F54D1.6	coding	6.39311	11.3872	1.78117	0.832823	0.00527879	0.0120175	.	.	.
Y111B2A.10	Y111B2A.10	coding	17.6439	31.4267	1.78117	0.832824	0.0063789	0.0141406	.	.	.
F38A1.8	F38A1.8	coding	18.0297	32.118	1.7814	0.833009	0.00521514	0.011888	.	yes	.
ZK1248.11	ZK1248.11	coding	18.5378	33.0267	1.78159	0.833163	0.00917372	0.0193545	.	yes	.
Y39G10AR.7	Y39G10AR.7	coding	10.4695	18.6554	1.78189	0.833405	0.00575614	0.0129465	yes	yes	.
R13H4.4	hmp-1	coding	30.2782	53.9528	1.7819	0.833419	0.00289965	0.0071478	.	yes	.
Y104H12D.2	Y104H12D.2	coding	11.6403	20.7441	1.7821	0.833581	0.00510018	0.0116623	.	.	.
Y43F4B.5	Y43F4B.5	coding	17.4612	31.1304	1.78284	0.834173	0.00522752	0.0119132	yes	yes	.
Y51F10.10	Y51F10.10	coding	13.909	24.7989	1.78294	0.834256	0.00743347	0.0161684	.	yes	.
C07A12.3	nhr-35	coding	10.9366	19.5038	1.78335	0.834589	0.00855012	0.0181698	.	.	.
C36E8.1	C36E8.1	coding	47.9683	85.5455	1.78338	0.834612	0.00217319	0.00554536	.	yes	.
ZC262.3	ZC262.3	coding	21.2294	37.8706	1.78387	0.835013	0.00458033	0.010602	.	yes	.
Y111B2A.15	tpst-1	coding	19.2856	34.4144	1.78446	0.83549	0.00813785	0.0174336	.	yes	yes
C34G6.7	stam-1	coding	19.6099	34.9941	1.78451	0.835532	0.00409232	0.00961552	yes	yes	.
F21F3.1	pgal-1	coding	24.3429	43.4425	1.7846	0.835604	0.00479997	0.0110535	yes	.	.
C05D12.3	C05D12.3	ncRNA	#DIV/0!	#DIV/0!	1.78479	0.835754	0.00567936	0.0127968	.	.	.
C04G6.4	C04G6.4	coding	13.3562	23.8432	1.78518	0.836066	0.00738403	0.0160808	.	yes	.
F35B3.5	pqn-34	coding	7.55061	13.4846	1.7859	0.836653	0.0059531	0.0133213	.	.	.
C41D11.7	eri-7	coding	17.8702	31.9337	1.78698	0.837525	0.00470059	0.0108474	.	yes	.
F42A9.2	lin-49	coding	21.5546	38.5188	1.78704	0.837569	0.00328091	0.0079434	.	yes	.
T20F5.7	T20F5.7	coding	25.2988	45.2531	1.78875	0.83895	0.00436176	0.0101535	.	yes	.
F44E2.3	F44E2.3	coding	32.4373	58.0342	1.78912	0.839249	0.00413725	0.00971071	.	.	.
F57H12.1	arf-3	coding	48.5112	86.8621	1.79056	0.840409	0.00469536	0.0108382	yes	yes	.
F59B2.2	F59B2.2	coding	14.9911	26.845	1.79073	0.840544	0.00551327	0.0124737	.	yes	.
Y37B11A.2	Y37B11A.2	coding	5.55541	9.94938	1.79094	0.840713	0.00523607	0.0119295	.	yes	.
W09D10.1	W09D10.1	coding	19.637	35.1744	1.79123	0.840949	0.00383922	0.00910854	.	yes	.
C09D4.4	C09D4.4	coding	16.1462	28.9294	1.79171	0.84134	0.00421786	0.00985252	.	yes	.
B0348.6	ife-3	coding	66.554	119.259	1.79191	0.8415	0.0030363	0.00742838	.	yes	.
C07G1.5	hgrs-1	coding	46.3141	82.9969	1.79205	0.841607	0.00233671	0.00591791	.	yes	.
F26A3.3	ego-1	coding	23.6263	42.3451	1.79229	0.841801	0.00158437	0.00417506	.	yes	.
C09H6.1	spr-4	coding	20.1712	36.1585	1.79258	0.842037	0.00322159	0.0078315	.	yes	.
C37A5.8	fipr-24	coding	135.423	242.779	1.79275	0.842175	0.00463781	0.0107223	.	.	.
C47E12.5	uba-1	coding	63.3861	113.662	1.79317	0.842516	0.00133541	0.00358746	yes	yes	.
C08B11.5	sap-49	coding	27.5419	49.3911	1.79331	0.842624	0.00393835	0.00930603	.	.	.
Y23H5A.7	cars-1	coding	51.1318	91.7517	1.79442	0.843515	0.00163286	0.00428614	.	yes	.
Y34D9A.7	Y34D9A.7	coding	32.0305	57.4778	1.79447	0.84356	0.00526927	0.011999	.	yes	.
C43H8.2	C43H8.2	coding	11.3679	20.4071	1.79515	0.844107	0.00766065	0.0165805	.	yes	.
Y39E4B.5	Y39E4B.5	coding	12.7989	22.9769	1.79522	0.844164	0.00703744	0.0154293	.	yes	.
F53G12.17	F53G12.17	ncRNA	523.982	941.394	1.79661	0.84528	0.00499051	0.0114324	.	.	.
ZK856.12	ZK856.12	coding	18.6748	33.5706	1.79764	0.846104	0.00371967	0.00885804	.	yes	.
K12D12.5	K12D12.5	coding	13.8349	24.8938	1.79935	0.847478	0.00512279	0.0117079	.	yes	.
F53G12.12	F53G12.12	snoRNA	586.547	1056.32	1.8009	0.848722	0.00483727	0.011119	.	.	.
Y54E2A.8	Y54E2A.8	coding	10.6738	19.2239	1.80104	0.848827	0.00759381	0.0164601	.	yes	.
W02A2.7	mex-5	coding	152.905	275.505	1.80181	0.849443	0.00118656	0.00323048	.	yes	.
F45H11.3	F45H11.3	coding	16.7964	30.27	1.80218	0.849741	0.00496192	0.0113758	.	yes	.
C18F3.2	sax-7	coding	67.6887	121.989	1.8022	0.849762	0.00116654	0.00318189	yes	yes	.
Y71A12B.9	usp-3	coding	9.59865	17.2993	1.80227	0.849814	0.0090228	0.0190728	.	yes	.
R10E11.2	vha-2	coding	146.141	263.404	1.80239	0.849915	0.00194249	0.005023	.	yes	.
T07A9.8	T07A9.8	coding	20.1719	36.3781	1.8034	0.850722	0.00607462	0.0135552	.	yes	.
W03C9.7	mex-1	coding	58.9644	106.407	1.80459	0.851671	0.0022217	0.00565763	.	yes	.
C47D12.2	C47D12.2	coding	22.9978	41.5292	1.80579	0.852633	0.00392673	0.00928108	yes	yes	.
T13H5.7	rnh-2	coding	16.265	29.3761	1.80609	0.85287	0.00563947	0.0127232	.	yes	.
C26E6.4	rpb-2	coding	32.0113	57.8289	1.80652	0.853209	0.00148927	0.00395651	.	yes	.
R119.1	R119.1	coding	11.1189	20.0888	1.80672	0.853376	0.00536068	0.0121693	.	yes	yes
Y71H2AM.2	Y71H2AM.2	coding	35.0699	63.3771	1.80717	0.853729	0.00426225	0.00994298	.	.	.
E01A2.9	E01A2.9	snoRNA	208.753	377.404	1.8079	0.854312	0.00774368	0.0167354	.	.	.
Y48E1B.10	gst-20	coding	32.0095	57.8889	1.80849	0.854784	0.0058969	0.0132157	.	.	.
F54A3.2	F54A3.2	coding	8.45903	15.2983	1.80852	0.854811	0.00631858	0.0140283	.	yes	.
C02F5.1	knl-1	coding	25.417	46.0174	1.8105	0.856386	0.00236672	0.00598013	.	yes	.
C08B11.3	C08B11.3	coding	53.3694	96.6495	1.81095	0.856748	0.00107207	0.00295728	.	yes	.
C41G7.3	C41G7.3	coding	32.4177	58.7101	1.81105	0.856825	0.00458098	0.010602	.	yes	.
Y11D7A.12	flh-1	coding	29.1894	52.8753	1.81146	0.85715	0.00450053	0.0104378	.	yes	.
ZC302.2	wdr-5.3	ncRNA	#DIV/0!	#DIV/0!	1.81266	0.858108	0.00554645	0.0125391	.	yes	.
D1037.2	smp-2	coding	11.6583	21.1448	1.81371	0.858947	0.00542141	0.0122944	.	.	.
C50C3.8	bath-42	coding	57.2943	103.979	1.81482	0.859829	0.00206518	0.00531205	.	yes	.
T10B5.5	cct-7	coding	40.6465	73.7858	1.81531	0.860214	0.00351503	0.00844203	yes	yes	yes
ZK858.7	ZK858.7	coding	23.1875	42.093	1.81533	0.860232	0.00383276	0.00909815	.	yes	.
W09G10.4	apd-3	coding	20.799	37.7678	1.81585	0.860643	0.00260806	0.00650571	.	yes	.
ZC506.1	ZC506.1	coding	9.01726	16.3775	1.81624	0.860954	0.00465392	0.010751	.	yes	.
F20G4.3	nmy-2	coding	122.458	222.42	1.81629	0.860998	0.000647116	0.00189202	.	yes	.
C07H6.6	clk-2	coding	11.5561	20.9905	1.81641	0.86109	0.00416599	0.00975875	yes	yes	.
F54F2.1	pat-2	coding	11.8514	21.5331	1.81693	0.861501	0.00370048	0.00882709	yes	.	.
C08B11.1	zyg-11	coding	54.4347	98.9127	1.81709	0.861628	0.0012786	0.00345431	yes	.	.
W01F3.1	W01F3.1	coding	8.67629	15.7685	1.81742	0.861894	0.00929057	0.0195681	.	.	.
W02B9.1	hmr-1	coding	44.8988	81.6429	1.81838	0.86265	0.000987365	0.00274953	.	yes	yes
M02D8.3	M02D8.3	coding	7.13574	12.9821	1.81931	0.863392	0.00636784	0.014127	.	.	.
ZC504.3	ZC504.3	coding	11.5697	21.0504	1.81944	0.863493	0.00368453	0.0087938	yes	yes	.
R12E2.11	R12E2.11	coding	26.6364	48.4694	1.81967	0.863678	0.0057748	0.0129752	.	yes	.
Y116A8C.26	Y116A8C.26	coding	15.7918	28.7428	1.82011	0.864023	0.00340194	0.00819732	.	yes	.
Y57A10A.27	Y57A10A.27	coding	12.5605	22.864	1.82031	0.864185	0.00928957	0.0195681	.	yes	.
Y71H2B.10	apb-1	coding	24.6035	44.7943	1.82065	0.864453	0.00285911	0.00705579	.	yes	.
C03B1.12	lmp-1	coding	31.9141	58.116	1.82102	0.864744	0.00455894	0.0105566	.	.	.
K01G5.6	rib-2	coding	5.99407	10.9164	1.8212	0.864892	0.00701041	0.0153777	yes	yes	.
Y37E11AM.3	Y37E11AM.3	coding	9.88866	18.013	1.82158	0.865188	0.00439958	0.0102362	.	yes	.
T25D3.4	T25D3.4	coding	8.63755	15.7361	1.82182	0.865381	0.00402054	0.00946205	.	yes	.
ZK637.10	trxr-2	coding	6.91286	12.5951	1.82198	0.865508	0.00609893	0.0136007	yes	yes	.
Y63D3A.8	Y63D3A.8	coding	21.2428	38.7057	1.82206	0.865573	0.00359013	0.0085895	.	yes	.
C01G8.1	C01G8.1	coding	74.7317	136.21	1.82265	0.866041	0.00297727	0.00730225	.	yes	.
Y20F4.4	Y20F4.4	coding	8.00269	14.5899	1.82312	0.86641	0.00419998	0.00982121	.	yes	.
Y59E9AL.36	Y59E9AL.36	coding	22.9029	41.7666	1.82363	0.866815	0.003062	0.007485	.	.	.
W06H3.2	pus-1	coding	11.7589	21.4502	1.82418	0.867245	0.00594924	0.013316	yes	yes	.
F53H1.1	F53H1.1	coding	38.6807	70.5715	1.82446	0.867472	0.00164649	0.00431933	.	yes	.
Y53H1C.1	aat-9	coding	8.34608	15.2432	1.82639	0.868992	0.00780893	0.0168598	yes	yes	.
Y47D3A.4	cku-70	coding	20.3092	37.1297	1.82822	0.87044	0.00333797	0.00806511	.	.	.
F32A11.2	hpr-17	coding	12.7285	23.2868	1.82949	0.871442	0.00388296	0.00919742	.	yes	.
Y23H5B.5	Y23H5B.5	coding	15.9183	29.1225	1.8295	0.871449	0.00416661	0.00975875	.	yes	.
D1046.6	D1046.6	snoRNA	1149.92	2103.79	1.8295	0.87145	0.00151973	0.00402893	.	.	.
Y119C1A.1	Y119C1A.1	coding	24.6865	45.1677	1.82966	0.871573	0.00336761	0.00812352	.	yes	yes
ZK370.5	pdhk-2	coding	13.4682	24.6472	1.83004	0.871872	0.00566347	0.0127646	.	yes	.
Y105E8B.8	ero-1	coding	31.2731	57.2675	1.8312	0.872793	0.00339237	0.00817874	.	yes	.
K07H8.2	K07H8.2	coding	36.1934	66.2877	1.83148	0.873013	0.00348132	0.00837253	.	yes	.
C05C10.2	C05C10.2	coding	26.059	47.7307	1.83164	0.873134	0.00138337	0.0037043	.	yes	.
Y60A3A.13	fars-2	coding	26.4203	48.3943	1.83171	0.873191	0.00401053	0.00944608	.	yes	yes
Y80D3A.1	wars-1	coding	22.4794	41.186	1.83217	0.873552	0.0042158	0.00985033	yes	yes	yes
M01E11.6	klp-15	coding	33.1079	60.6658	1.83236	0.873706	0.00263871	0.0065663	.	yes	.
Y37E11AM.1	smgl-2	coding	21.3749	39.1708	1.83256	0.873862	0.00325385	0.00789244	.	yes	.
C06E1.9	C06E1.9	coding	18.9752	34.7795	1.8329	0.874124	0.00254306	0.00636345	.	yes	.
Y67H2A.8	fat-1	coding	41.1814	75.489	1.83308	0.874272	0.00248303	0.00623277	.	.	.
T24B1.1	T24B1.1	coding	38.7552	71.0522	1.83336	0.874489	0.00233036	0.00590352	.	yes	.
F59G1.5	ptp-2	coding	42.7019	78.3191	1.83409	0.875063	0.00162802	0.00427725	.	yes	.
C30H7.2	C30H7.2	coding	40.9747	75.1841	1.83489	0.875695	0.00328009	0.0079434	.	yes	.
K01G5.5	K01G5.5	coding	132.786	243.724	1.83547	0.876146	0.000853675	0.00241787	.	yes	.
F09F7.2	mlc-3	coding	376.954	692.067	1.83594	0.876523	0.000587575	0.00174288	.	.	.
C14B1.1	pdi-1	coding	74.6066	137.007	1.83639	0.876873	0.00108402	0.0029837	.	yes	.
F49E8.4	cdd-2	coding	22.104	40.6125	1.83734	0.877616	0.00334224	0.00806897	.	yes	.
Y56A3A.4	taf-12	coding	25.6126	47.0596	1.83736	0.877636	0.00348607	0.00838165	.	yes	.
F46F11.2	cey-2	coding	433.773	797.164	1.83774	0.877936	0.000596507	0.00176401	.	yes	.
ZK994.3	pxn-1	coding	112.947	207.631	1.83831	0.878382	0.000559647	0.00167133	.	yes	.
F36D4.5	F36D4.5	coding	37.3151	68.6246	1.83906	0.878965	0.0033316	0.00805214	.	yes	yes
T01G9.5	mei-1	coding	22.646	41.6539	1.83935	0.879196	0.00296825	0.00728623	.	yes	.
Y34D9A.1	Y34D9A.1	coding	28.6169	52.6676	1.84044	0.880051	0.00418209	0.00978978	.	yes	.
D1081.7	D1081.7	coding	69.7916	128.455	1.84054	0.880132	0.000891611	0.00251801	.	yes	.
B0336.2	arf-1.2	coding	58.0923	107.049	1.84275	0.881858	0.0024605	0.00618383	.	yes	.
R151.2	R151.2	coding	59.6424	109.969	1.84381	0.882693	0.00207356	0.00532829	.	yes	.
W03C9.3	rab-7	coding	43.6865	80.5539	1.84391	0.882769	0.00212002	0.00542544	yes	yes	.
F59A3.2	F59A3.2	coding	25.0845	46.2576	1.84407	0.882892	0.00354879	0.00850218	.	yes	.
F01F1.12	aldo-2	coding	203.258	375.242	1.84614	0.884514	0.000771337	0.00221322	yes	yes	.
Y38C1AB.8	frm-5	coding	7.81213	14.4246	1.84643	0.88474	0.00333881	0.00806511	.	.	.
T06D4.1	T06D4.1	coding	20.4467	37.7676	1.84712	0.885279	0.00338736	0.00816891	.	yes	.
M04F3.6	M04F3.6	Coding_pseudogene	27.8033	51.3667	1.8475	0.885576	0.00730038	0.0159302	.	.	.
C38C10.2	C38C10.2	coding	51.126	94.4623	1.84764	0.885681	0.00157629	0.00415752	.	yes	yes
B0286.6	try-9	coding	319.524	590.684	1.84864	0.886463	0.000672767	0.00195919	yes	yes	.
ZK616.5	ZK616.5	coding	25.0954	46.3957	1.84877	0.886566	0.0033467	0.00807751	.	yes	.
F54D8.1	dpy-17	coding	28.0319	51.8273	1.84887	0.886642	0.0043835	0.0102015	.	.	.
D1007.20	D1007.20	snoRNA	975.394	1803.82	1.84933	0.887001	0.00109537	0.00300644	.	.	.
VF36H2L.1	aph-1	coding	12.0922	22.3763	1.85048	0.8879	0.00942739	0.0198135	yes	yes	.
H14A12.2	fum-1	coding	35.4615	65.6265	1.85064	0.888026	0.00235808	0.00596343	.	yes	.
Y50D4A.1	Y50D4A.1	coding	25.1955	46.6328	1.85084	0.888177	0.00246445	0.00619135	.	yes	.
T09A5.8	T09A5.8	coding	28.3836	52.5559	1.85163	0.888795	0.00320937	0.00781031	.	yes	.
Y51F10.5	hex-4	coding	16.4498	30.46	1.85169	0.888846	0.00492094	0.0112936	.	yes	.
T20F7.1	T20F7.1	coding	9.11817	16.9019	1.85365	0.890372	0.00371468	0.00885134	yes	yes	.
W09C5.7	W09C5.7	coding	29.3727	54.4481	1.8537	0.890404	0.00185721	0.00483027	.	yes	.
Y47D3A.28	Y47D3A.28	coding	11.8792	22.0249	1.85407	0.890695	0.00362942	0.00867644	.	.	.
F25B3.1	ehbp-1	coding	27.3319	50.719	1.85567	0.891938	0.00179364	0.00467881	.	yes	.
Y47G6A.2	inx-22	coding	19.8567	36.8534	1.85597	0.89217	0.00374762	0.00891048	.	yes	yes
VF13D12L.1	VF13D12L.1	coding	16.6057	30.8503	1.85781	0.893606	0.0026324	0.00655338	.	yes	.
C09G12.9	tsg-101	coding	21.2471	39.4765	1.85797	0.893729	0.00353526	0.00847902	.	yes	.
T23G5.2	T23G5.2	coding	21.2324	39.4575	1.85836	0.894031	0.00294041	0.00723408	.	yes	.
H14E04.2	H14E04.2	coding	13.7052	25.4722	1.85858	0.894201	0.0053047	0.012064	.	yes	.
C36C9.1	C36C9.1	coding	8.22713	15.2908	1.85859	0.894206	0.00371453	0.00885134	.	yes	.
F33E2.2	dlk-1	coding	10.6526	19.8116	1.85979	0.895136	0.00328118	0.0079434	.	yes	.
C10G11.6	C10G11.6	coding	29.9207	55.6538	1.86005	0.895338	0.00268325	0.00666487	.	.	.
ZK524.4	ZK524.4	coding	14.9902	27.8887	1.86046	0.895662	0.00275251	0.00681377	.	yes	.
C02A12.4	lys-7	coding	64.0137	119.118	1.86081	0.895934	0.00181296	0.00472639	.	.	.
F31E3.3	rfc-4	coding	31.6907	58.9735	1.86091	0.896006	0.00269996	0.00669879	.	yes	.
T20B5.1	apa-2	coding	9.0246	16.7976	1.86131	0.89632	0.00317114	0.00772598	.	yes	.
Y66H1B.2	fln-1	coding	85.3528	158.931	1.86205	0.896893	0.000547258	0.00163935	.	yes	yes
T19A5.2	gck-1	coding	18.0493	33.6095	1.86209	0.896926	0.00256675	0.00641359	.	yes	.
Y59E9AR.1	Y59E9AR.1	coding	76.0743	141.776	1.86365	0.898134	0.0018371	0.00478508	.	yes	.
C06G3.2	klp-18	coding	26.4743	49.3432	1.86381	0.898258	0.000985229	0.0027462	.	yes	.
Y69A2AR.2	ric-8	coding	10.3044	19.217	1.86493	0.899122	0.00351994	0.00844921	.	yes	.
Y37E11AL.3	Y37E11AL.3	coding	51.0094	95.1393	1.86513	0.899279	0.00244238	0.00614302	.	yes	.
C14B9.2	C14B9.2	coding	15.3396	28.6158	1.86548	0.899549	0.00295699	0.00726671	.	.	.
F17C11.7	F17C11.7	coding	19.361	36.1335	1.8663	0.900184	0.00240869	0.00607569	yes	yes	.
F20D1.6	rbg-1	coding	6.3145	11.7874	1.86672	0.900505	0.00573848	0.0129101	.	.	.
F39B2.6	rps-26	coding	1022.86	1910.55	1.86785	0.901376	0.000405331	0.00125663	.	yes	.
C16A11.5	C16A11.5	coding	9.69639	18.1149	1.86821	0.901655	0.00321739	0.00782345	.	yes	.
M01F1.4	M01F1.4	coding	10.8876	20.3459	1.86871	0.902046	0.00391333	0.00925439	.	yes	.
Y5F2A.4	Y5F2A.4	coding	21.0121	39.2676	1.86881	0.902121	0.00295976	0.00727149	.	yes	.
B0495.7	B0495.7	coding	17.1069	31.983	1.8696	0.902726	0.00242648	0.00611179	yes	yes	.
Y47H9C.5	dnj-27	coding	7.00994	13.1062	1.86966	0.902779	0.0063804	0.0141406	.	.	.
Y106G6H.12	duo-3	coding	17.5004	32.7208	1.86972	0.902819	0.00281408	0.00695052	.	yes	.
K10D2.3	cid-1	coding	24.2566	45.3618	1.87008	0.903102	0.00108539	0.00298651	.	yes	.
C27A12.8	ari-1	coding	15.7844	29.5445	1.87176	0.904397	0.00377319	0.00896886	.	yes	.
ZK858.4	mel-26	coding	50.5231	94.6399	1.8732	0.905505	0.00160911	0.00423138	.	yes	.
F09F7.5	F09F7.5	coding	7.28143	13.643	1.87367	0.905865	0.00853942	0.0181537	.	.	.
F26H9.6	rab-5	coding	25.4726	47.7303	1.87379	0.90596	0.0040649	0.00956133	.	yes	.
Y39A1C.2	oxi-1	coding	10.8732	20.3775	1.8741	0.906202	0.00242437	0.00610823	yes	yes	.
Y71H2AM.8	set-27	coding	14.7041	27.5577	1.87415	0.906237	0.00320045	0.00779306	yes	.	yes
K11C4.4	odc-1	coding	10.3578	19.4169	1.87463	0.906602	0.00670533	0.0148046	.	.	.
F27C1.7	atp-3	coding	121.215	227.403	1.87603	0.907683	0.00158263	0.00417174	.	yes	.
Y48C3A.14	Y48C3A.14	coding	16.76	31.4474	1.87634	0.907919	0.00236477	0.0059769	.	yes	.
F47G4.7	smd-1	coding	28.7583	53.9772	1.87692	0.90837	0.00252817	0.00633341	.	.	.
K07B1.6	K07B1.6	coding	43.9201	82.4881	1.87814	0.909304	0.00277633	0.00686662	.	yes	.
T08A11.1	T08A11.1	coding	14.707	27.6226	1.8782	0.909353	0.00149219	0.00396308	.	yes	.
H05C05.1	H05C05.1	coding	48.8553	91.768	1.87836	0.909477	0.00107503	0.00296265	.	yes	.
M106.1	mix-1	coding	74.6805	140.279	1.87839	0.909499	0.000487894	0.00148276	yes	.	.
F58H1.1	aman-2	coding	30.96	58.1666	1.87876	0.909784	0.00129973	0.003506	.	yes	.
ZK131.12	ZK131.12	ncRNA	896.916	1685.47	1.87919	0.910109	0.00113996	0.0031181	.	.	.
Y26E6A.1	ekl-5	coding	10.3464	19.4446	1.87936	0.910244	0.00297215	0.00729172	.	.	.
Y48C3A.20	Y48C3A.20	coding	18.5817	34.9258	1.87958	0.910407	0.00293514	0.00722313	.	yes	.
F53H1.4	F53H1.4	coding	38.7635	72.8602	1.87961	0.910434	0.000779657	0.00223271	.	yes	.
W02F12.4	W02F12.4	coding	26.9494	50.6624	1.87991	0.910662	0.00249864	0.00626837	yes	yes	.
K07B1.8	K07B1.8	coding	380.436	715.587	1.88096	0.911472	0.000340824	0.00107795	.	.	.
F26F4.6	F26F4.6	coding	14.9752	28.201	1.88318	0.913173	0.00370342	0.00882929	.	yes	.
F18A1.3	lir-1	coding	29.1136	54.8376	1.88357	0.913473	0.00283593	0.00700056	.	yes	.
B0261.1	B0261.1	coding	30.8899	58.2016	1.88416	0.913924	0.00165755	0.00434444	.	yes	.
W05F2.6	W05F2.6	coding	14	26.3823	1.88445	0.914142	0.00411991	0.00967517	.	yes	.
ZK1058.1	mmcm-1	coding	40.3363	76.025	1.88478	0.914395	0.00131789	0.00354519	.	yes	yes
F59E10.1	orc-2	coding	16.0133	30.1818	1.8848	0.914408	0.00291921	0.00718998	.	yes	.
ZC155.1	nex-1	coding	33.6998	63.5499	1.88576	0.915149	0.002952	0.00725648	.	yes	.
F32E10.5	F32E10.5	coding	34.1076	64.3251	1.88594	0.915286	0.00191717	0.00496711	.	yes	.
T01G1.3	sec-31	coding	26.4896	49.9608	1.88605	0.915369	0.00109369	0.00300335	.	yes	.
T04A8.14	emb-5	coding	70.4821	132.947	1.88626	0.915526	0.00043504	0.00133834	.	yes	.
T04D1.3	unc-57	coding	31.5746	59.5605	1.88634	0.915591	0.00255496	0.00638776	.	yes	.
C14A4.1	tag-242	coding	15.5005	29.2426	1.88657	0.915762	0.00399988	0.00943113	.	yes	.
K12H4.8	dcr-1	coding	29.3777	55.4254	1.88665	0.915824	0.000757987	0.00218056	.	yes	.
C05D11.8	C05D11.8	coding	19.3484	36.5095	1.88695	0.916059	0.00198206	0.00511111	.	yes	.
T28C6.4	col-117	coding	17.8001	33.627	1.88915	0.917737	0.00687446	0.015121	.	.	.
K11C4.7	K11C4.7	ncRNA	171.703	324.682	1.89095	0.919108	0.00593693	0.0132919	.	.	.
C26C6.2	goa-1	coding	42.3228	80.0711	1.89191	0.919846	0.00151167	0.00400875	.	yes	.
PAR2.4	mig-22	coding	21.2463	40.203	1.89223	0.92009	0.00182354	0.00475257	.	yes	.
C05D2.5	xnd-1	coding	58.7455	111.171	1.89242	0.920231	0.000738865	0.00213188	yes	yes	.
R119.2	R119.2	coding	4.5598	8.63104	1.89286	0.920566	0.00982605	0.0205335	yes	.	.
C53C9.2	C53C9.2	coding	77.3428	146.515	1.89436	0.921711	0.000952078	0.00266564	.	.	.
B0334.8	age-1	coding	13.7337	26.0243	1.89493	0.922141	0.00207587	0.00533266	.	yes	.
K09B11.2	nol-9	coding	10.3515	19.6442	1.89771	0.924262	0.00331136	0.00800983	.	yes	.
ZK637.11	cdc-25.3	coding	26.7218	50.7141	1.89786	0.92437	0.00206543	0.00531205	yes	.	.
F23H11.2	F23H11.2	coding	11.3416	21.5619	1.90115	0.926869	0.00223362	0.00568634	yes	yes	.
Y41E3.9	fcd-2	coding	13.6653	25.9973	1.90243	0.927846	0.00211967	0.00542544	.	.	.
Y110A7A.1	hcp-6	coding	34.1171	64.9125	1.90264	0.928004	0.000502225	0.00151948	yes	yes	.
Y39A1A.1	Y39A1A.1	coding	19.7946	37.6646	1.90277	0.928101	0.00227202	0.00576906	.	yes	.
F36H1.4	lin-3	coding	14.7999	28.1676	1.90324	0.928455	0.00300401	0.00735961	yes	yes	.
ZK829.4	ZK829.4	coding	277.096	527.506	1.90369	0.9288	0.000355343	0.00111743	.	yes	.
Y43B11AR.4	rps-4	coding	470.806	896.788	1.90479	0.929636	0.000359913	0.00112978	.	yes	.
F45F2.10	F45F2.10	coding	31.1224	59.2953	1.90523	0.929965	0.00108879	0.00299401	.	yes	.
Y41D4B.4	Y41D4B.4	coding	21.6705	41.3033	1.90597	0.930522	0.00186876	0.00485601	.	yes	.
ZK686.3	ZK686.3	coding	21.7537	41.4711	1.90639	0.930845	0.00210651	0.00540031	.	yes	.
F15D3.6	F15D3.6	coding	16.3983	31.2663	1.90668	0.931061	0.0077631	0.0167733	.	yes	.
ZK154.5	ZK154.5	coding	10.5441	20.1043	1.90668	0.931065	0.0019988	0.00515124	.	yes	.
T13C2.6	T13C2.6	coding	55.6907	106.275	1.90831	0.932295	0.000426735	0.00131648	.	yes	.
T28F3.3	hke-4.1	coding	17.4323	33.2695	1.90849	0.932432	0.00177032	0.00461935	.	.	.
F09E10.8	toca-1	coding	12.1311	23.1523	1.90851	0.932446	0.00267188	0.00664227	.	yes	.
C41D11.3	C41D11.3	coding	36.7235	70.0972	1.90878	0.932651	0.00154262	0.00408153	.	yes	.
C50C3.6	prp-8	coding	96.3343	183.891	1.90889	0.932733	0.000313855	0.00100203	.	yes	.
F53H2.3	F53H2.3	coding	40.1936	76.7366	1.90917	0.932947	0.0018466	0.00480697	.	yes	.
F31E3.4	F31E3.4	coding	17.3153	33.0723	1.91001	0.933579	0.0018723	0.00486376	.	yes	.
R07B7.1	clh-6	coding	7.91076	15.1106	1.91014	0.933675	0.00223831	0.00569664	.	yes	.
H12C20.2	pms-2	coding	25.7467	49.1908	1.91057	0.934002	0.00144569	0.00385123	.	yes	.
Y48G1A.1	Y48G1A.1	coding	8.01039	15.3052	1.91067	0.934075	0.00259386	0.0064758	.	yes	.
F22B3.4	F22B3.4	coding	96.281	184.081	1.91191	0.935014	0.000392106	0.0012208	.	yes	.
F36A2.7	F36A2.7	coding	119.335	228.192	1.9122	0.935235	0.000986957	0.00274953	.	.	.
F55A3.2	F55A3.2	coding	14.71	28.1524	1.91383	0.93646	0.00225797	0.00574002	.	yes	.
M4.1	M4.1	coding	33.5038	64.1236	1.91392	0.936532	0.00119931	0.00326116	.	yes	.
R10E4.4	mcm-5	coding	48.135	92.1292	1.91398	0.936573	0.000619061	0.00182151	.	yes	.
Y37E11AL.8	taf-6.2	coding	22.9111	43.8513	1.91398	0.936576	0.0017336	0.00453431	.	yes	.
R155.5	R155.5	coding	647.713	1239.85	1.91419	0.936734	0.00044405	0.00136272	.	.	.
T05H10.1	T05H10.1	coding	53.9561	103.283	1.9142	0.936742	0.000341936	0.00108107	.	yes	.
T07C4.8	ced-9	coding	23.0263	44.0987	1.91515	0.937454	0.00191226	0.00495586	.	yes	.
C25G4.10	C25G4.10	coding	10.2443	19.6287	1.91606	0.938144	0.00167669	0.00439201	yes	.	.
T22D1.9	rpn-1	coding	52.9845	101.526	1.91615	0.938207	0.00056269	0.00167757	.	yes	.
B0412.3	B0412.3	coding	20.8618	39.9756	1.91621	0.938255	0.00140162	0.00374746	.	yes	.
F28B12.3	vrk-1	coding	41.5795	79.6881	1.91652	0.938493	0.00107797	0.00296891	.	yes	.
Y105E8A.3	Y105E8A.3	coding	15.5546	29.8282	1.91764	0.939331	0.00196133	0.00506658	yes	yes	yes
C44C8.6	mak-2	coding	9.87225	18.9343	1.91794	0.939555	0.00401356	0.0094507	.	.	.
F01D5.10	F01D5.10	coding	281.582	540.382	1.91909	0.940425	0.000286791	0.00092538	.	yes	.
F36A2.1	cids-2	ncRNA	#DIV/0!	#DIV/0!	1.91911	0.940436	0.00131518	0.00353898	.	yes	.
T23D8.6	his-68	coding	57.8505	111.052	1.91964	0.940837	0.00226918	0.00576352	.	.	.
F01D5.12	F01D5.12	snoRNA	3334.67	6405.6	1.92091	0.941791	0.000282531	0.000914416	.	.	.
F01D5.14	F01D5.14	ncRNA	3334.67	6405.6	1.92091	0.941791	0.000282531	0.000914416	.	.	.
F46H5.7	F46H5.7	coding	74.2335	142.654	1.9217	0.942382	0.000554349	0.00165889	.	.	.
R107.4	ikke-1	coding	33.0763	63.5792	1.9222	0.942756	0.000944052	0.00264738	.	yes	.
T07C4.10	T07C4.10	coding	20.3742	39.1639	1.92223	0.942781	0.00130357	0.0035131	yes	yes	.
F26F4.5	F26F4.5	coding	9.85655	18.9519	1.92277	0.943188	0.00353679	0.00848037	.	yes	.
C41C4.8	cdc-48.2	coding	71.6621	137.813	1.92309	0.94343	0.00044285	0.00135998	yes	yes	.
JC8.3	rpl-12	ncRNA	#DIV/0!	#DIV/0!	1.92553	0.945258	0.00027814	0.000902105	.	yes	.
C35B8.2	vav-1	coding	7.03589	13.5537	1.92637	0.945887	0.00298994	0.00732923	yes	.	.
M110.4	ifg-1	coding	120.092	231.343	1.92637	0.945888	0.000320814	0.00102239	.	yes	.
W04D2.1	atn-1	coding	32.0464	61.8232	1.92918	0.947984	0.00081434	0.00231918	.	yes	.
VF11C1L.1	ppk-3	coding	8.62511	16.6413	1.9294	0.948151	0.00175458	0.00458508	.	yes	.
Y54E10BR.3	Y54E10BR.3	coding	33.4417	64.588	1.93137	0.949621	0.00214131	0.00546878	yes	yes	.
H16O14.1	kcc-2	coding	19.1321	36.9523	1.93143	0.949669	0.00127006	0.00343336	.	.	.
Y106G6H.2	pab-1	coding	423.829	818.667	1.9316	0.949794	0.000237285	0.000784076	.	yes	.
F28B3.8	imb-1	coding	33.9447	65.592	1.93232	0.950335	0.000821098	0.0023354	.	yes	.
C36B1.8	gls-1	coding	44.2977	85.611	1.93263	0.950566	0.000501948	0.00151916	.	yes	.
K11C4.6	K11C4.6	snoRNA	347.486	671.61	1.93277	0.950668	0.00465035	0.0107456	.	.	.
F35C5.6	clec-63	coding	82.9411	160.412	1.93405	0.951624	0.000450169	0.00137812	.	yes	.
R10E12.1	alx-1	coding	31.6931	61.3039	1.9343	0.951808	0.00105188	0.0029089	yes	yes	.
C32E8.11	C32E8.11	coding	28.3131	54.792	1.93522	0.952497	0.000431431	0.00133003	.	yes	.
H38K22.1	evl-14	coding	28.7839	55.7138	1.93559	0.952772	0.000602425	0.00178031	.	yes	.
T02G5.12	T02G5.12	coding	15.1557	29.3407	1.93595	0.953039	0.00184839	0.00481019	.	yes	.
B0286.4	ntl-2	coding	20.6399	39.9615	1.93613	0.953178	0.00149744	0.00397582	.	yes	.
Y42G9A.4	mvk-1	coding	43.6394	84.4949	1.93621	0.953234	0.000947379	0.00265333	.	yes	.
F54C8.3	emb-30	coding	19.6724	38.1237	1.93793	0.954516	0.00103753	0.00287283	.	yes	.
T19C3.4	T19C3.4	coding	12.1704	23.608	1.9398	0.955906	0.00414308	0.00971919	.	.	.
F30F8.1	F30F8.1	coding	18.0828	35.0788	1.9399	0.955985	0.00150789	0.00399993	.	yes	.
Y53F4B.9	Y53F4B.9	coding	24.9949	48.4975	1.9403	0.956276	0.000938962	0.00263479	.	yes	.
C18E3.7	ppw-1	coding	18.0414	35.0208	1.94114	0.956906	0.00138509	0.00370779	.	yes	.
ZK381.4	pgl-1	coding	90.6904	176.134	1.94214	0.957647	0.000369202	0.0011544	.	yes	.
T05F1.6	hsr-9	coding	90.5064	175.776	1.94214	0.95765	0.000236216	0.000780838	.	yes	.
ZK256.1	pmr-1	coding	19.1848	37.2688	1.94262	0.958002	0.00135754	0.00363958	.	.	.
Y111B2A.17	elpc-2	coding	17.1024	33.2311	1.94306	0.958329	0.00164156	0.00430768	.	yes	.
Y46H3A.6	gly-7	coding	20.3625	39.566	1.94308	0.958346	0.0017512	0.00457761	.	yes	.
F01F1.3	F01F1.3	coding	13.3082	25.8629	1.94338	0.958566	0.00155675	0.00411093	yes	yes	.
H20J04.2	H20J04.2	coding	28.6333	55.6668	1.94413	0.959122	0.000477902	0.00145622	.	yes	.
C53C7.5	C53C7.5	Coding_pseudogene	14.8605	28.8922	1.94423	0.959201	0.00185334	0.00482166	.	.	.
F55C12.5	F55C12.5	coding	31.8928	62.0447	1.94541	0.960075	0.000900878	0.00253847	.	yes	.
C43E11.2	mus-81	coding	18.2993	35.601	1.94548	0.960124	0.00145013	0.00386072	yes	.	.
Y57G11C.9	Y57G11C.9	coding	68.2095	132.711	1.94563	0.96024	0.000564389	0.00167978	yes	yes	.
C46F9.1	math-22	coding	55.6872	108.35	1.94568	0.960278	0.000836393	0.00237352	.	.	.
Y116A8C.36	itsn-1	coding	44.8025	87.1865	1.94602	0.960527	0.000380424	0.00118695	.	yes	.
Y77E11A.11	clp-7	coding	24.5564	47.7879	1.94604	0.960543	0.00111596	0.00305629	.	yes	.
F18A1.7	F18A1.7	coding	54.9507	106.98	1.94684	0.961134	0.00221807	0.00565168	.	yes	.
Y47G6A.28	tag-63	coding	16.5593	32.2394	1.9469	0.961179	0.00194275	0.005023	.	yes	.
ZK1236.2	cec-1	coding	18.6141	36.2685	1.94844	0.962319	0.00204097	0.00525376	.	.	.
Y71H2AM.4	Y71H2AM.4	coding	42.0285	81.9098	1.94891	0.962668	0.000954553	0.00267086	.	yes	.
C07G2.3	cct-5	coding	81.4055	158.66	1.94901	0.962742	0.000491497	0.00149164	.	.	.
C06A5.1	C06A5.1	coding	18.4757	36.0329	1.95029	0.963687	0.000704389	0.00204315	.	yes	.
Y67D2.1	rep-1	coding	18.5299	36.1474	1.95076	0.964038	0.00193786	0.00501332	.	yes	.
C29A12.3	lig-1	coding	43.6347	85.1279	1.95092	0.964156	0.000558921	0.0016703	.	yes	.
C27D9.1	C27D9.1	coding	17.6491	34.4481	1.95183	0.96483	0.00135025	0.00362354	.	yes	.
Y66D12A.5	Y66D12A.5	coding	11.5073	22.4804	1.95358	0.966119	0.00157518	0.00415583	.	yes	.
Y38C1AA.3	pnc-1	coding	15.848	30.9634	1.95378	0.966266	0.00364224	0.0087047	.	.	.
C47D12.8	C47D12.8	coding	23.3817	45.6918	1.95417	0.966553	0.000989072	0.00275341	.	.	.
C17E4.9	nkb-1	coding	43.4501	84.9602	1.95535	0.967427	0.000721341	0.0020868	.	.	.
F56A3.1	fncm-1	coding	5.86911	11.487	1.9572	0.968791	0.00602399	0.0134525	.	yes	.
T01D3.6	T01D3.6	coding	10.4957	20.5454	1.95751	0.969019	0.00133554	0.00358746	.	.	.
F59F3.1	ver-3	coding	8.83864	17.3021	1.95756	0.969053	0.00193654	0.00501138	.	.	.
K07F5.13	npp-1	coding	23.1316	45.2849	1.9577	0.969162	0.00147983	0.00393383	.	yes	.
R107.6	cls-2	coding	13.4661	26.3639	1.9578	0.969234	0.00124469	0.00337098	.	yes	.
C25H3.3	C25H3.3	coding	9.47013	18.554	1.95921	0.970272	0.00800316	0.0172157	.	.	.
B0336.3	B0336.3	coding	42.5535	83.3783	1.95938	0.970395	0.000526462	0.00158299	.	yes	.
H27M09.3	syp-4	coding	52.1621	102.218	1.95963	0.970582	0.000512471	0.00154607	.	yes	.
ZK546.1	zyg-12	coding	43.1701	84.6251	1.96027	0.971053	0.000837637	0.00237628	.	yes	.
T17E9.2	nmt-1	coding	23.6649	46.3968	1.96057	0.971273	0.00153603	0.004066	.	yes	.
C05B10.1	lip-1	coding	24.1261	47.3051	1.96074	0.971399	0.00131455	0.00353837	.	yes	.
Y71G12B.28	Y71G12B.28	coding	20.9974	41.1858	1.96147	0.971937	0.00735879	0.0160418	.	yes	.
ZK593.6	lgg-2	coding	68.3091	134.043	1.9623	0.972548	0.0013863	0.0037099	yes	yes	.
Y34B4A.8	Y34B4A.8	coding	8.02509	15.7506	1.96267	0.972817	0.00273679	0.00678059	yes	.	.
Y24D9A.11	Y24D9A.11	ncRNA	141.326	277.594	1.96422	0.973953	0.0018789	0.00487658	.	.	.
R05F9.5	gst-9	coding	22.053	43.3184	1.96428	0.974004	0.00357145	0.00855182	.	.	.
F08F8.8	gos-28	coding	9.28213	18.2362	1.96466	0.974278	0.00614761	0.0136868	.	yes	.
Y56A3A.22	Y56A3A.22	coding	41.3242	81.2356	1.96581	0.975125	0.0013459	0.00361389	.	yes	.
F58H12.1	kin-29	coding	8.15018	16.0224	1.9659	0.975189	0.00197392	0.00509611	.	.	.
T14G10.7	T14G10.7	coding	22.2328	43.7174	1.96635	0.975522	0.00119643	0.00325432	.	yes	.
C10E2.6	C10E2.6	coding	12.9759	25.5249	1.9671	0.976072	0.00142721	0.00380894	.	yes	.
Y37E3.9	phb-1	coding	43.0357	84.6899	1.9679	0.976655	0.00147865	0.00393189	.	yes	.
H34I24.2	H34I24.2	coding	10.8779	21.4112	1.96833	0.976973	0.00267394	0.00664551	.	.	.
F35A5.1	F35A5.1	coding	12.675	24.9501	1.96845	0.977063	0.000894246	0.00252383	.	.	.
C10G6.1	egal-1	coding	8.23322	16.2117	1.96906	0.977507	0.00389571	0.00922265	.	.	.
F40F9.7	F40F9.7	coding	41.7003	82.1274	1.96947	0.977804	0.00116013	0.00316638	.	yes	.
K02A11.1	gfi-2	coding	44.0078	86.6723	1.96948	0.977812	0.000905866	0.00255171	.	yes	.
C35E7.1	vet-2	coding	17.3092	34.0911	1.96954	0.977856	0.00165083	0.00432813	.	yes	.
F28B3.4	F28B3.4	coding	15.2947	30.1354	1.97032	0.978427	0.00308788	0.00754405	.	yes	.
Y38C9A.2	cgp-1	coding	30.5867	60.2811	1.97083	0.978803	0.000993945	0.0027661	.	yes	.
K08E3.4	K08E3.4	coding	32.5659	64.2009	1.97141	0.979229	0.00100902	0.0027983	.	yes	.
F36A2.9	F36A2.9	coding	37.7006	74.3524	1.97218	0.97979	0.000785051	0.00224585	.	.	.
C09D4.2	C09D4.2	coding	8.43349	16.634	1.97237	0.979934	0.00825663	0.0176443	.	yes	.
C04A2.3	egl-27	coding	43.3126	85.4426	1.9727	0.98017	0.00034859	0.00109777	.	yes	.
H06O01.2	H06O01.2	coding	26.4565	52.1974	1.97295	0.980354	0.000358579	0.00112599	yes	yes	.
W03F8.4	W03F8.4	coding	24.6421	48.6193	1.97302	0.980405	0.00224064	0.00570073	.	yes	.
K02B9.1	meg-1	coding	20.8783	41.2069	1.97367	0.980881	0.00122678	0.00332759	.	.	.
T23D8.1	mom-5	coding	31.8915	62.963	1.97429	0.981332	0.00130293	0.00351246	yes	yes	.
R166.5	mnk-1	coding	189.411	373.974	1.9744	0.981414	0.000158946	0.000551787	.	yes	.
DY3.2	lmn-1	coding	61.9487	122.345	1.97494	0.981806	0.00030374	0.000974341	.	yes	.
F56D1.4	clr-1	coding	25.538	50.4386	1.97504	0.981881	0.00067638	0.00196775	.	yes	.
T03D8.3	sbt-1	coding	19.6957	38.929	1.97652	0.982964	0.00476064	0.0109716	yes	.	.
F11C1.5	F11C1.5	coding	15.1458	29.9465	1.97721	0.983465	0.000766335	0.00220174	.	.	.
F29G9.2	F29G9.2	coding	35.6631	70.5169	1.97731	0.983538	0.000999377	0.0027777	yes	yes	.
F53H1.3	F53H1.3	coding	9.83777	19.4604	1.97813	0.98414	0.00354859	0.00850218	.	yes	.
C02E11.1	nra-4	coding	17.2376	34.1044	1.97849	0.984399	0.000898597	0.00253367	.	.	.
W07A8.3	dnj-25	coding	17.888	35.3996	1.97895	0.984737	0.00123279	0.00334185	.	yes	.
B0464.5	spk-1	coding	65.5669	129.757	1.979	0.98477	0.000249263	0.000819035	yes	yes	.
C34F11.3	C34F11.3	coding	20.7859	41.1413	1.97929	0.984983	0.00094729	0.00265333	yes	yes	.
B0334.11	ooc-3	coding	31.7129	62.7734	1.97943	0.985082	0.00112201	0.00307189	.	yes	.
Y57A10A.20	sinh-1	coding	6.61534	13.097	1.9798	0.985351	0.00428808	0.00999263	.	.	.
R04A9.2	nrde-3	coding	9.48936	18.7875	1.97985	0.985391	0.00154569	0.00408787	.	yes	.
Y53F4B.13	Y53F4B.13	coding	38.0598	75.363	1.98012	0.985589	0.00059362	0.00175725	.	yes	.
F11H8.4	cyk-1	coding	14.3051	28.3296	1.98039	0.985784	0.00122424	0.00332277	yes	yes	.
R05D11.9	R05D11.9	coding	15.8977	31.4899	1.98078	0.986069	0.00152842	0.00404921	.	yes	.
F14H3.4	F14H3.4	coding	20.4972	40.6045	1.98098	0.986215	0.00120505	0.00327373	.	.	.
C43G2.2	bicd-1	coding	13.8166	27.3715	1.98106	0.986269	0.00128371	0.00346598	.	.	.
F52G3.1	F52G3.1	coding	13.5933	26.9371	1.98165	0.986701	0.00103313	0.00286156	.	.	.
F36H5.1	math-26	coding	6.85869	13.5926	1.98181	0.986815	0.00259836	0.00648335	.	.	.
C26C6.5	dcp-66	coding	59.108	117.156	1.98207	0.987009	0.000397215	0.00123495	.	yes	.
D2085.5	D2085.5	coding	26.8787	53.3661	1.98544	0.989462	0.000695344	0.00201958	yes	yes	.
Y71F9AL.13	rpl-1	ncRNA	#DIV/0!	#DIV/0!	1.98619	0.990004	0.000193286	0.000654194	.	yes	.
C37A2.8	C37A2.8	coding	42.9807	85.422	1.98745	0.990919	0.00108975	0.00299481	yes	.	.
T13F2.6	T13F2.6	coding	22.5858	44.9178	1.98876	0.99187	0.00105712	0.00292155	.	yes	.
C24A11.8	frm-4	coding	25.6288	50.975	1.98898	0.992025	0.000863343	0.00244211	.	yes	.
F56D2.1	ucr-1	coding	61.8059	122.945	1.98922	0.9922	0.000489401	0.00148631	.	yes	.
F08H9.1	coh-3	coding	21.8619	43.4975	1.98965	0.992515	0.000996188	0.00277043	.	yes	.
Y39D8C.1	abt-4	coding	4.8845	9.72066	1.9901	0.992842	0.00130758	0.00352283	.	.	.
M88.5	M88.5	coding	46.559	92.6736	1.99045	0.993098	0.000276155	0.000896992	.	yes	.
Y54G2A.12	Y54G2A.12	coding	20.4128	40.65	1.9914	0.993783	0.00222128	0.00565763	.	yes	.
T23D8.7	T23D8.7	coding	21.374	42.5755	1.99193	0.994164	0.000759076	0.00218231	yes	yes	.
K01G5.8	K01G5.8	coding	65.1746	129.829	1.99202	0.994231	0.00176834	0.00461556	.	yes	.
T04B8.5	T04B8.5	coding	7.06124	14.0679	1.99227	0.99441	0.00166121	0.00435274	.	yes	.
K09H9.6	lpd-6	coding	37.3094	74.339	1.9925	0.99458	0.000785267	0.00224585	.	.	.
F11A3.2	F11A3.2	coding	32.1989	64.1832	1.99333	0.995183	0.000877541	0.00247907	yes	yes	.
Y59E9AR.7	Y59E9AR.7	coding	77.3996	154.295	1.99348	0.995289	0.000733225	0.00211839	.	yes	.
C47G2.5	saps-1	coding	25.013	49.8714	1.99382	0.995535	0.000820189	0.00233357	.	yes	.
Y69A2AR.6	Y69A2AR.6	coding	10.8892	21.7126	1.99396	0.995636	0.00572552	0.0128892	.	yes	.
F30A10.10	usp-48	coding	32.519	64.8427	1.99399	0.995662	0.000348933	0.00109845	yes	yes	.
K07C10.1	ptr-13	coding	6.62279	13.2063	1.99407	0.995716	0.00213403	0.00545336	.	yes	.
F43C11.7	F43C11.7	coding	18.9048	37.717	1.99511	0.996465	0.00269775	0.00669521	.	.	.
Y71H2AM.11	Y71H2AM.11	coding	14.0194	27.9737	1.99536	0.996649	0.00117964	0.00321265	.	yes	.
Y55F3AM.3	Y55F3AM.3	coding	16.5459	33.0177	1.99552	0.996762	0.000921684	0.00259211	.	yes	.
F30A10.9	F30A10.9	coding	20.3394	40.5899	1.99563	0.996844	0.0016053	0.00422262	.	yes	.
ZK616.6	ZK616.6	coding	18.8776	37.6823	1.99613	0.997208	0.00193198	0.00500253	.	yes	.
F36H1.2	tag-144	coding	19.5591	39.0455	1.99628	0.997315	0.000609655	0.00179685	.	yes	.
B0280.5	cpg-2	coding	431.499	861.5	1.99653	0.997496	0.00013876	0.000490038	.	yes	.
C29E4.3	ran-2	coding	37.2653	74.406	1.99666	0.997587	0.000407291	0.00126226	.	yes	.
Y51A2D.4	hmit-1.1	coding	9.0778	18.1269	1.99684	0.997717	0.00228392	0.00579424	.	.	.
Y39A3CL.7	Y39A3CL.7	coding	23.7339	47.4168	1.99785	0.99845	0.000959688	0.00268181	.	yes	.
H34C03.2	H34C03.2	coding	51.0192	101.947	1.99821	0.998711	0.000313415	0.00100099	.	yes	.
H28G03.1	H28G03.1	coding	35.189	70.3321	1.9987	0.999059	0.00144899	0.00385885	.	.	.
Y48G9A.8	ppk-2	coding	14.8816	29.7528	1.99929	0.999491	0.00176387	0.00460661	.	yes	.
Y49F6B.1	cyh-1	coding	17.1107	34.2334	2.0007	1.00051	0.00187348	0.0048654	.	yes	.
Y47D3A.26	smc-3	coding	31.4747	62.9786	2.00092	1.00067	0.000436949	0.0013428	.	yes	.
Y57G11C.24	eps-8	coding	16.7853	33.587	2.00098	1.00071	0.00108976	0.00299481	.	.	.
K01G5.7	tbb-1	coding	144.987	290.265	2.00201	1.00145	0.000217339	0.000725261	.	yes	.
T08B2.5	T08B2.5	coding	41.409	82.9122	2.00228	1.00164	0.00030716	0.000983515	.	yes	.
W08A12.1	W08A12.1	coding	42.582	85.3217	2.0037	1.00267	0.00098501	0.0027462	.	yes	.
F44F4.2	egg-3	coding	45.9479	92.0801	2.00401	1.00289	0.000535797	0.0016088	yes	yes	.
F57G4.8	fbxa-192	coding	9.07992	18.2045	2.00492	1.00354	0.00286464	0.00706746	.	yes	.
T05A12.3	T05A12.3	coding	32.6511	65.4662	2.00502	1.00362	0.000586474	0.0017402	.	yes	.
F47B7.2	F47B7.2	coding	4.19551	8.41709	2.00621	1.00447	0.00423185	0.00988256	yes	.	.
W10D5.3	gei-17	ncRNA	#DIV/0!	#DIV/0!	2.00721	1.00519	0.000313093	0.00100033	gei-17	yes	.
C04G6.3	pld-1	coding	22.0462	44.2565	2.00745	1.00536	0.000422415	0.00130407	.	yes	.
C39E9.13	rfc-3	coding	38.0679	76.4708	2.0088	1.00633	0.00100357	0.0027876	yes	yes	.
Y66A7A.5	ceh-91	coding	10.1419	20.3762	2.00912	1.00656	0.00141928	0.00379008	.	yes	.
W09C5.1	W09C5.1	coding	74.7925	150.299	2.00955	1.00687	0.00053074	0.00159422	.	yes	.
W09H1.6	lec-1	coding	92.9692	186.892	2.01026	1.00738	0.000516435	0.0015555	.	.	yes
R06C7.1	R06C7.1	coding	79.6364	160.101	2.0104	1.00748	0.000196886	0.000665096	.	yes	.
R13G10.2	amx-1	coding	5.69749	11.4561	2.01072	1.00772	0.00246072	0.00618383	yes	.	.
F53C11.4	F53C11.4	coding	17.805	35.8094	2.0112	1.00806	0.00085951	0.00243362	yes	yes	.
Y76B12C.2	xpc-1	coding	28.8257	58.01	2.01244	1.00894	0.000393943	0.00122565	.	yes	.
K10C3.6	nhr-49	coding	26.0429	52.498	2.01583	1.01137	0.000790392	0.00225757	.	yes	.
W07B3.2	gei-4	coding	51.9274	104.722	2.01669	1.01199	0.000479788	0.00146015	.	yes	.
R05F9.8	msp-33	coding	32.497	65.5521	2.01718	1.01234	0.00273065	0.00676922	.	yes	.
W04C9.1	haf-4	coding	7.57084	15.2757	2.01771	1.01272	0.00232045	0.00588013	yes	yes	.
R193.2	R193.2	coding	13.9541	28.1743	2.01907	1.01369	0.000492987	0.00149565	.	.	yes
K04G7.3	ogt-1	coding	32.392	65.4133	2.01943	1.01395	0.000306372	0.00098161	.	yes	.
Y71F9AM.4	cogc-3	coding	14.7987	29.8979	2.02031	1.01458	0.000946522	0.00265327	.	yes	yes
Y45G12B.2	Y45G12B.2	coding	6.52671	13.1864	2.02038	1.01462	0.00996131	0.0207717	.	yes	.
T05E11.1	rps-5	coding	286.23	578.347	2.02057	1.01476	0.000158735	0.000551295	.	.	.
W08E3.2	W08E3.2	coding	17.145	34.6578	2.02145	1.01539	0.00101862	0.00282402	yes	.	.
C09B8.7	pak-1	coding	15.6167	31.5781	2.02208	1.01584	0.00116983	0.00318888	.	.	.
C07H4.2	clh-5	coding	18.4448	37.3168	2.02316	1.01661	0.000736362	0.00212536	.	yes	.
C30C11.4	C30C11.4	coding	57.3192	115.967	2.02317	1.01662	0.000246994	0.000812489	.	yes	.
F35G12.2	F35G12.2	coding	22.9577	46.4491	2.02325	1.01667	0.00100807	0.00279656	yes	yes	.
Y41D4B.13	ced-2	coding	26.1379	52.9067	2.02414	1.01731	0.00133565	0.00358746	.	yes	.
C06G1.4	ain-1	coding	20.7114	41.9235	2.02418	1.01734	0.000742334	0.00214119	.	yes	.
F42A10.2	nfm-1	coding	7.52217	15.2263	2.02419	1.01734	0.00237627	0.00600081	.	yes	.
R07G3.3	npp-21	coding	65.2756	132.14	2.02435	1.01746	0.000112596	0.000407638	.	yes	.
ZK1251.9	dcaf-1	coding	34.2977	69.4569	2.02512	1.018	0.000158741	0.000551295	yes	yes	.
F39B2.10	dnj-12	coding	95.6141	193.66	2.02543	1.01823	0.000188926	0.000641164	.	yes	.
R08F11.1	R08F11.1	coding	4.8064	9.74066	2.0266	1.01906	0.00531776	0.0120906	.	.	.
Y24F12A.4	Y24F12A.4	Coding_pseudogene	14.4863	29.3759	2.02784	1.01994	0.00250807	0.00629022	.	.	.
F13H10.3	F13H10.3	coding	19.3468	39.2937	2.03102	1.02221	0.000775201	0.00222285	.	yes	.
Y73B6BL.270	Y73B6BL.270	coding	78.8421	160.363	2.03398	1.02431	0.00107398	0.00296164	.	.	.
F42A6.9	elks-1	coding	11.323	23.0339	2.03426	1.02451	0.000900428	0.00253802	.	.	.
Y17G7B.2	ash-2	coding	20.3417	41.3816	2.03432	1.02455	0.00106475	0.00293907	.	yes	.
R12E2.10	egg-5	coding	66.8003	135.913	2.03462	1.02476	0.000122449	0.000438253	.	yes	.
C03H12.1	C03H12.1	coding	6.98844	14.2242	2.03538	1.0253	0.00184073	0.00479309	.	.	.
R09E10.6	R09E10.6	coding	12.246	24.9298	2.03575	1.02556	0.00280286	0.00692671	yes	yes	.
F15G9.4	him-4	coding	8.38115	17.0647	2.03608	1.02579	0.000274902	0.000893913	.	.	.
C16H3.3	C16H3.3	coding	6.38751	13.0102	2.03682	1.02632	0.00234602	0.00593978	.	.	.
T02E1.3	gla-3	coding	39.5272	80.5122	2.03688	1.02636	0.000544999	0.00163314	yes	yes	.
H37A05.4	H37A05.4	coding	35.0197	71.3368	2.03705	1.02648	0.00421121	0.00984222	.	yes	.
C28H8.3	C28H8.3	coding	76.01	154.847	2.03719	1.02658	0.000110348	0.000399993	.	yes	.
K03H6.6	K03H6.6	coding	19.1008	38.9134	2.03727	1.02664	0.00127944	0.0034555	.	yes	.
F22F1.1	hil-3	coding	17.3817	35.4131	2.03738	1.02671	0.00746868	0.016229	.	yes	.
Y76A2A.1	tag-164	coding	13.8556	28.2315	2.03756	1.02684	0.00813411	0.0174336	.	yes	.
C27A2.6	dsh-2	coding	26.1677	53.3356	2.03823	1.02731	0.000421535	0.00130227	.	yes	.
Y54E10BR.1	Y54E10BR.1	coding	5.72391	11.6684	2.03853	1.02753	0.00356998	0.00855062	yes	.	.
F53H8.2	arr-1	coding	8.74904	17.8363	2.03865	1.02762	0.00309492	0.00755703	.	yes	.
F26H11.2	nurf-1	coding	46.8066	95.4355	2.03893	1.02781	0.000136729	0.000484034	.	yes	.
K02F3.11	rnp-5	coding	33.094	67.5096	2.03994	1.02852	0.000830261	0.00235892	.	yes	.
R151.11	R151.11	snoRNA	469.561	958.077	2.04037	1.02883	0.000558612	0.00167023	.	.	.
F58D5.4	ksr-2	coding	19.3676	39.5204	2.04054	1.02895	0.000964577	0.00269462	.	yes	.
F29C4.1	daf-1	coding	8.20871	16.7538	2.04098	1.02926	0.00154977	0.00409743	.	.	.
F53G12.1	rab-11.1	coding	59.3909	121.233	2.04127	1.02947	0.000555647	0.00166221	.	yes	.
T07A9.9	T07A9.9	coding	73.9576	151.043	2.04229	1.03019	0.000180244	0.000616705	.	yes	.
T01B7.6	T01B7.6	coding	38.1124	77.8955	2.04384	1.03128	0.000314836	0.00100407	.	yes	.
F55H2.6	clu-1	coding	56.4164	115.311	2.04393	1.03135	0.000138238	0.000488393	.	yes	.
F49C12.15	F49C12.15	coding	6.18291	12.6376	2.04395	1.03136	0.00255449	0.00638776	.	yes	.
ZC97.1	mtx-2	coding	14.3118	29.2536	2.04401	1.0314	0.00152733	0.00404784	.	.	.
Y106G6D.5	Y106G6D.5	Coding_pseudogene	11.0347	22.573	2.04565	1.03256	0.000971081	0.00271193	.	.	.
F02E9.4	sin-3	coding	41.5371	84.9785	2.04584	1.0327	0.000171123	0.000589403	yes	yes	.
Y71F9AM.5	nxt-1	coding	26.9471	55.1396	2.04622	1.03296	0.00294431	0.0072396	.	yes	yes
C34E10.4	wars-2	coding	18.5427	37.9428	2.04624	1.03298	0.00103267	0.00286118	.	yes	.
R03D7.1	R03D7.1	coding	35.2473	72.1293	2.04638	1.03308	0.000174196	0.000598811	.	yes	.
F34D10.4	F34D10.4	coding	13.845	28.333	2.04643	1.03311	0.000711514	0.00206177	.	yes	.
C30F8.2	vha-16	coding	55.7328	114.055	2.04646	1.03313	0.000589291	0.00174729	.	yes	.
M05B5.5	hlh-2	ncRNA	#DIV/0!	#DIV/0!	2.04665	1.03326	0.00474521	0.0109418	.	.	.
F55G1.8	plk-3	coding	60.3889	123.613	2.04694	1.03347	0.000176551	0.000605484	.	yes	.
C34E10.8	C34E10.8	coding	25.3274	51.8818	2.04845	1.03453	0.000478063	0.00145622	.	yes	.
C28C12.10	tag-77	coding	17.0615	34.9579	2.04894	1.03488	0.000651073	0.00190286	.	yes	.
T07G12.6	zim-1	coding	17.2279	35.313	2.04975	1.03545	0.000732208	0.00211685	.	yes	.
F41H10.4	F41H10.4	coding	11.0989	22.7504	2.04979	1.03548	0.00104769	0.00289823	.	yes	.
T09E8.1	T09E8.1	coding	53.0806	108.897	2.05154	1.03671	0.00021255	0.00071036	.	yes	.
K07B1.7	K07B1.7	coding	29.8551	61.2594	2.05189	1.03695	0.000777161	0.00222702	.	yes	.
Y55F3C.7	cutl-26	coding	8.07729	16.5758	2.05215	1.03714	0.00400509	0.00943835	.	.	.
T24F1.2	T24F1.2	coding	19.8016	40.6449	2.05261	1.03746	0.00068744	0.00199863	.	yes	.
C07D10.2	bath-44	coding	28.9611	59.4483	2.0527	1.03752	0.000788778	0.00225442	.	yes	.
F23A7.5	F23A7.5	coding	6.0807	12.4851	2.05323	1.0379	0.00296393	0.0072797	.	.	.
R74.5	asd-1	coding	21.1848	43.5357	2.05504	1.03917	0.000757602	0.00218021	yes	yes	.
Y71F9AL.9	Y71F9AL.9	coding	160.807	330.992	2.05832	1.04147	9.67e-05	0.000355343	.	yes	.
C37H5.5	C37H5.5	coding	29.8673	61.522	2.05984	1.04253	0.000363126	0.00113783	.	yes	.
ZK328.2	eftu-2	coding	40.9427	84.3768	2.06085	1.04324	0.0001753	0.000602103	.	yes	.
F32D1.3	F32D1.3	coding	4.89915	10.1	2.06157	1.04375	0.00751093	0.0163127	.	.	.
Y48B6A.3	xrn-2	coding	30.1424	62.1446	2.0617	1.04384	0.000367061	0.00114852	.	yes	.
C38D4.5	tag-325	coding	15.2355	31.4184	2.06219	1.04418	0.000570409	0.00169655	.	yes	.
C17D12.7	C17D12.7	coding	44.1716	91.1141	2.06273	1.04455	0.000245396	0.000807839	.	yes	.
F11A10.7	F11A10.7	coding	498.382	1029.08	2.06484	1.04603	9.58e-05	0.000352598	.	yes	.
Y48E1B.7	Y48E1B.7	coding	31.7429	65.5484	2.06498	1.04613	0.000255317	0.000836734	.	yes	.
Y116A8A.9	map-2	coding	70.193	144.974	2.06536	1.0464	0.000230022	0.000762436	.	yes	.
F40E10.3	csq-1	coding	53.0887	109.649	2.06539	1.04642	0.000306453	0.00098161	.	.	.
F22D3.2	F22D3.2	coding	21.7091	44.8514	2.06602	1.04685	0.000541441	0.00162414	yes	yes	.
Y48B6A.11	jmjd-2	coding	22.0648	45.5868	2.06604	1.04687	0.000629918	0.00184912	.	yes	.
K04D7.5	gon-4	coding	30.8224	63.6873	2.06627	1.04703	0.000145477	0.000511499	.	yes	.
Y66D12A.19	Y66D12A.19	coding	14.8774	30.743	2.06642	1.04713	0.00059142	0.00175173	.	yes	.
F17C11.14	F17C11.14	snoRNA	683.676	1412.81	2.06648	1.04718	0.000323065	0.00102845	.	.	.
C02F5.7	C02F5.7	coding	23.0563	47.6465	2.06653	1.04721	0.000794193	0.00226768	.	.	.
F52H3.7	lec-2	coding	97.182	200.94	2.06767	1.04801	9.06e-05	0.000335855	.	.	.
F55B12.3	sel-10	ncRNA	#DIV/0!	#DIV/0!	2.06918	1.04906	0.000466451	0.00142449	.	yes	.
F56F3.1	pqn-45	coding	114.535	237.023	2.06943	1.04923	8.82e-05	0.000327957	.	yes	.
F56B3.4	F56B3.4	coding	7.8403	16.2273	2.06973	1.04944	0.00121027	0.00328688	.	yes	.
C17H12.14	vha-8	coding	58.1519	120.444	2.07119	1.05046	0.000510861	0.00154325	.	yes	.
W02D3.10	fnci-1	coding	20.8545	43.2053	2.07175	1.05085	0.000265188	0.000866174	.	yes	.
K10D2.6	emb-8	coding	30.9308	64.084	2.07185	1.05092	0.000497658	0.00150826	yes	yes	.
C35E7.6	C35E7.6	coding	8.6593	17.9414	2.07192	1.05097	0.00496368	0.0113768	.	.	yes
C17D12.8	C17D12.8	snoRNA	302.177	626.131	2.07207	1.05107	0.000529308	0.001591	.	.	.
T01A4.1	gcy-28	coding	37.6317	78.0261	2.07341	1.05201	0.000159078	0.000552027	yes	.	.
C33H5.4	klp-10	coding	15.3721	31.8835	2.07412	1.0525	0.000563816	0.0016794	.	yes	.
C32E12.4	C32E12.4	coding	10.4149	21.6113	2.07505	1.05314	0.000523452	0.00157502	.	.	.
Y55D9A.1	efa-6	coding	23.2317	48.221	2.07565	1.05356	0.000552228	0.00165311	.	yes	.
R31.2	R31.2	coding	24.9143	51.7394	2.07669	1.05429	0.000560773	0.00167355	yes	yes	.
C16A3.2	C16A3.2	coding	14.1332	29.3711	2.07816	1.05531	0.00185911	0.00483236	.	yes	.
Y56A3A.28	Y56A3A.28	coding	27.3663	56.8729	2.07821	1.05534	0.000622176	0.00182823	.	yes	.
F40F8.10	rps-9	coding	285.473	593.501	2.07901	1.0559	0.000115919	0.000417857	.	.	.
W02A2.6	rec-8	coding	29.1992	60.7212	2.07955	1.05627	0.000336599	0.00106612	.	yes	.
T22B11.4	T22B11.4	coding	11.8909	24.7298	2.07973	1.0564	0.00133185	0.00358053	.	.	.
Y106G6H.5	Y106G6H.5	coding	22.1285	46.034	2.0803	1.05679	0.000550088	0.00164726	.	yes	.
F59A2.3	cri-3	coding	31.152	64.8179	2.0807	1.05707	0.000561572	0.00167537	.	yes	.
F11C7.5	osm-11	coding	44.8602	93.3679	2.08131	1.05749	0.000750787	0.00216306	.	.	.
W09C5.5	dkf-1	coding	5.51124	11.4711	2.0814	1.05756	0.00346302	0.00833534	.	.	.
C07G1.4	wsp-1	coding	34.1102	71.0568	2.08315	1.05877	0.000347405	0.00109442	.	yes	.
H06O01.1	pdi-3	coding	157.69	328.553	2.08355	1.05904	7.25e-05	0.000276665	.	yes	.
Y81G3A.3	gcn-2	coding	24.1143	50.253	2.08395	1.05932	0.000202344	0.000680405	.	yes	.
F36H5.2	math-27	coding	43.2372	90.1256	2.08445	1.05967	0.00112684	0.00308415	.	.	.
Y110A2AL.8	ptc-3	coding	8.19241	17.0769	2.08448	1.05969	0.000606747	0.00179068	.	.	.
F10B5.7	rrf-3	coding	13.9354	29.0535	2.08487	1.05996	0.000357694	0.00112362	.	yes	.
ZK994.7	ZK994.7	snoRNA	5583.28	11642.9	2.08531	1.06026	6.13e-05	0.000237461	.	.	.
F35H10.11	his-29	coding	117.158	244.366	2.08579	1.06059	0.000510961	0.00154325	.	.	.
F45F2.12	his-8	coding	46.0651	96.1113	2.08643	1.06103	0.000580096	0.00172186	.	.	.
Y40D12A.1	Y40D12A.1	coding	10.0779	21.0277	2.0865	1.06109	0.000765302	0.00219949	.	yes	.
Y54E2A.4	Y54E2A.4	coding	17.1687	35.8347	2.08721	1.06157	0.00023595	0.000780253	.	.	.
C14C10.5	C14C10.5	coding	48.5952	101.463	2.08793	1.06207	9.4e-05	0.000346643	.	yes	.
Y54F10BM.2	iffb-1	coding	40.7565	85.107	2.08818	1.06225	0.000139852	0.000493499	yes	yes	.
F12F6.6	sec-24.1	coding	28.5018	59.518	2.08822	1.06227	0.000245305	0.000807839	.	yes	.
T14E8.1	T14E8.1	coding	12.1873	25.4611	2.08915	1.06292	0.000618098	0.00181929	yes	.	.
Y51H1A.2	Y51H1A.2	coding	10.5956	22.1436	2.08988	1.06342	0.00162872	0.00427783	.	.	.
C41D11.4	C41D11.4	coding	20.4081	42.6656	2.09062	1.06393	0.00125904	0.00340461	.	yes	.
ZK697.2	nhr-256	coding	6.08794	12.7317	2.0913	1.0644	0.00602032	0.0134502	.	.	.
F55A12.8	F55A12.8	coding	22.4749	47.0089	2.09162	1.06462	0.00040006	0.00124248	.	yes	.
E02D9.1	E02D9.1	coding	45.3519	94.8837	2.09217	1.065	0.000504413	0.00152557	yes	yes	.
T28F4.1	T28F4.1	coding	6.79992	14.2267	2.09218	1.06501	0.00312145	0.00761212	.	yes	.
F23C8.4	ubxn-1	coding	31.1714	65.278	2.09417	1.06638	0.000773274	0.00221805	.	yes	.
T13H5.8	T13H5.8	coding	17.6782	37.0284	2.09458	1.06666	0.000514069	0.00154944	.	yes	.
K07B1.2	coq-6	coding	5.98512	12.5386	2.09497	1.06693	0.00521451	0.011888	.	.	.
K07G5.1	crml-1	coding	36.4037	76.3176	2.09643	1.06793	0.000120665	0.000432294	.	yes	.
F20G4.1	smgl-1	coding	24.4091	51.1777	2.09667	1.0681	0.000146728	0.000515277	.	yes	.
F11A10.4	mon-2	coding	16.7936	35.2174	2.09708	1.06838	0.000274698	0.000893581	.	yes	.
T04C12.30	T04C12.30	ncRNA	442.381	927.88	2.09747	1.06865	0.000324061	0.00103059	.	.	.
F21D12.1	nhr-21	coding	8.02127	16.8324	2.09847	1.06934	0.00407753	0.00958847	.	.	.
Y119D3B.11	Y119D3B.11	coding	10.0186	21.0345	2.09955	1.07008	0.00155374	0.00410668	.	yes	.
R03D7.2	R03D7.2	coding	6.361	13.3578	2.09994	1.07035	0.00246512	0.00619135	.	yes	.
Y53C10A.12	hsf-1	coding	33.231	69.7847	2.09999	1.07038	0.000373153	0.00116592	.	yes	yes
Y73B6BL.18	smg-3	coding	29.9781	62.9591	2.10017	1.07051	0.000191065	0.000647675	.	yes	.
F28B12.2	egl-44	coding	9.52211	20.0109	2.10152	1.07143	0.00120072	0.00326399	.	.	.
F26E4.4	F26E4.4	coding	28.6195	60.173	2.10251	1.07212	0.000412052	0.00127521	.	yes	.
F28B4.2	rgl-1	coding	5.99595	12.6133	2.10363	1.07288	0.00116231	0.00317134	.	.	.
T24D1.1	sqv-5	coding	85.7443	180.437	2.10436	1.07338	0.000106026	0.000385283	.	yes	yes
Y37A1C.1	nkcc-1	coding	24.999	52.6104	2.1045	1.07348	0.000402916	0.00125002	.	yes	.
C49C3.4	C49C3.4	coding	8.77997	18.4775	2.10451	1.07348	0.000608049	0.00179331	.	.	.
B0261.2	let-363	coding	35.337	74.39	2.10516	1.07393	7.39e-05	0.000281395	.	.	.
C16C2.2	eat-16	coding	5.35365	11.2718	2.10545	1.07413	0.00320915	0.00781031	.	yes	.
C05D2.1	daf-4	coding	19.3179	40.6978	2.10674	1.07501	0.000563205	0.00167853	.	.	.
K07D8.1	mup-4	coding	19.475	41.0333	2.10698	1.07517	0.000145077	0.000510502	.	.	.
T14G10.5	T14G10.5	coding	32.7147	68.9548	2.10776	1.07571	0.00017934	0.000614569	.	yes	.
R09G11.2	nhr-1	coding	9.70727	20.4634	2.10805	1.07591	0.000946754	0.00265327	.	yes	.
D2021.1	utx-1	coding	6.42625	13.5553	2.10937	1.07681	0.000687448	0.00199863	.	yes	.
Y73B6BL.23	Y73B6BL.23	coding	25.4537	53.7165	2.11037	1.07749	0.000589458	0.00174729	.	yes	.
T05G5.5	T05G5.5	coding	7.57029	15.9812	2.11104	1.07795	0.00407877	0.00958881	.	.	.
R08D7.6	pde-2	coding	28.2627	59.6708	2.11129	1.07813	0.000253522	0.000832094	yes	yes	.
Y47H9C.4	ced-1	coding	17.2502	36.4222	2.11141	1.07821	0.000447579	0.00137169	.	yes	.
Y67H2A.7	Y67H2A.7	coding	10.5262	22.2323	2.1121	1.07868	0.000745265	0.00214894	.	yes	.
C27B7.4	rad-26	coding	36.95	78.0589	2.11255	1.07899	0.00011014	0.000399406	.	yes	.
W03D8.6	itx-1	coding	5.75786	12.1683	2.11334	1.07952	0.000459291	0.0014036	.	.	.
ZK973.11	ZK973.11	coding	23.2932	49.2779	2.11555	1.08103	0.000435342	0.0013388	yes	yes	.
Y23H5A.1	cars-2	Coding_pseudogene	6.66004	14.093	2.11606	1.08138	0.00507937	0.0116177	.	yes	.
F55G1.3	his-62	coding	227.906	482.764	2.11826	1.08288	0.000123336	0.000440889	.	.	.
C06E8.3	prk-1	coding	14.3186	30.334	2.1185	1.08304	0.00063474	0.00186141	yes	yes	.
C06A8.1	C06A8.1	coding	18.4496	39.1057	2.11959	1.08379	0.000514577	0.00155044	yes	yes	.
ZK792.5	ZK792.5	coding	35.6541	75.6084	2.12061	1.08448	0.000270048	0.000880412	.	yes	.
F01G10.1	tkt-1	coding	106.349	225.614	2.12144	1.08504	7.2e-05	0.00027478	.	yes	.
F59A2.6	F59A2.6	coding	33.698	71.587	2.12437	1.08703	0.000159997	0.00055478	.	yes	.
C36E6.1	C36E6.1	coding	24.0623	51.1178	2.12439	1.08705	0.000692655	0.0020131	.	.	.
F33H2.1	dog-1	coding	9.68111	20.5704	2.12479	1.08732	0.000469243	0.00143252	.	yes	.
K02F2.2	ahcy-1	coding	154.679	328.797	2.12568	1.08792	6.04e-05	0.000234285	.	yes	.
Y54G2A.33	clec-84	coding	12.3831	26.3239	2.12579	1.088	0.00678217	0.0149518	.	.	.
BE0003N10.1	BE0003N10.1	coding	3.94427	8.38722	2.12643	1.08843	0.00554814	0.0125397	yes	yes	.
R07H5.8	R07H5.8	coding	45.489	96.7516	2.12692	1.08877	0.000395056	0.00122868	yes	yes	.
F56G4.6	F56G4.6	coding	8.6046	18.3082	2.12773	1.08931	0.000538482	0.00161581	.	yes	.
ZC15.8	pqn-94	coding	31.3867	66.7839	2.12778	1.08935	0.00707895	0.0154982	.	.	.
Y37E11C.1	unc-33	coding	13.6618	29.0693	2.12778	1.08935	0.000478165	0.00145622	.	yes	.
F19F10.10	F19F10.10	coding	12.8651	27.3778	2.12807	1.08954	0.000415138	0.00128431	.	.	.
Y39A1B.3	dpy-28	coding	18.5627	39.5183	2.12891	1.09011	0.000261671	0.000855962	.	yes	.
F12F6.5	srgp-1	coding	88.8306	189.191	2.12979	1.09071	5.41e-05	0.000212862	.	yes	.
Y41E3.7	Y41E3.7	coding	42.3445	90.2082	2.13034	1.09108	0.000431766	0.0013306	.	.	yes
ZK328.1	cyk-3	coding	19.3219	41.1736	2.13093	1.09148	0.000229696	0.000761867	.	yes	.
Y77E11A.7	Y77E11A.7	coding	26.6871	56.8777	2.13128	1.09172	0.000397544	0.00123554	.	yes	.
F55G1.4	rod-1	coding	44.1205	94.0897	2.13256	1.09259	4.99e-05	0.000197618	.	yes	.
W03F9.5	ttb-1	coding	19.4294	41.4782	2.13481	1.09411	0.000987309	0.00274953	.	yes	yes
Y67D8A.2	Y67D8A.2	coding	25.2049	53.8335	2.13583	1.0948	0.000719221	0.00208136	.	yes	yes
Y105E8A.12	catp-1	coding	7.98959	17.0711	2.13666	1.09536	0.000402321	0.00124906	.	.	.
C17D12.1	C17D12.1	coding	12.8695	27.5003	2.13685	1.09549	0.00440632	0.0102491	yes	yes	.
Y87G2A.13	Y87G2A.13	coding	9.9942	21.3644	2.13768	1.09604	0.000707754	0.00205223	.	yes	.
Y110A7A.9	Y110A7A.9	coding	17.1849	36.7486	2.13842	1.09655	0.000283974	0.000917639	yes	yes	.
C42C1.4	C42C1.4	coding	11.9124	25.4815	2.13908	1.09699	0.00032691	0.00103768	.	yes	.
Y110A7A.15	Y110A7A.15	coding	12.1885	26.0832	2.13998	1.09759	0.000564354	0.00167978	.	.	.
R05D3.1	R05D3.1	coding	11.4232	24.4588	2.14116	1.09839	0.000355085	0.00111702	.	yes	.
F33H2.5	F33H2.5	coding	34.9685	74.8807	2.14137	1.09854	6.35e-05	0.000244224	yes	yes	.
F55G1.2	his-59	coding	176.797	378.621	2.14156	1.09866	8.26e-05	0.000309608	.	yes	.
F49E8.7	F49E8.7	coding	11.1522	23.8949	2.14262	1.09938	0.00032631	0.00103652	.	yes	.
F35D11.11	dyf-14	coding	7.23057	15.497	2.14327	1.09981	0.000283269	0.000915699	.	.	.
H28G03.2	H28G03.2	coding	7.92199	16.9897	2.14462	1.10072	0.00149908	0.00397898	.	.	.
C25A1.1	C25A1.1	coding	21.1994	45.5243	2.14743	1.10261	0.000417063	0.00128936	yes	yes	.
T21E3.1	egg-4	coding	54.312	116.644	2.14766	1.10276	6.49e-05	0.000249742	.	yes	.
B0285.1	cdtl-7	coding	33.9503	72.9158	2.14772	1.10281	0.000223924	0.000744407	.	yes	.
Y48G1C.10	Y48G1C.10	coding	9.34552	20.0737	2.14795	1.10296	0.00514634	0.0117587	.	.	.
C35B1.1	ubc-1	coding	62.206	133.654	2.14858	1.10338	0.000410008	0.00126933	.	yes	.
R07G3.1	cdc-42	coding	46.2382	99.3732	2.14916	1.10377	0.000357172	0.00112238	yes	yes	.
ZK1053.4	ZK1053.4	coding	8.55661	18.4087	2.1514	1.10527	0.0011018	0.00302222	.	.	.
ZC434.2	rps-7	coding	859.534	1849.64	2.15191	1.10562	3.05e-05	0.000128469	.	yes	.
Y82E9BR.22	Y82E9BR.22	coding	40.1804	86.4941	2.15264	1.10611	0.00391104	0.00925146	.	.	.
Y46G5A.21	acl-7	coding	8.06061	17.3597	2.15365	1.10678	0.000913563	0.00257174	.	yes	.
T22F7.1	T22F7.1	coding	7.92415	17.0856	2.15614	1.10845	0.00170682	0.00446691	.	yes	.
F56A6.1	sago-2	coding	11.5417	24.8871	2.15628	1.10854	0.000376115	0.00117434	.	yes	.
C33G3.6	C33G3.6	coding	5.8756	12.67	2.15638	1.10861	0.00358146	0.00857344	.	.	.
W02D7.6	W02D7.6	coding	15.3249	33.0652	2.15762	1.10944	0.000861333	0.00243799	.	yes	.
C18F3.4	nsy-7	coding	10.8092	23.3319	2.15852	1.11004	0.00273802	0.00678173	yes	.	.
T02G5.9	kars-1	coding	55.0742	118.913	2.15915	1.11046	8.04e-05	0.000301936	.	yes	.
F35G12.3	sel-5	coding	33.4434	72.238	2.16	1.11103	8.57e-05	0.000320202	yes	yes	.
F18A11.1	puf-6	coding	27.0546	58.467	2.16108	1.11175	0.000273421	0.000890089	.	yes	.
B0432.7	B0432.7	coding	11.8574	25.6409	2.16245	1.11267	0.000520823	0.00156818	.	yes	.
Y38F2AR.7	ppgn-1	coding	12.1344	26.2536	2.16357	1.11342	0.000366877	0.00114843	.	yes	.
H13N06.3	gob-1	coding	13.6645	29.5663	2.16374	1.11352	0.000563879	0.0016794	.	.	.
F53E2.1	tag-304	coding	9.86443	21.3502	2.16436	1.11394	0.00159885	0.00420818	.	.	.
Y71H2B.2	Y71H2B.2	coding	29.3654	63.571	2.16483	1.11425	0.000349691	0.00110044	.	yes	.
F42E11.2	ttyh-1	coding	7.37835	15.9748	2.16509	1.11443	0.00160232	0.00421604	.	.	.
C48B6.3	C48B6.3	coding	15.7985	34.2119	2.16551	1.11471	0.000780258	0.00223371	.	yes	.
W03A3.2	polq-1	coding	12.4437	26.9808	2.16822	1.11651	0.000170308	0.000586826	.	yes	.
K12D12.1	top-2	coding	133.665	289.854	2.16851	1.1167	2.69e-05	0.000115528	.	yes	.
D2092.5	D2092.5	coding	41.2178	89.3855	2.16861	1.11677	9.74e-05	0.000357313	.	yes	.
C30A5.2	rfs-1	coding	16.0926	34.9035	2.16891	1.11697	0.000462232	0.0014121	.	yes	.
W03G9.1	snf-1	coding	7.53695	16.3487	2.16914	1.11712	0.000758219	0.00218056	.	.	.
B0240.4	npp-22	coding	28.6142	62.0776	2.16947	1.11734	0.000320501	0.00102176	.	yes	.
Y48G8AL.5	Y48G8AL.5	coding	43.4491	94.2913	2.17016	1.1178	0.000190512	0.000646297	.	yes	yes
Y102A5C.6	Y102A5C.6	Coding_pseudogene	24.2718	52.7462	2.17315	1.11979	0.000544519	0.00163225	.	.	.
F09G2.2	F09G2.2	coding	72.2859	157.143	2.17391	1.12029	0.000156295	0.000544578	.	yes	.
T13F2.8	cav-1	coding	46.4872	101.075	2.17425	1.12052	0.000308792	0.000988023	.	.	.
C35D10.16	arx-6	coding	11.8318	25.7416	2.17563	1.12143	0.0014035	0.00375134	.	yes	.
T28D9.7	T28D9.7	coding	6.18952	13.4686	2.17604	1.1217	0.0007697	0.00220924	.	.	.
T27D12.2	clh-1	coding	7.35607	16.0131	2.17685	1.12224	0.0006092	0.00179611	.	.	.
F52E1.13	F52E1.13	coding	55.1204	119.99	2.17686	1.12225	7.56e-05	0.000286635	.	yes	.
Y57G11C.15	Y57G11C.15	coding	109.666	238.781	2.17734	1.12257	4.62e-05	0.000185244	.	yes	.
F48E8.5	paa-1	coding	61.6823	134.32	2.17761	1.12275	7.94e-05	0.000298669	.	yes	.
F53H4.1	csb-1	coding	5.21493	11.3578	2.17793	1.12296	0.000635863	0.00186284	.	yes	.
F43D9.3	F43D9.3	coding	9.16382	19.965	2.17868	1.12345	0.000497165	0.00150728	.	yes	.
F31A3.5	F31A3.5	coding	6.57678	14.3302	2.17891	1.12361	0.00109301	0.00300278	.	.	.
ZC21.3	ZC21.3	coding	22.9695	50.0562	2.17925	1.12383	0.000725852	0.00209916	.	.	.
Y53C12B.2	Y53C12B.2	coding	36.4318	79.4024	2.17948	1.12399	0.000190757	0.000646879	.	yes	.
Y71G12B.9	lin-65	coding	19.8545	43.285	2.18012	1.1244	0.000292038	0.000941254	.	yes	.
C32D5.3	C32D5.3	coding	20.4657	44.6296	2.1807	1.12479	0.00034319	0.00108348	.	yes	.
F09E8.3	msh-5	coding	12.4937	27.2511	2.1812	1.12512	0.000241455	0.000796955	.	yes	.
Y38A8.3	ulp-2	coding	11.7201	25.5691	2.18164	1.12541	0.000342698	0.0010827	.	yes	.
C11G6.3	C11G6.3	coding	10.6583	23.2535	2.18172	1.12547	0.00125782	0.00340235	.	.	.
F40F12.5	cyld-1	coding	41.9051	91.4302	2.18184	1.12555	6.22e-05	0.000240491	.	yes	.
C30F12.1	C30F12.1	coding	7.6434	16.6779	2.18201	1.12565	0.000801892	0.00228818	.	.	.
W06H8.8	ttn-1	coding	918.413	2004.29	2.18234	1.12588	2.41e-05	0.000105186	.	.	.
K11H3.3	K11H3.3	coding	42.1356	92.02	2.1839	1.12691	0.000117588	0.000422401	.	yes	.
F10G7.9	F10G7.9	coding	25.1843	55.097	2.18775	1.12945	0.000267804	0.000873422	yes	yes	.
B0379.4	scpl-1	coding	78.3143	171.372	2.18825	1.12978	0.000202597	0.000680723	.	.	.
K11E4.5	nhr-71	coding	8.22113	17.9985	2.1893	1.13047	0.00156003	0.00411836	.	.	.
C34E7.1	pqn-18	coding	11.9895	26.2774	2.19169	1.13205	0.00038898	0.00121278	.	yes	.
W03F8.10	W03F8.10	coding	46.5976	102.133	2.1918	1.13212	0.000144348	0.00050814	.	.	.
Y55B1BM.1	stim-1	coding	17.6676	38.7276	2.19201	1.13225	0.000419872	0.00129758	.	yes	.
ZK484.4	ZK484.4	coding	58.7097	128.698	2.19211	1.13232	5.63e-05	0.000220334	.	yes	.
D2045.2	D2045.2	coding	21.1422	46.3524	2.19241	1.13252	6.56e-05	0.000251977	.	yes	.
Y75B8A.22	tim-1	coding	36.8837	80.8811	2.19287	1.13282	4.78e-05	0.000190572	.	yes	.
Y53C12A.1	wee-1.3	coding	39.3266	86.2575	2.19336	1.13314	8.08e-05	0.000303244	.	yes	.
T07A5.6	unc-69	coding	15.1191	33.1707	2.19396	1.13354	0.0037783	0.00897858	.	.	.
F28C6.4	F28C6.4	coding	7.55288	16.5711	2.19402	1.13357	0.000421894	0.00130292	.	yes	.
F20C5.1	pme-3	coding	23.6048	51.796	2.1943	1.13376	0.000226739	0.000752352	.	yes	yes
F29G9.6	dhs-17	coding	5.36748	11.7795	2.1946	1.13396	0.00319463	0.00778104	yes	.	.
F19F10.11	F19F10.11	coding	22.8785	50.2298	2.1955	1.13455	0.000160564	0.000556304	.	yes	.
F02A9.3	far-2	coding	396.506	871.17	2.19712	1.13561	2.65e-05	0.000113987	.	yes	.
C43E11.6	nab-1	coding	6.7215	14.7709	2.19756	1.1359	0.00164939	0.00432566	.	.	.
F56A6.4	F56A6.4	coding	43.8417	96.3573	2.19785	1.13609	0.000193934	0.000656132	.	.	yes
B0454.1	lin-8	coding	8.71034	19.1451	2.19798	1.13618	0.00120428	0.00327265	.	.	.
Y42H9B.2	rig-4	coding	32.222	70.8362	2.19838	1.13644	3.55e-05	0.000146636	yes	.	.
F10G8.7	ercc-1	coding	82.7189	182.009	2.20033	1.13772	0.000131892	0.000468232	.	yes	yes
F58E10.1	F58E10.1	coding	33.9225	74.7059	2.20225	1.13898	0.00018116	0.000619356	.	.	.
K04D7.1	rack-1	coding	284.713	627.041	2.20236	1.13905	3.13e-05	0.00013182	.	yes	.
K04F10.3	K04F10.3	coding	18.1674	40.0237	2.20306	1.13951	0.000494435	0.00149953	.	yes	.
D2024.5	D2024.5	coding	17.0963	37.673	2.20358	1.13985	0.00116777	0.00318426	.	yes	.
D2030.6	prg-1	coding	76.6725	168.963	2.2037	1.13992	3.24e-05	0.00013545	yes	yes	.
K10F12.4	gsto-3	coding	15.9618	35.1932	2.20485	1.14068	0.000955992	0.00267404	.	yes	.
F30H5.4	F30H5.4	snoRNA	6665.15	14699	2.20535	1.14101	2.8e-05	0.000119503	.	.	.
F13E9.11	F13E9.11	coding	7.41245	16.3606	2.20718	1.14221	0.00354193	0.00849039	.	.	.
K10B2.5	ani-2	coding	46.8756	103.473	2.2074	1.14234	4.1e-05	0.000165989	.	yes	.
F07F6.4	F07F6.4	coding	23.3848	51.6523	2.2088	1.14326	0.000224797	0.000747028	.	yes	.
T07D4.3	rha-1	coding	27.2055	60.1435	2.21071	1.14451	7.35e-05	0.000279943	.	yes	.
F43G9.1	F43G9.1	coding	54.9273	121.476	2.21158	1.14508	8.83e-05	0.000327957	.	yes	.
W04D2.6	W04D2.6	coding	92.0813	203.725	2.21244	1.14564	2.19e-05	9.65e-05	.	yes	.
C04G2.9	C04G2.9	coding	18.4496	40.8317	2.21314	1.1461	0.000344506	0.00108685	.	yes	.
F26E4.11	hrdl-1	coding	31.5036	69.7233	2.21318	1.14612	0.00015539	0.000541797	.	yes	.
T28D9.4	T28D9.4	coding	10.5701	23.4011	2.21389	1.14658	0.000984761	0.0027462	.	yes	.
M01E5.3	M01E5.3	coding	53.1064	117.582	2.21409	1.14671	0.000133158	0.000472536	.	yes	.
Y49E10.23	Y49E10.23	coding	5.07087	11.2308	2.21477	1.14716	0.0025411	0.00636046	.	.	.
T27E9.1	ant-1.1	coding	525.563	1164.67	2.21605	1.14799	2.37e-05	0.000103377	.	yes	.
Y105E8A.22	exc-4	coding	37.238	82.6068	2.21835	1.14948	0.000271482	0.000884432	.	yes	.
F25D7.4	F25D7.4	coding	32.8926	73.0457	2.22073	1.15103	5.97e-05	0.000231375	.	yes	.
F26F4.10	rars-1	coding	39.649	88.0758	2.22139	1.15146	7.43e-05	0.000282176	yes	yes	.
T01H3.3	T01H3.3	coding	13.2377	29.4147	2.22205	1.15189	0.000270348	0.000881064	.	yes	.
K10C3.2	K10C3.2	coding	64.636	143.628	2.2221	1.15192	8.65e-05	0.000322719	yes	yes	.
C43E11.10	cdc-6	coding	24.2473	53.8861	2.22235	1.15209	0.000208415	0.000698135	.	yes	.
F36D4.3	hum-2	coding	28.8813	64.2011	2.22293	1.15246	3.68e-05	0.000151504	.	yes	.
M02B7.5	M02B7.5	coding	28.4399	63.2694	2.22467	1.15359	0.000195418	0.000660647	.	yes	.
Y54E10A.14	rom-5	coding	8.30352	18.4774	2.22525	1.15397	0.00480257	0.0110566	.	.	.
F10D11.2	F10D11.2	coding	22.1778	49.352	2.22529	1.15399	0.000402589	0.00124945	.	yes	.
W02A2.1	fat-2	coding	125.381	279.022	2.22539	1.15406	3.55e-05	0.000146636	.	yes	.
W02B12.9	W02B12.9	coding	13.3685	29.7522	2.22554	1.15415	0.000521216	0.00156883	.	yes	.
F30B5.4	F30B5.4	coding	8.00216	17.8117	2.22586	1.15436	0.000654261	0.001911	.	.	.
F56H1.5	ccpp-1	coding	21.587	48.0498	2.22586	1.15437	0.000140011	0.000493863	.	yes	.
C48D1.2	ced-3	coding	25.9294	57.7374	2.22671	1.15492	0.000184863	0.000629322	.	yes	.
C27H2.2	C27H2.2	ncRNA	#DIV/0!	#DIV/0!	2.2269	1.15504	0.000976363	0.00272494	.	.	.
Y76A2B.6	scav-2	coding	11.9262	26.5593	2.22698	1.15509	0.000324669	0.00103206	.	yes	.
ZK1236.3	sor-1	coding	10.1945	22.715	2.22815	1.15585	0.00017782	0.000609598	.	yes	.
F47B7.7	F47B7.7	coding	14.825	33.0625	2.2302	1.15717	0.000573433	0.00170439	yes	.	.
ZK354.1	msp-65	coding	22.4527	50.08	2.23046	1.15734	0.000138115	0.000488154	.	yes	.
F25B5.1	dct-6	coding	12.5476	28.0116	2.23243	1.15862	0.000201086	0.000677459	.	.	.
H40L08.2	H40L08.2	ncRNA	#DIV/0!	#DIV/0!	2.23348	1.1593	0.0053326	0.0121212	.	.	.
W02F12.5	W02F12.5	coding	47.2126	105.485	2.23427	1.1598	0.000117312	0.000421652	.	yes	.
B0464.4	bre-3	coding	23.297	52.0816	2.23555	1.16063	0.000238634	0.000788237	.	yes	.
R06A4.4	imb-2	coding	36.3247	81.2352	2.23636	1.16116	5.58e-05	0.000218559	yes	yes	yes
Y71F9AL.1	Y71F9AL.1	coding	8.55139	19.126	2.2366	1.1613	0.000512651	0.00154607	.	yes	.
ZC504.4	mig-15	coding	11.2781	25.2343	2.23746	1.16186	0.000147395	0.000517001	.	yes	.
F59B2.6	zif-1	coding	47.8578	107.157	2.23908	1.1629	7.65e-05	0.000289301	yes	yes	.
F33H2.2	F33H2.2	coding	22.9896	51.5737	2.24335	1.16566	0.000180229	0.000616705	yes	.	.
Y49E10.21	Y49E10.21	coding	11.0551	24.8109	2.24429	1.16626	0.000226367	0.000751674	.	.	.
Y25C1A.5	Y25C1A.5	coding	19.947	44.7691	2.2444	1.16633	0.00017546	0.000602215	.	yes	.
F27D4.2	lsy-22	coding	32.5379	73.0297	2.24445	1.16636	0.000191348	0.000648133	yes	yes	.
F41G4.2	cas-1	coding	12.1409	27.263	2.24555	1.16707	0.000202792	0.000681119	.	yes	.
F38E9.1	F38E9.1	coding	7.7164	17.3292	2.24577	1.16721	0.00041574	0.00128572	.	.	.
W03C9.2	W03C9.2	coding	15.1931	34.129	2.24635	1.16758	0.000246231	0.000810283	yes	.	.
T09B9.1	T09B9.1	coding	7.41778	16.665	2.24662	1.16776	0.000778463	0.00223002	yes	.	.
K11D12.10	mlk-1	coding	5.0779	11.417	2.24838	1.16889	0.000644474	0.00188492	yes	.	.
T09A5.11	ostb-1	coding	42.7345	96.0922	2.24859	1.16902	0.000102376	0.000374186	.	yes	.
Y71F9AR.3	Y71F9AR.3	coding	11.9835	26.9486	2.24881	1.16916	0.000195164	0.00066004	.	yes	.
D1022.1	ubc-6	coding	23.664	53.2202	2.24899	1.16928	0.000156311	0.000544578	.	yes	.
Y6D11A.2	arx-4	coding	19.6625	44.2232	2.24912	1.16936	0.000153495	0.000536681	.	yes	.
F54F2.5	ztf-1	coding	22.7519	51.1727	2.24916	1.16938	0.000209839	0.000702251	.	yes	.
T19E10.1	ect-2	coding	25.8645	58.1746	2.2492	1.16941	0.000131272	0.000466409	.	yes	.
T02H6.1	T02H6.1	coding	30.4339	68.4571	2.24937	1.16952	0.000181752	0.000621097	.	yes	.
H14N18.1	unc-23	coding	5.25139	11.813	2.24949	1.1696	0.000917251	0.00258047	yes	.	.
F20H11.3	mdh-2	coding	49.4362	111.229	2.24994	1.16989	0.000120653	0.000432294	.	yes	.
Y71G12B.4	pghm-1	coding	13.5348	30.4725	2.25141	1.17083	0.000925057	0.00260076	.	.	.
C34F11.9	dsh-1	coding	18.5127	41.7203	2.2536	1.17223	0.000156811	0.000545756	.	.	.
ZC404.8	spn-4	coding	217.997	491.449	2.25438	1.17273	2.34e-05	0.000102042	.	yes	.
C24F3.1	tram-1	coding	28.0462	63.2287	2.25445	1.17278	0.000266601	0.000870144	.	yes	.
B0393.6	B0393.6	coding	17.6285	39.7488	2.25481	1.173	0.000342368	0.00108205	.	yes	.
ZK430.1	toe-1	coding	32.8324	74.0621	2.25576	1.17361	2.64e-05	0.000113733	.	yes	.
M04G12.1	tag-260	coding	9.78029	22.065	2.25607	1.17381	0.0011513	0.00314716	.	.	.
B0511.14	B0511.14	coding	20.3221	45.8632	2.25681	1.17428	0.000184397	0.000628223	.	yes	.
BE0003N10.2	chin-1	coding	16.5302	37.3093	2.25704	1.17443	0.000163637	0.000566728	.	yes	.
C02F4.1	ced-5	coding	24.9385	56.3091	2.25792	1.175	3.38e-05	0.000140405	yes	yes	.
Y37E11AR.2	siah-1	coding	13.8415	31.2542	2.25801	1.17505	0.000447252	0.0013716	.	yes	.
Y46G5A.17	cpt-1	coding	49.5984	112.041	2.25896	1.17566	3.93e-05	0.000160334	.	yes	.
C10G8.5	ncx-2	coding	30.9369	69.8948	2.25927	1.17586	6.51e-05	0.000250001	.	.	.
F44B9.3	cit-1.2	coding	12.7748	28.8622	2.2593	1.17588	0.000263252	0.000860491	yes	yes	.
F15D4.1	btf-1	coding	13.3324	30.1397	2.26065	1.17674	0.000131459	0.000466883	.	yes	.
R05F9.13	msp-31	coding	31.7486	71.8036	2.26163	1.17737	0.000398276	0.00123737	.	.	.
F38A6.3	hif-1	coding	45.6634	103.284	2.26186	1.17751	4.28e-05	0.000172557	.	.	.
C56E6.9	C56E6.9	coding	80.6493	182.484	2.26269	1.17804	1.42e-05	6.62e-05	.	.	.
F13C5.6	unc-96	coding	9.49299	21.4816	2.26289	1.17817	0.000606731	0.00179068	.	.	.
C07A12.5	spr-3	coding	4.99025	11.2927	2.26295	1.1782	0.000862903	0.00244165	.	yes	.
Y106G6A.1	Y106G6A.1	coding	6.99115	15.823	2.2633	1.17842	0.000808342	0.00230359	.	yes	.
F54D12.5	F54D12.5	coding	13.3682	30.2622	2.26374	1.17871	0.000345402	0.00108887	.	.	.
Y57G11C.36	Y57G11C.36	coding	3.85903	8.73605	2.2638	1.17874	0.00161976	0.00425683	.	yes	.
F58A3.1	ldb-1	coding	9.70465	21.9775	2.26464	1.17928	0.000500283	0.00151517	.	.	.
C52A10.1	C52A10.1	coding	5.71847	12.9569	2.26579	1.18001	0.000507429	0.00153364	yes	.	.
F54D7.4	zig-7	coding	63.8807	144.755	2.26602	1.18016	5.47e-05	0.000214389	.	.	yes
K06A5.8	K06A5.8	coding	25.5809	57.9695	2.26612	1.18023	7.77e-05	0.00029341	yes	yes	.
C06G4.2	clp-1	coding	70.0441	158.732	2.26617	1.18026	3.71e-05	0.000152448	.	yes	.
K07A12.4	K07A12.4	coding	20.0963	45.5472	2.26645	1.18043	0.000202347	0.000680405	.	yes	.
Y54E10A.4	fog-1	coding	6.9573	15.773	2.26711	1.18086	0.0005241	0.00157643	.	yes	.
F44B9.7	mdt-30	coding	39.894	90.448	2.26721	1.18092	0.000142706	0.000502762	yes	yes	.
ZC404.9	gck-2	coding	17.8945	40.58	2.26774	1.18125	0.000165288	0.000571319	.	yes	.
C44C11.1	ras-1	ncRNA	#DIV/0!	#DIV/0!	2.26789	1.18135	0.00108166	0.00297812	ras-1	.	.
C47E8.8	set-5	coding	8.62325	19.5649	2.26885	1.18196	0.000159607	0.000553646	.	yes	.
Y56A3A.7	Y56A3A.7	coding	26.6797	60.5903	2.27103	1.18335	0.000207326	0.000695282	.	.	yes
F55A8.2	egl-4	coding	74.829	169.945	2.27111	1.1834	2.56e-05	0.000110626	.	yes	yes
Y55F3BR.8	Y55F3BR.8	coding	9.32303	21.1813	2.27193	1.18392	0.000443568	0.00136171	.	yes	.
ZK1248.14	fzo-1	coding	18.8042	42.7289	2.27231	1.18416	0.000133647	0.000473888	.	yes	.
R06F6.8	R06F6.8	coding	14.4069	32.7583	2.27378	1.1851	0.000130154	0.000462625	.	yes	.
T06E4.3	atl-1	coding	16.5048	37.5321	2.27401	1.18524	4.42e-05	0.000177914	.	yes	.
Y71H2B.5	Y71H2B.5	coding	7.30061	16.6043	2.27438	1.18547	0.000234436	0.000775538	.	yes	.
M01E5.5	top-1	coding	120.663	274.58	2.2756	1.18624	1.54e-05	7.08e-05	.	yes	.
C28H8.6	pxl-1	coding	11.0714	25.1963	2.27581	1.18638	0.000750902	0.00216306	.	.	.
Y47D9A.1	Y47D9A.1	coding	14.1079	32.1075	2.27585	1.1864	0.000322848	0.00102813	.	.	.
ZK512.5	sec-16	coding	26.0624	59.3497	2.27722	1.18727	5.83e-05	0.000226549	.	yes	.
Y69A2AR.16	Y69A2AR.16	coding	18.1622	41.3652	2.27755	1.18748	0.000127926	0.000455442	.	yes	.
F13D12.4	alh-8	coding	213.272	485.832	2.27799	1.18776	1.36e-05	6.36e-05	.	yes	.
T03D8.1	num-1	coding	45.2169	103.013	2.2782	1.18789	0.000105065	0.000382264	.	yes	.
R06B10.5	tbc-10	coding	5.13683	11.7035	2.27836	1.188	0.00372052	0.00885804	.	yes	.
F59E12.9	F59E12.9	coding	46.5753	106.151	2.27913	1.18849	1.68e-05	7.62e-05	.	yes	.
Y59A8B.14	par-4	coding	27.9894	63.8002	2.27945	1.18868	0.000121193	0.000433933	.	yes	.
R53.7	aakg-5	coding	15.2275	34.7119	2.27956	1.18876	0.000191534	0.000648514	.	yes	.
C18D11.4	rsp-8	coding	20.0308	45.6655	2.27976	1.18888	0.000267169	0.000871675	yes	yes	.
T22B7.1	egl-13	coding	5.93697	13.5379	2.28026	1.1892	0.00210152	0.00538909	.	.	yes
Y40B1B.7	Y40B1B.7	coding	108.988	248.72	2.28209	1.19035	0.000142593	0.000502565	.	.	.
T26A8.1	T26A8.1	coding	42.733	97.5675	2.28319	1.19105	3.52e-05	0.000145662	.	yes	.
K09A9.4	usp-33	coding	6.1147	13.9628	2.28349	1.19124	0.000735062	0.00212231	.	.	.
Y53C12B.3	nos-3	coding	43.2205	98.7075	2.28381	1.19145	3.52e-05	0.000145662	yes	yes	.
F26D10.3	hsp-1	coding	558.82	1276.97	2.28512	1.19227	1.19e-05	5.69e-05	.	yes	.
H28G03.6	mtm-5	coding	5.59912	12.8037	2.28673	1.19329	0.000183784	0.000626619	.	.	.
F58G1.2	F58G1.2	coding	11.1781	25.5854	2.2889	1.19465	0.000185721	0.000631969	.	.	.
K12D12.2	npp-3	coding	38.5338	88.2167	2.28933	1.19493	2.03e-05	8.99e-05	.	yes	.
Y111B2A.16	taf-7.2	coding	22.0293	50.4343	2.28942	1.19498	0.000287515	0.000927376	.	.	yes
F53C11.7	swan-2	coding	7.01475	16.0606	2.28955	1.19507	0.000487253	0.00148132	.	.	.
M163.4	gfi-3	coding	5.71354	13.0843	2.29005	1.19538	0.00093043	0.00261419	.	yes	.
T01H8.1	rskn-1	coding	83.9785	192.326	2.29018	1.19546	1.65e-05	7.53e-05	.	yes	.
Y48C3A.17	efl-2	coding	17.5721	40.2475	2.29042	1.19561	0.000223468	0.000743171	.	yes	.
F30F8.9	F30F8.9	coding	9.15201	20.9724	2.29156	1.19633	0.000635101	0.00186184	.	yes	.
T17E9.1	kin-18	coding	60.0118	137.526	2.29164	1.19638	1.62e-05	7.44e-05	.	yes	.
R01B10.5	jamp-1	coding	5.65609	12.9648	2.29219	1.19673	0.00261721	0.00652298	.	yes	.
T14B4.1	T14B4.1	coding	14.2712	32.7143	2.29233	1.19682	0.000128694	0.000457804	.	yes	.
Y48B6A.12	men-1	coding	24.0715	55.2076	2.29349	1.19754	0.000127562	0.000454513	.	yes	.
C04B4.2	C04B4.2	coding	8.54148	19.5906	2.29359	1.19761	0.000326859	0.00103768	.	yes	.
Y43F11A.5	set-24	coding	13.9571	32.0222	2.29432	1.19807	0.000143837	0.000506545	.	yes	yes
K09A9.1	nipi-3	coding	5.42346	12.444	2.29447	1.19816	0.000454581	0.00139018	yes	yes	.
H42K12.1	pdk-1	coding	9.34983	21.4628	2.29553	1.19883	0.000188852	0.000641163	.	.	.
F56D5.6	F56D5.6	coding	24.7987	56.9543	2.29666	1.19954	0.000138022	0.000488021	.	.	.
F41E6.13	atg-18	coding	34.6839	79.7156	2.29834	1.2006	0.000149666	0.000524128	.	yes	.
F34D10.2	F34D10.2	coding	31.3558	72.0818	2.29884	1.2009	7.54e-05	0.000286098	.	yes	.
ZK1098.10	unc-16	coding	38.4213	88.3572	2.2997	1.20144	2.14e-05	9.46e-05	.	yes	yes
W02D3.9	unc-37	coding	27.1035	62.3368	2.29995	1.2016	0.000114828	0.000414695	.	yes	.
F21H12.4	ptc-2	coding	11.8518	27.2631	2.30033	1.20184	0.000188451	0.000640297	.	yes	.
W10C6.1	mat-2	coding	33.1249	76.2155	2.30085	1.20217	1.98e-05	8.79e-05	.	yes	.
C34B4.4	C34B4.4	coding	6.81694	15.6897	2.30157	1.20262	0.0019047	0.00493962	.	.	.
Y48A6B.13	spat-2	coding	62.5164	143.935	2.30235	1.20311	5.26e-05	0.000207407	.	yes	yes
F38A6.1	pha-4	coding	6.40172	14.7411	2.30268	1.20331	0.0010044	0.00278901	.	.	.
F56D1.7	daz-1	coding	71.116	163.803	2.30331	1.20371	2.49e-05	0.000108218	.	yes	.
T27E9.2	T27E9.2	coding	85.96	198.018	2.30361	1.2039	1.68e-05	7.62e-05	.	yes	.
T08A9.1	atg-11	coding	9.10499	20.9761	2.3038	1.20402	0.000148656	0.000521215	.	.	.
C49F5.1	sams-1	coding	33.5428	77.3097	2.30481	1.20465	0.000117331	0.000421652	.	.	.
F56G4.3	pes-2.2	coding	25.2061	58.1259	2.30602	1.20541	0.000278564	0.000903146	.	.	.
C03D6.4	npp-14	coding	33.5879	77.4555	2.30606	1.20543	2.05e-05	9.1e-05	.	yes	.
T01E8.3	plc-3	coding	4.94261	11.3982	2.30611	1.20546	0.000231291	0.000766288	.	.	.
Y51H7C.15	Y51H7C.15	coding	55.0715	127.004	2.30616	1.2055	0.00020567	0.000690521	.	yes	.
ZK593.5	dnc-1	coding	33.8902	78.1932	2.30725	1.20618	2.69e-05	0.000115412	yes	yes	.
C18F10.7	C18F10.7	coding	21.1476	48.7997	2.30758	1.20638	0.000145594	0.000511704	.	yes	.
F38E9.5	F38E9.5	coding	8.0817	18.6517	2.30789	1.20657	0.00138927	0.00371672	.	.	.
C03B8.4	lin-13	coding	43.2992	99.9737	2.3089	1.20721	1.24e-05	5.89e-05	yes	yes	.
F56A3.3	npp-6	coding	23.206	53.6196	2.31059	1.20826	3.03e-05	0.000128022	.	yes	.
Y71H2AM.7	Y71H2AM.7	coding	10.1042	23.3538	2.3113	1.20871	0.000822922	0.00233983	.	.	.
B0273.2	puf-7	coding	27.2896	63.0888	2.31183	1.20903	0.000105219	0.000382665	.	yes	.
Y82E9BR.18	Y82E9BR.18	coding	15.6658	36.2288	2.31261	1.20952	0.000168546	0.000581967	.	yes	.
F21G4.1	F21G4.1	coding	6.58042	15.2191	2.31279	1.20963	0.000428488	0.00132142	yes	.	.
K12F2.2	vab-8	coding	6.91607	15.9978	2.31313	1.20984	0.000164176	0.000567925	.	yes	.
W09D10.2	tat-3	coding	26.5853	61.5787	2.31627	1.2118	2.47e-05	0.000107261	.	yes	.
M88.6	pan-1	coding	4.79402	11.1052	2.31647	1.21193	0.00144021	0.00384013	yes	yes	.
ZK131.13	ZK131.13	ncRNA	4778.34	11069.3	2.31656	1.21199	1.35e-05	6.34e-05	.	.	.
Y73B3A.17	Y73B3A.17	Coding_pseudogene	22.7842	52.8025	2.31751	1.21257	5.94e-05	0.000230495	.	.	.
Y61A9LA.3	Y61A9LA.3	coding	21.8323	50.6053	2.31791	1.21282	0.000136177	0.000482275	.	.	.
M142.6	rle-1	coding	34.2111	79.327	2.31875	1.21335	4.06e-05	0.000164835	.	.	.
Y54E10A.2	cogc-1	coding	29.7877	69.0949	2.31958	1.21386	7.26e-05	0.000276779	.	yes	.
Y82E9BR.17	Y82E9BR.17	coding	11.8151	27.409	2.31983	1.21402	0.000635592	0.00186266	.	yes	.
M01A10.3	ostd-1	coding	21.5322	49.9672	2.32058	1.21449	0.000182708	0.000623436	.	.	.
ZK131.2	his-25	coding	41.8142	97.0334	2.32059	1.21449	0.000126046	0.000449841	.	.	.
F02E8.4	F02E8.4	coding	15.3045	35.5166	2.32066	1.21454	0.000117236	0.000421652	.	yes	.
T03F1.8	T03F1.8	coding	18.8317	43.7114	2.32116	1.21485	0.000207231	0.00069523	.	yes	yes
C34F6.10	C34F6.10	coding	7.17311	16.6507	2.32127	1.21491	9.93e-05	0.000363759	.	.	.
K08E5.3	mua-3	coding	5.66638	13.1545	2.3215	1.21506	9.43e-05	0.000347736	.	yes	.
T04D3.5	T04D3.5	coding	6.78463	15.7554	2.32222	1.21551	0.00235503	0.00595916	.	yes	.
T21B4.17	T21B4.17	coding	5.70007	13.2369	2.32224	1.21552	0.00252617	0.00633019	.	.	.
F25E2.5	daf-3	coding	6.89257	16.007	2.32236	1.21559	0.000304758	0.000976894	.	yes	.
T23H2.1	npp-12	coding	28.0536	65.1664	2.32293	1.21594	1.3e-05	6.12e-05	yes	yes	.
DH11.5	DH11.5	coding	8.53346	19.8322	2.32405	1.21664	0.000505131	0.00152722	.	.	.
F29D11.1	lrp-1	coding	17.3383	40.2964	2.32413	1.21669	1.26e-05	5.97e-05	.	.	.
Y50D7A.1	Y50D7A.1	coding	38.2956	89.0213	2.32458	1.21697	5.7e-05	0.000222311	.	.	.
Y54E5B.1	smp-1	coding	9.55418	22.2101	2.32464	1.21701	0.000244131	0.000804276	yes	yes	.
C32F10.2	lin-35	coding	37.1161	86.3479	2.32642	1.21811	2.49e-05	0.000108106	yes	yes	.
Y71F9AL.17	Y71F9AL.17	coding	35.3979	82.3631	2.32678	1.21833	2.37e-05	0.000103222	.	yes	.
Y110A2AL.14	sqv-2	coding	8.958	20.8438	2.32684	1.21837	0.00059732	0.00176582	.	yes	.
F45E12.2	brf-1	coding	31.1315	72.445	2.32707	1.21851	3.95e-05	0.00016089	yes	yes	.
Y106G6E.6	csnk-1	coding	43.331	100.841	2.32723	1.21861	5.69e-05	0.000222189	.	yes	.
F29D10.4	hum-1	coding	28.9921	67.4854	2.32772	1.21892	3.07e-05	0.000129354	.	yes	.
F35C8.7	chtl-1	coding	7.30653	17.0081	2.32779	1.21896	0.000176015	0.000603881	.	.	.
H02I12.7	his-65	coding	791.594	1843.67	2.32906	1.21975	8.29e-06	4.13e-05	.	yes	.
W03A5.5	W03A5.5	coding	14.1637	33.0023	2.33007	1.22037	0.00187763	0.00487473	.	.	.
H21P03.3	sms-1	coding	58.6267	136.652	2.33088	1.22087	5.1e-05	0.000201731	.	yes	.
T12B3.4	T12B3.4	coding	15.9277	37.1271	2.33098	1.22093	0.000279123	0.000904627	.	yes	.
B0273.4	unc-5	coding	6.12976	14.2912	2.33145	1.22123	0.00029991	0.000963464	.	.	.
Y48G1C.2	csk-1	coding	12.751	29.7327	2.33179	1.22144	0.000127667	0.000454704	.	yes	.
K10D2.2	pup-2	coding	60.7703	141.716	2.33199	1.22156	2.75e-05	0.000117712	.	yes	.
F32B5.6	F32B5.6	coding	13.2554	30.9232	2.33287	1.22211	0.000301041	0.00096639	.	yes	.
Y59E9AL.3	Y59E9AL.3	coding	14.2332	33.2054	2.33295	1.22215	0.000149906	0.000524761	.	.	.
Y71H2AM.24	Y71H2AM.24	coding	5.157	12.0321	2.33316	1.22228	0.00207032	0.0053217	.	yes	yes
F30A10.3	F30A10.3	coding	18.849	43.984	2.33349	1.22249	0.000126542	0.000451247	yes	yes	.
C41C4.6	ulp-4	coding	111.951	261.299	2.33405	1.22283	1.7e-05	7.69e-05	.	yes	.
F33H1.4	F33H1.4	coding	44.3862	103.717	2.33668	1.22446	1.1e-05	5.31e-05	.	yes	.
M01A10.2	tom-1	coding	15.6489	36.5666	2.33669	1.22447	0.00011601	0.000417933	.	.	.
Y55F3AM.6	Y55F3AM.6	coding	19.3367	45.1847	2.33673	1.22449	0.000186429	0.000633915	.	yes	.
ZK337.1	tep-1	coding	15.5603	36.3686	2.33727	1.22483	8.04e-05	0.000301906	.	yes	.
C14A11.3	cgef-1	coding	15.037	35.1726	2.33907	1.22594	0.000213484	0.000712938	.	yes	.
K03H1.11	K03H1.11	coding	11.9838	28.032	2.33915	1.22599	0.00047115	0.00143734	.	.	.
T04G9.5	trap-2	coding	22.0387	51.5651	2.33975	1.22635	0.000302808	0.000971708	.	.	.
T22D1.4	T22D1.4	coding	50.3345	117.771	2.33977	1.22636	3.28e-05	0.000137074	.	yes	.
K09A9.3	ent-2	coding	12.9057	30.2015	2.34017	1.22661	0.00016857	0.000581967	.	.	.
F53F10.2	F53F10.2	coding	28.9915	67.8655	2.34087	1.22705	7.71e-05	0.000291384	yes	yes	.
Y54E10A.16	mab-31	coding	12.4836	29.2288	2.34138	1.22736	0.00019831	0.000669134	.	.	.
M6.1	ifc-2	coding	20.4599	47.9164	2.34197	1.22772	6.21e-05	0.000240302	.	.	.
F36H2.1	tat-5	coding	27.1092	63.4897	2.342	1.22774	4.43e-05	0.000177969	.	yes	.
F31C3.3	F31C3.3	coding	29.8574	69.9328	2.34222	1.22788	1.38e-05	6.46e-05	.	yes	.
T20F10.1	wts-1	coding	5.43414	12.7323	2.34302	1.22837	0.000364389	0.00114138	.	yes	.
W02A11.3	toe-4	coding	8.7539	20.5182	2.34389	1.2289	0.000488765	0.00148489	.	.	.
Y105C5B.19	Y105C5B.19	coding	6.1179	14.3435	2.34451	1.22929	0.00258759	0.00646198	.	.	.
Y37A1B.2	lst-4	coding	119.35	279.862	2.34489	1.22952	8.3e-05	0.000310897	.	yes	yes
C01G6.5	C01G6.5	coding	73.2743	171.882	2.34574	1.23004	9.78e-06	4.78e-05	.	.	.
Y105C5B.28	gln-3	coding	26.134	61.3126	2.34609	1.23026	0.000103091	0.000376017	.	.	yes
F48A11.5	ubxn-3	coding	51.8416	121.692	2.34737	1.23105	4.04e-05	0.000163862	.	yes	.
C48B6.6	smg-1	coding	20.0467	47.0607	2.34755	1.23116	1.81e-05	8.13e-05	.	yes	.
B0035.6	B0035.6	coding	34.9892	82.1435	2.34768	1.23124	5.16e-05	0.00020363	.	yes	.
F54E12.5	his-57	coding	775.996	1822.19	2.3482	1.23156	7.36e-06	3.71e-05	.	yes	.
T25G3.2	chs-1	coding	71.5443	168.359	2.35321	1.23463	8.71e-06	4.31e-05	.	yes	.
Y23H5B.13	Y23H5B.13	ncRNA	571.187	1344.79	2.35438	1.23534	1.2e-05	5.71e-05	.	.	.
C14A4.3	C14A4.3	coding	11.7212	27.6051	2.35513	1.23581	0.000175359	0.000602103	.	yes	.
Y39E4B.7	Y39E4B.7	coding	24.4465	57.5899	2.35575	1.23619	0.000103385	0.000376933	.	.	yes
C26C6.1	pbrm-1	coding	75.1173	176.968	2.35588	1.23627	6.94e-06	3.54e-05	.	yes	.
C05D10.1	C05D10.1	coding	8.39916	19.7923	2.35647	1.23662	0.000275457	0.000895388	yes	.	.
C01G8.2	cln-3.2	coding	5.94945	14.026	2.35752	1.23727	0.00161305	0.00424047	.	.	.
Y25C1A.6	Y25C1A.6	coding	14.1126	33.2747	2.3578	1.23744	0.00140761	0.00376119	.	.	.
Y50C1A.1	Y50C1A.1	coding	13.6833	32.2663	2.35807	1.23761	0.000170165	0.00058656	.	yes	.
H31G24.4	cyb-2.2	coding	38.6237	91.0816	2.35818	1.23767	9.88e-05	0.000362326	.	yes	.
F16A11.3	ppfr-1	coding	37.6948	88.9811	2.36057	1.23913	9.41e-06	4.61e-05	.	.	yes
R11G1.4	sax-1	coding	10.211	24.127	2.36283	1.24052	0.000125784	0.000449091	.	.	.
Y40B10A.8	nhr-86	coding	12.9193	30.5285	2.36301	1.24062	0.000182606	0.00062333	.	yes	.
M70.4	M70.4	coding	4.80237	11.3485	2.3631	1.24068	0.000404475	0.00125442	.	yes	.
B0244.4	B0244.4	coding	16.1683	38.2147	2.36356	1.24096	0.00012265	0.000438614	.	.	.
Y39E4B.3	pqn-83	coding	25.5365	60.3737	2.36421	1.24136	0.000174371	0.000599177	.	yes	.
R07B5.9	lsy-12	coding	14.8177	35.0492	2.36536	1.24206	8.02e-05	0.000301319	.	yes	yes
C33A11.1	C33A11.1	coding	7.61819	18.0198	2.36537	1.24206	0.000242177	0.000799039	.	.	.
F56B6.2	rgs-7	coding	6.40542	15.155	2.36596	1.24243	0.000201535	0.000678451	.	.	.
Y75B8A.7	Y75B8A.7	coding	60.5564	143.293	2.36628	1.24262	2.16e-05	9.54e-05	.	yes	.
R09A1.1	ergo-1	coding	38.819	91.8784	2.36684	1.24296	1.78e-05	8.02e-05	yes	yes	.
ZK180.5	ZK180.5	coding	5.92642	14.0283	2.36708	1.24311	0.00243386	0.00612685	.	.	.
ZK858.6	ZK858.6	coding	47.6197	112.756	2.36785	1.24358	2.9e-05	0.000123338	.	yes	yes
F11A10.9	F11A10.9	snoRNA	4561.84	10802.7	2.36805	1.2437	8.34e-06	4.15e-05	.	.	.
C01C7.1	ark-1	coding	18.1026	42.8702	2.36819	1.24378	7.56e-05	0.000286719	.	yes	.
C17H11.6	C17H11.6	coding	10.67	25.2692	2.36826	1.24382	0.000120204	0.000431272	.	.	.
F18C5.3	tag-184	coding	35.4058	83.8737	2.36893	1.24423	1.23e-05	5.82e-05	.	yes	.
B0280.8	nhr-10	coding	5.16134	12.2332	2.37017	1.24499	0.00226259	0.00575009	.	.	.
Y39G8C.1	xrn-1	coding	21.0761	49.9662	2.37075	1.24534	3.23e-05	0.000135316	.	yes	yes
Y17G7B.20	Y17G7B.20	coding	61.975	146.979	2.37158	1.24585	1.66e-05	7.57e-05	.	yes	.
K11H12.13	K11H12.13	snoRNA	202.077	479.917	2.37492	1.24788	0.000212983	0.000711537	.	.	.
T05A6.2	cki-2	coding	32.2109	76.5214	2.37564	1.24831	9.29e-05	0.000343566	.	yes	.
F33E11.2	F33E11.2	coding	12.1929	28.9965	2.37815	1.24984	0.000423981	0.00130844	.	yes	.
F39H11.2	tlf-1	coding	20.5785	48.9676	2.37955	1.25069	9.37e-05	0.000346113	.	.	.
Y104H12D.3	Y104H12D.3	coding	16.58	39.4607	2.38001	1.25097	0.000112973	0.000408665	.	yes	yes
T04C10.4	atf-5	coding	14.3516	34.1753	2.38128	1.25174	0.000168633	0.000581967	.	yes	.
H06I04.1	H06I04.1	coding	8.0261	19.121	2.38235	1.25239	0.000230041	0.000762436	.	yes	.
T28F2.5	ccb-1	coding	3.95686	9.43272	2.38389	1.25332	0.00204879	0.00527234	.	.	.
Y87G2A.1	Y87G2A.1	coding	25.526	60.8579	2.38415	1.25348	5.54e-05	0.000217033	.	yes	.
Y56A3A.31	Y56A3A.31	coding	10.9132	26.0632	2.38823	1.25594	8.6e-05	0.000321015	.	yes	.
D1037.1	D1037.1	coding	19.5849	46.7779	2.38847	1.25609	6.65e-05	0.000254949	yes	yes	.
Y48G1A.5	xpo-2	coding	33.7885	80.7192	2.38895	1.25638	1.99e-05	8.83e-05	.	yes	.
Y50D7A.6	klp-20	coding	5.24449	12.5361	2.39033	1.25721	0.00119136	0.00324155	.	yes	.
Y51H1A.1	Y51H1A.1	coding	21.8137	52.1429	2.39038	1.25724	8.83e-05	0.000327957	.	yes	.
K02F3.4	zip-2	coding	62.6165	149.887	2.39372	1.25926	4.51e-05	0.000180982	.	yes	.
JC8.10	unc-26	coding	10.2147	24.4533	2.39393	1.25938	8.98e-05	0.000333095	.	yes	.
F33H1.1	daf-19	coding	9.51459	22.7813	2.39435	1.25964	9.55e-05	0.000351909	.	.	.
T07D1.2	T07D1.2	coding	8.35944	20.0194	2.39483	1.25992	0.000447757	0.00137169	.	.	.
C36A4.5	C36A4.5	coding	26.9973	64.6794	2.39577	1.26049	3.27e-05	0.00013647	.	yes	.
Y95B8A.10	pde-6	coding	11.4301	27.3903	2.39633	1.26082	0.000119889	0.000430316	.	.	.
F25H5.1	lim-9	coding	25.39	60.8761	2.39764	1.26161	7.71e-05	0.000291384	.	yes	.
C34G6.1	C34G6.1	coding	25.0023	59.9593	2.39815	1.26192	1.5e-05	6.91e-05	.	.	.
Y17G7B.15	cnt-1	coding	10.6439	25.5276	2.39834	1.26203	0.000120457	0.000432004	.	yes	.
H24K24.4	H24K24.4	coding	27.3195	65.5322	2.39874	1.26228	7.78e-05	0.000293659	.	yes	yes
F49E11.1	mbk-2	coding	137.352	329.589	2.39959	1.26279	8.94e-06	4.41e-05	.	.	.
F55B11.4	F55B11.4	coding	16.3886	39.346	2.40081	1.26352	0.00549717	0.0124501	.	.	.
F35H10.1	his-30	coding	44.7612	107.49	2.40142	1.26389	2.88e-05	0.000122824	.	.	.
Y105E8A.21	Y105E8A.21	coding	19.6617	47.2288	2.40207	1.26428	7.57e-05	0.00028689	.	yes	.
F22B5.7	zyg-9	coding	42.6539	102.516	2.40344	1.2651	7.57e-06	3.8e-05	.	yes	.
ZK185.1	ZK185.1	coding	7.87286	18.9247	2.40379	1.26531	0.0017631	0.00460598	.	.	.
M110.5	dab-1	coding	54.5186	131.094	2.40457	1.26578	1.5e-05	6.92e-05	.	yes	.
F08G2.3	his-42	coding	41.9474	100.881	2.40495	1.26601	9.67e-05	0.000355334	.	.	.
C09E8.1	C09E8.1	coding	4.98952	12.0023	2.40551	1.26634	0.000491453	0.00149164	.	.	.
Y55B1BR.4	Y55B1BR.4	coding	7.39715	17.7952	2.40568	1.26645	0.000357038	0.00112236	.	yes	.
Y25C1A.7	Y25C1A.7	coding	15.0483	36.2224	2.40708	1.26728	0.000345517	0.00108887	.	.	.
F18G5.6	F18G5.6	coding	22.6937	54.6489	2.40811	1.2679	9.24e-05	0.000341709	.	yes	.
ZK783.4	flt-1	coding	10.3677	24.9688	2.40833	1.26803	5.75e-05	0.000223972	.	yes	.
C38C3.5	unc-60	coding	112.408	270.88	2.40978	1.2689	1.34e-05	6.28e-05	.	yes	yes
Y37A1B.1	lst-3	coding	107.506	259.082	2.40993	1.26899	4.21e-06	2.27e-05	.	yes	.
T27E9.7	abcf-2	coding	83.35	200.874	2.41	1.26903	6.96e-06	3.54e-05	.	yes	.
D1022.7	aka-1	coding	42.0152	101.327	2.41166	1.27003	8.7e-06	4.31e-05	.	yes	.
C18A3.4	C18A3.4	coding	7.65223	18.4593	2.41227	1.27039	0.000971563	0.00271241	.	.	.
C27F2.8	C27F2.8	coding	47.7874	115.447	2.41585	1.27253	5.86e-06	3.05e-05	yes	yes	.
T09B4.1	T09B4.1	coding	30.3189	73.2486	2.41594	1.27258	2.7e-05	0.000115668	.	yes	.
Y45F10D.12	rpl-18	coding	385.158	930.739	2.41651	1.27293	6.17e-06	3.18e-05	.	yes	.
F37C12.7	acs-4	coding	69.5269	168.048	2.41702	1.27323	8.71e-06	4.31e-05	.	yes	.
F32E10.10	F32E10.10	snoRNA	85342.4	206404	2.41854	1.27414	1.37e-05	6.4e-05	.	.	.
M01F1.8	M01F1.8	coding	9.29251	22.48	2.41915	1.2745	0.000544196	0.00163185	.	yes	.
R03E9.3	abts-4	coding	5.27613	12.7692	2.42018	1.27511	0.000254865	0.000835878	.	.	.
Y43H11AL.3	pqn-85	coding	28.38	68.7195	2.42141	1.27585	7.71e-06	3.87e-05	.	.	.
Y69A2AR.30	mdf-2	coding	31.112	75.4093	2.4238	1.27727	9.31e-05	0.00034396	.	yes	yes
R07G3.7	R07G3.7	coding	64.1787	155.644	2.42516	1.27808	3.99e-05	0.000162138	.	yes	.
F28D1.13	F28D1.13	snoRNA	252.816	614.039	2.4288	1.28024	8.68e-05	0.000323505	.	.	.
C34E10.6	atp-2	coding	443.331	1077.56	2.4306	1.28131	3.25e-06	1.81e-05	.	yes	.
ZK1248.10	tbc-2	coding	42.6329	103.648	2.43118	1.28166	9.2e-06	4.53e-05	yes	yes	.
H02I12.1	cbd-1	coding	326.107	793.247	2.43248	1.28243	3.5e-06	1.93e-05	.	yes	.
Y50D4A.4	Y50D4A.4	coding	5.59856	13.6195	2.43267	1.28254	0.000389148	0.00121288	.	yes	.
F09C3.1	pes-7	coding	7.78909	18.9527	2.43323	1.28288	7e-05	0.00026748	.	.	.
ZK1067.8	ZK1067.8	coding	16.5523	40.3098	2.4353	1.2841	0.000619584	0.00182244	.	yes	.
K09B11.9	uso-1	coding	21.0112	51.1706	2.4354	1.28416	4.52e-05	0.000181391	.	yes	.
M03B6.4	M03B6.4	coding	22.3952	54.5504	2.43581	1.2844	0.000117254	0.000421652	yes	yes	.
F18C12.2	rme-8	coding	25.0971	61.1354	2.43595	1.28449	8.3e-06	4.13e-05	.	yes	.
K11D9.1	klp-7	coding	20.1871	49.1806	2.43624	1.28465	5.3e-05	0.000209062	.	.	.
Y50D7A.8	Y50D7A.8	coding	23.2235	56.5839	2.43649	1.28481	6.3e-05	0.000242883	.	yes	.
T27C10.6	lrk-1	coding	7.79313	18.988	2.4365	1.28481	5.42e-05	0.000212862	.	.	.
ZK593.4	rbr-2	coding	32.5265	79.2799	2.4374	1.28534	7.4e-06	3.73e-05	yes	yes	.
Y54E2A.12	tbc-20	coding	13.878	33.8299	2.43766	1.2855	0.000125393	0.000447876	.	yes	.
F44D12.1	F44D12.1	coding	6.69111	16.3248	2.43978	1.28675	0.000114967	0.000415025	.	.	.
F52G2.2	rsd-2	coding	26.7926	65.371	2.43989	1.28682	1.3e-05	6.11e-05	.	yes	yes
Y48G8AL.6	smg-2	coding	22.2109	54.1953	2.44004	1.2869	2.95e-05	0.000125297	.	yes	.
E02H4.3	tag-172	coding	5.54989	13.5662	2.4444	1.28948	0.000183925	0.000626858	.	yes	.
F55A12.3	ppk-1	coding	22.5083	55.0521	2.44586	1.29034	4.75e-05	0.000189648	.	yes	.
F42A9.1	dgk-4	coding	30.9498	75.7168	2.44644	1.29068	7.8e-06	3.91e-05	.	yes	.
B0545.1	tpa-1	coding	11.4026	27.9018	2.44697	1.291	7.75e-05	0.000292775	.	yes	.
T03F1.1	T03F1.1	coding	15.9915	39.139	2.44749	1.2913	7.06e-05	0.000269669	yes	yes	.
R10E8.7	R10E8.7	Coding_pseudogene	6.20385	15.1979	2.44976	1.29264	0.000217539	0.000725655	.	.	.
C08F1.4	math-3	coding	26.8448	65.7653	2.44983	1.29268	3.88e-05	0.000158466	.	.	.
M117.1	M117.1	coding	7.33081	17.9627	2.4503	1.29296	0.000343149	0.00108348	.	.	.
K11D2.4	K11D2.4	coding	7.98118	19.5647	2.45135	1.29358	0.0011566	0.00315774	.	.	.
Y34D9A.3	Y34D9A.3	coding	6.14611	15.0709	2.45211	1.29402	0.000209884	0.000702251	.	yes	.
F56D5.4	F56D5.4	Coding_pseudogene	16.177	39.6736	2.45248	1.29424	0.000265456	0.000866727	.	.	.
F32E10.2	F32E10.2	coding	40.3158	98.874	2.45249	1.29424	4.95e-05	0.000196202	.	yes	.
T05C1.4	T05C1.4	coding	7.03524	17.2601	2.45338	1.29477	7.67e-05	0.000289975	.	.	.
C14B1.7	C14B1.7	ncRNA	#DIV/0!	#DIV/0!	2.45419	1.29525	6.27e-05	0.00024211	.	.	.
K01A6.2	magi-1	coding	14.1956	34.8387	2.4542	1.29525	4.68e-05	0.000186898	.	.	.
Y54E10A.9	vbh-1	coding	67.0637	164.674	2.45548	1.29601	8.12e-06	4.05e-05	.	yes	.
T01G1.1	klp-12	coding	28.5219	70.0683	2.45665	1.29669	8.67e-06	4.3e-05	.	yes	yes
W09G3.3	tag-229	coding	5.28282	12.9846	2.45789	1.29742	0.000934816	0.00262484	.	.	.
T28D9.1	T28D9.1	coding	102.816	252.859	2.45934	1.29827	1.63e-05	7.47e-05	.	yes	.
F32B6.6	msp-77	coding	17.7187	43.6095	2.46122	1.29937	0.000293554	0.000945119	.	yes	.
T19B4.9	T19B4.9	ncRNA	558.619	1375.42	2.46218	1.29994	3.72e-05	0.000152939	.	.	.
ZK484.2	haf-9	coding	236.492	582.612	2.46355	1.30074	2.42e-06	1.4e-05	.	yes	.
T19B4.7	unc-40	coding	43.64	107.538	2.46422	1.30113	4.24e-06	2.28e-05	yes	yes	.
T11G6.5	T11G6.5	coding	27.2704	67.2059	2.46443	1.30125	9.18e-06	4.52e-05	.	yes	.
C15F1.3	tra-2	coding	17.5417	43.2983	2.46831	1.30352	2.21e-05	9.7e-05	.	yes	.
C04E12.4	C04E12.4	coding	5.6525	13.9531	2.46847	1.30362	0.000651258	0.00190286	.	yes	.
Y43H11AL.1	Y43H11AL.1	coding	37.8913	93.5459	2.4688	1.30381	2.61e-05	0.000112591	.	yes	.
T19B4.8	T19B4.8	snoRNA	601.801	1486.9	2.47075	1.30495	3.54e-05	0.000146411	.	.	.
F32A7.5	F32A7.5	coding	6.83174	16.8822	2.47115	1.30518	0.000112265	0.000406606	.	yes	.
T20B12.6	mml-1	coding	9.71037	24.0139	2.47302	1.30627	6.17e-05	0.000239128	.	.	.
W08D2.5	catp-6	coding	14.7419	36.4583	2.4731	1.30632	3.16e-05	0.000132653	.	yes	.
F22F4.4	F22F4.4	coding	13.9464	34.4983	2.47363	1.30663	0.000104086	0.000379173	.	.	.
C01G10.11	unc-76	coding	17.3709	42.9856	2.47458	1.30718	6.33e-05	0.000243815	yes	yes	yes
F01G12.5	let-2	coding	127.712	316.089	2.47501	1.30743	2.04e-06	1.21e-05	.	.	.
ZC64.3	ceh-18	coding	4.71634	11.6749	2.47542	1.30767	0.000312229	0.000997929	.	.	.
C26E6.2	flh-2	coding	8.95308	22.1629	2.47545	1.30769	0.000156836	0.000545756	.	.	.
B0511.9	cdc-26	coding	42.6797	105.705	2.4767	1.30842	4.63e-05	0.000185641	.	yes	.
F09B9.2	unc-115	coding	12.3866	30.6974	2.47829	1.30934	5.35e-05	0.000210841	.	.	.
Y11D7A.3	Y11D7A.3	coding	7.60323	18.8462	2.47871	1.30959	0.000870961	0.00246207	.	.	.
C44H4.7	eor-2	coding	9.7064	24.0615	2.47893	1.30972	6.28e-05	0.000242114	.	.	.
R12C12.8	R12C12.8	coding	10.3264	25.6112	2.48016	1.31043	4.21e-05	0.000170287	.	yes	.
K06A1.4	nhr-22	coding	4.58882	11.3815	2.48027	1.3105	0.000832936	0.00236447	.	.	.
T12A2.2	T12A2.2	coding	66.7441	165.604	2.48118	1.31103	4.08e-06	2.2e-05	.	yes	.
Y75B8A.25	Y75B8A.25	coding	10.0402	24.9163	2.48167	1.31131	9.24e-05	0.000341709	.	yes	.
C29E4.5	tag-250	coding	4.94226	12.2705	2.48276	1.31195	0.000530572	0.00159422	.	.	.
Y18D10A.5	gsk-3	coding	21.3336	52.9745	2.48315	1.31217	7.43e-05	0.000282176	.	yes	yes
C30A5.3	C30A5.3	coding	42.8007	106.288	2.48332	1.31227	4.01e-05	0.000162821	.	yes	.
C13F10.4	C13F10.4	coding	23.6278	58.6808	2.48355	1.3124	6.12e-06	3.16e-05	.	yes	.
Y16B4A.2	Y16B4A.2	coding	23.7749	59.058	2.48405	1.3127	5.64e-06	2.94e-05	.	.	.
W05F2.3	W05F2.3	coding	124.42	309.092	2.48427	1.31282	1.32e-05	6.19e-05	.	yes	.
F45E12.1	scpl-2	coding	21.2312	52.7454	2.48433	1.31286	7.84e-05	0.000295563	yes	yes	.
F45E6.2	atf-6	coding	4.26255	10.5899	2.48441	1.31291	0.000819044	0.00233152	.	yes	.
CC8.2	CC8.2	coding	9.2506	22.9839	2.48459	1.31301	0.000447259	0.0013716	.	yes	.
F19C6.1	grk-1	coding	15.9495	39.6583	2.48649	1.31411	3.85e-05	0.000157621	.	.	.
F25H5.4	eef-2	coding	461.177	1147.07	2.48726	1.31456	2.45e-06	1.42e-05	.	yes	.
Y43F8C.14	ani-3	coding	9.93483	24.7228	2.48849	1.31527	4.92e-05	0.000195062	.	yes	.
T12E12.3	T12E12.3	coding	11.6295	28.9414	2.48861	1.31534	4.31e-05	0.000173927	.	yes	.
ZK858.1	gld-4	coding	70.2275	174.783	2.48881	1.31546	5e-06	2.64e-05	.	yes	.
W05H7.4	zfp-3	coding	13.3796	33.3587	2.49326	1.31803	4.78e-05	0.000190572	.	.	.
F26D11.11	let-413	coding	10.951	27.3114	2.49396	1.31844	4.68e-05	0.000186898	.	yes	.
K08E3.5	K08E3.5	coding	64.8414	161.767	2.49482	1.31893	6.57e-06	3.37e-05	.	yes	.
Y40B1A.3	Y40B1A.3	coding	22.1152	55.2238	2.4971	1.32025	4.32e-05	0.000174142	.	yes	.
F33D4.1	nhr-8	coding	5.63256	14.0705	2.49807	1.32081	0.000641959	0.00187819	.	.	.
C36F7.1	irx-1	coding	5.95743	14.8824	2.49813	1.32085	0.00124428	0.00337093	.	yes	.
ZK484.9	ZK484.9	snoRNA	8705.97	21753.2	2.49866	1.32115	1.87e-06	1.12e-05	.	.	.
F56E3.3	klp-4	coding	6.48903	16.2153	2.49887	1.32128	4.79e-05	0.000191025	.	.	.
Y47G6A.7	Y47G6A.7	coding	9.6455	24.1048	2.49907	1.32139	0.000147371	0.000517001	yes	yes	.
Y43F8C.22	Y43F8C.22	snoRNA	119.269	298.083	2.49926	1.3215	9.89e-05	0.00036238	.	.	.
F10E7.2	F10E7.2	coding	41.9226	104.793	2.49969	1.32175	5.86e-05	0.000227851	.	yes	.
Y59H11AR.2	catp-7	coding	11.9745	29.9399	2.50031	1.3221	3.7e-05	0.000152221	.	.	.
F39B1.1	piki-1	coding	13.5663	33.9599	2.50325	1.3238	2.89e-05	0.000122938	.	.	.
F59E12.1	F59E12.1	coding	47.6533	119.301	2.50352	1.32396	6.6e-06	3.38e-05	.	yes	.
T20D3.5	T20D3.5	coding	31.8302	79.6957	2.50378	1.32411	6.94e-05	0.000265389	.	.	.
F19B10.9	sea-1	coding	8.96868	22.4631	2.50462	1.32459	0.00071478	0.00206919	.	.	.
D2085.1	pyr-1	coding	20.7512	52.0242	2.50704	1.32599	5.54e-06	2.9e-05	.	yes	.
C48B4.4	ced-7	coding	39.5112	99.0752	2.50752	1.32626	3.76e-06	2.05e-05	yes	yes	.
F42G9.6	F42G9.6	coding	42.8879	107.596	2.50876	1.32698	1.8e-05	8.11e-05	.	yes	.
F56H9.5	lin-25	coding	4.20836	10.5645	2.51035	1.32789	0.000172057	0.000592153	yes	.	.
M03A1.1	vab-1	coding	32.6462	81.9916	2.51152	1.32856	8.22e-06	4.1e-05	yes	yes	.
Y46E12BL.2	Y46E12BL.2	coding	23.3799	58.7997	2.51497	1.33054	1.17e-05	5.59e-05	.	yes	.
Y47A7.1	Y47A7.1	coding	13.4819	33.9084	2.51511	1.33062	4.16e-05	0.000168413	.	yes	.
Y71F9AL.16	arx-1	coding	24.5128	61.6529	2.51513	1.33063	4.65e-05	0.000186377	.	.	.
C34C6.2	C34C6.2	coding	15.7841	39.7002	2.5152	1.33067	3.55e-05	0.000146698	.	yes	.
C38C10.5	rgr-1	coding	18.7303	47.1179	2.5156	1.3309	1.85e-05	8.29e-05	yes	yes	.
F25B5.7	psf-1	coding	38.301	96.3903	2.51665	1.3315	2.86e-05	0.000121879	yes	yes	.
Y75B8A.3	Y75B8A.3	coding	5.46409	13.7592	2.51812	1.33235	0.000366902	0.00114843	.	.	.
D2045.1	atx-2	coding	45.9571	115.78	2.51929	1.33302	4.8e-06	2.55e-05	.	yes	.
M03F8.2	pst-1	coding	23.2835	58.7243	2.52214	1.33465	4.03e-05	0.000163788	.	yes	yes
M04G12.4	somi-1	coding	10.4887	26.4587	2.5226	1.33491	8.16e-05	0.000305861	.	yes	.
M01B12.5	riok-1	coding	36.0004	90.8402	2.52331	1.33532	1.72e-05	7.76e-05	.	yes	yes
Y48G1C.8	Y48G1C.8	coding	24.8549	62.7593	2.52503	1.3363	1.83e-05	8.21e-05	.	yes	.
Y53F4B.15	asc-1	coding	27.8643	70.3603	2.52511	1.33634	5.06e-05	0.000200177	.	yes	yes
B0024.14	crm-1	coding	5.91404	14.9427	2.52665	1.33723	0.000120686	0.000432294	yes	.	.
ZK328.5	npp-10	coding	82.6336	208.855	2.52749	1.3377	2.61e-06	1.49e-05	.	yes	.
C09D4.5	rpl-19	coding	511.979	1294.86	2.52913	1.33864	1.72e-06	1.04e-05	.	yes	.
Y49E10.19	ani-1	coding	50.4764	127.67	2.52931	1.33874	3.59e-06	1.97e-05	.	yes	yes
C05D11.7	C05D11.7	coding	25.9286	65.5928	2.52975	1.33899	1.89e-05	8.44e-05	.	yes	.
C26E6.9	set-2	coding	23.949	60.5946	2.53016	1.33923	7.22e-06	3.66e-05	.	yes	.
F56H11.4	elo-1	coding	47.7613	120.863	2.53057	1.33946	3.57e-05	0.000147082	.	yes	.
F32B4.4	F32B4.4	coding	11.9432	30.2238	2.53063	1.33949	2.53e-05	0.000109617	yes	yes	.
F58G1.1	F58G1.1	coding	24.1187	61.0509	2.53127	1.33986	1.29e-05	6.08e-05	.	yes	.
T08D10.2	lsd-1	coding	8.01809	20.2988	2.53162	1.34006	7.28e-05	0.00027729	.	.	.
W06B11.2	puf-9	coding	12.9313	32.7435	2.53211	1.34034	3.87e-05	0.000158037	.	yes	.
F57F10.1	abts-3	coding	6.67807	16.9307	2.53527	1.34214	6.99e-05	0.000267048	yes	.	.
K09B11.1	pik-1	coding	13.7068	34.7697	2.53668	1.34294	4.15e-05	0.000167955	.	.	.
T10C6.8	T10C6.8	Coding_pseudogene	8.49273	21.5512	2.5376	1.34347	0.000470684	0.00143642	.	.	.
C28H8.9	C28H8.9	coding	14.8607	37.711	2.53763	1.34348	5.46e-05	0.000214108	.	yes	.
F55C5.7	rskd-1	coding	22.2043	56.3484	2.53773	1.34354	2.18e-05	9.58e-05	.	yes	.
C08H9.2	C08H9.2	coding	175.349	445.041	2.53802	1.34371	1.66e-06	1.01e-05	.	yes	.
R11H6.2	R11H6.2	coding	9.9043	25.1432	2.53862	1.34404	8.72e-05	0.000325007	.	yes	.
C25A1.10	dao-5	coding	61.5243	156.216	2.53909	1.34431	2.7e-06	1.54e-05	.	yes	.
F56G4.2	pes-2.1	coding	20.6565	52.4594	2.53961	1.34461	0.000118224	0.000424514	.	.	.
C52B9.8	C52B9.8	coding	11.6291	29.5388	2.54007	1.34487	2.77e-05	0.000118188	.	yes	.
Y39G10AR.10	epg-2	coding	37.0029	93.9905	2.54009	1.34488	2.14e-05	9.44e-05	.	.	.
F28H6.6	F28H6.6	coding	4.42183	11.2389	2.54169	1.34579	0.000324848	0.00103225	.	yes	.
T13H5.1	T13H5.1	coding	8.37312	21.2876	2.54237	1.34618	4.7e-05	0.000187654	yes	.	.
C09H6.2	lin-10	coding	11.7414	29.8536	2.5426	1.34631	2.45e-05	0.000106693	.	.	.
F33C8.1	tag-53	coding	5.56519	14.1547	2.54343	1.34678	5.67e-05	0.000221659	.	yes	.
T05E7.3	T05E7.3	coding	22.9302	58.3297	2.5438	1.34698	1.35e-05	6.34e-05	yes	yes	.
K02F3.2	K02F3.2	coding	21.821	55.5139	2.54406	1.34713	3.66e-05	0.000150853	.	.	.
T05A8.3	T05A8.3	coding	20.4704	52.0838	2.54435	1.3473	0.000169903	0.00058589	.	.	.
F45F2.14	F45F2.14	ncRNA	74.2136	188.927	2.54572	1.34807	5.88e-05	0.000228534	.	.	.
C02F4.2	tax-6	coding	34.5295	87.9077	2.54588	1.34816	2.68e-05	0.000115384	yes	yes	.
R02E12.2	mop-25.1	coding	12.3753	31.5105	2.54625	1.34837	3.39e-05	0.000140779	.	.	.
F40F9.1	xbx-6	coding	14.4481	36.8376	2.54965	1.3503	9.11e-05	0.00033747	.	yes	.
T22H9.2	atg-9	coding	21.373	54.5103	2.55042	1.35074	3e-05	0.000126885	.	yes	yes
R151.16	R151.16	ncRNA	320.472	818.04	2.55261	1.35197	2.27e-05	9.95e-05	.	.	.
K02C4.8	K02C4.8	snoRNA	2805.68	7163.24	2.55312	1.35226	2.09e-06	1.23e-05	.	.	.
Y39G10AR.12	tpxl-1	coding	115.665	295.35	2.5535	1.35248	2.37e-06	1.38e-05	yes	yes	.
Y40B1A.4	sptf-3	coding	43.9835	112.417	2.55589	1.35383	1.5e-05	6.92e-05	.	.	.
Y41D4A.4	Y41D4A.4	coding	23.9604	61.2541	2.55647	1.35416	3.94e-05	0.000160722	.	yes	.
T25E12.4	dkf-2	coding	14.5134	37.113	2.55716	1.35454	2.92e-05	0.000123891	.	yes	.
T05E11.9	T05E11.9	ncRNA	30.4805	77.951	2.55741	1.35468	2.72e-05	0.00011642	.	.	.
K10D3.2	unc-14	coding	8.69046	22.2265	2.55758	1.35478	4.9e-05	0.000194423	.	yes	.
F17E9.9	his-34	coding	49.5449	126.829	2.55988	1.35608	6.92e-05	0.000264671	.	.	.
F54C9.5	rpl-5	coding	437.074	1119.69	2.56178	1.35715	1.84e-06	1.1e-05	.	yes	.
Y32H12A.3	dhs-9	coding	6.99509	17.9203	2.56184	1.35718	0.00110549	0.00303045	.	.	.
F53H10.2	F53H10.2	coding	18.2638	46.7933	2.56207	1.35731	2.47e-05	0.000107184	yes	.	.
F46H5.3	F46H5.3	coding	285.225	730.973	2.56279	1.35772	1.75e-06	1.06e-05	.	yes	.
C02B10.5	C02B10.5	coding	15.6457	40.1096	2.56363	1.35819	3.88e-05	0.000158548	yes	yes	.
F11E6.7	F11E6.7	coding	44.7079	114.656	2.56455	1.35871	3.37e-06	1.86e-05	.	yes	.
Y23H5A.5	ctn-1	coding	7.75433	19.9168	2.56848	1.36091	6.88e-05	0.000263108	.	.	.
H05C05.2	H05C05.2	coding	8.18659	21.0294	2.56876	1.36107	0.000276993	0.000899384	.	yes	.
R05H10.5	R05H10.5	coding	16.7758	43.1024	2.56931	1.36138	5.37e-05	0.000211338	.	yes	.
Y48G1C.7	Y48G1C.7	coding	40.5252	104.196	2.57114	1.36241	6.12e-06	3.16e-05	.	yes	.
ZK662.4	lin-15B	coding	9.30264	23.9219	2.57151	1.36262	2.99e-05	0.000126408	.	yes	.
F56A11.1	gex-2	coding	13.7801	35.4368	2.57158	1.36266	2.33e-05	0.00010171	.	.	.
ZK675.1	ptc-1	coding	106.791	274.646	2.57182	1.36279	1.22e-06	7.76e-06	.	yes	yes
T14G10.2	pxf-1	coding	26.1039	67.1487	2.57236	1.36309	5.64e-06	2.94e-05	yes	yes	.
F08B1.2	gcy-12	coding	9.65382	24.8398	2.57306	1.36348	2.81e-05	0.000119808	.	.	.
R03D7.4	R03D7.4	coding	36.4452	93.8303	2.57456	1.36433	1.41e-05	6.58e-05	.	yes	.
Y56A3A.20	ccf-1	coding	36.3453	93.5733	2.57456	1.36433	2.28e-05	9.99e-05	.	yes	.
Y51H7C.11	nol-6	coding	10.5611	27.2077	2.57622	1.36526	3.36e-05	0.00013992	.	yes	.
B0414.5	cpb-3	coding	49.8026	128.358	2.57735	1.36589	3.44e-06	1.9e-05	.	yes	.
Y119C1B.8	bet-1	coding	37.0194	95.4399	2.5781	1.36631	6.95e-06	3.54e-05	.	yes	.
Y67D8C.15	Y67D8C.15	ncRNA	90.5838	233.851	2.58159	1.36826	0.00118825	0.00323408	.	.	.
ZK1127.7	cin-4	coding	8.16374	21.0996	2.58455	1.36991	3.23e-05	0.000135394	.	yes	.
R03G5.1	eef-1A.2	coding	42.214	109.118	2.58487	1.37009	1.12e-05	5.37e-05	.	.	.
C01G6.4	C01G6.4	coding	19.5909	50.642	2.58497	1.37015	4.23e-05	0.000170904	.	yes	.
T01D3.5	T01D3.5	coding	20.3288	52.5782	2.58639	1.37094	2.96e-05	0.000125353	.	yes	.
Y17G7B.5	mcm-2	coding	55.4902	143.54	2.58676	1.37114	3.09e-06	1.73e-05	.	yes	.
K06C4.23	K06C4.23	ncRNA	41.7246	107.946	2.58712	1.37135	3.5e-05	0.000144968	.	.	.
C44E4.7	C44E4.7	coding	40.299	104.273	2.58748	1.37155	3.73e-06	2.04e-05	.	yes	.
W09G3.6	W09G3.6	coding	16.0584	41.5574	2.58788	1.37177	2.71e-05	0.000116369	.	.	.
T07A9.5	eri-1	coding	19.3119	50.0193	2.59007	1.37299	2.73e-05	0.000116884	.	yes	.
Y46G5A.4	Y46G5A.4	coding	57.5276	149.097	2.59174	1.37392	1.02e-06	6.67e-06	.	yes	.
C52E12.4	C52E12.4	coding	20.5804	53.348	2.59218	1.37416	4.65e-06	2.48e-05	.	yes	.
ZC376.7	ZC376.7	coding	23.3244	60.4629	2.59226	1.37421	4.49e-05	0.000180335	.	yes	.
C17H11.2	C17H11.2	coding	4.96427	12.8715	2.59283	1.37453	0.000158015	0.000549423	.	.	.
C06G3.7	trxr-1	coding	33.0163	85.6298	2.59356	1.37493	5.63e-06	2.94e-05	.	yes	.
C26E6.3	C26E6.3	coding	11.3444	29.4307	2.5943	1.37534	2.99e-05	0.00012652	.	yes	.
Y54E10A.3	Y54E10A.3	coding	18.5066	48.0573	2.59676	1.37671	3.79e-05	0.000155179	.	yes	.
F36A4.7	ama-1	coding	39.9607	103.783	2.59712	1.37691	1.66e-06	1.01e-05	.	yes	.
Y76A2A.2	cua-1	coding	17.9147	46.5339	2.59752	1.37713	1.08e-05	5.23e-05	.	yes	.
Y66H1A.6	hum-8	coding	8.25425	21.4519	2.59889	1.37789	3.04e-05	0.00012814	.	.	yes
C10C5.6	daf-15	coding	35.8613	93.2739	2.60096	1.37904	1.7e-06	1.03e-05	.	yes	.
T23E7.2	T23E7.2	coding	46.9625	122.231	2.60274	1.38003	4.02e-06	2.17e-05	yes	.	.
F52F12.3	mom-4	coding	17.3128	45.0994	2.60498	1.38127	2.73e-05	0.000116817	.	yes	.
VW06B3R.1	ucr-2.1	coding	28.6881	74.7686	2.60625	1.38198	2.28e-05	9.98e-05	.	.	.
M01E5.4	M01E5.4	coding	19.0196	49.5808	2.60683	1.3823	3.91e-05	0.000159479	.	yes	.
K08E7.3	let-99	coding	13.1932	34.3941	2.60695	1.38237	2.65e-05	0.000113964	.	yes	.
T07C4.9	nex-2	coding	13.0214	33.9579	2.60784	1.38286	4.15e-05	0.00016816	yes	yes	.
R08E3.1	R08E3.1	coding	8.39802	21.9016	2.60795	1.38291	2.22e-05	9.73e-05	yes	.	yes
W10D5.2	nduf-7	coding	35.3355	92.164	2.60826	1.38309	2.16e-05	9.5e-05	.	yes	.
C50D2.7	C50D2.7	coding	22.1401	57.7825	2.60986	1.38397	2.52e-05	0.000109231	.	yes	.
K12H6.1	nhr-119	coding	4.98766	13.0229	2.61102	1.38461	0.000334324	0.00105968	.	.	.
Y92H12A.1	src-1	coding	37.2665	97.3722	2.61286	1.38563	3.09e-06	1.73e-05	.	yes	.
T20B12.7	T20B12.7	coding	54.0128	141.156	2.61337	1.38591	8.82e-06	4.36e-05	.	yes	.
R160.7	lst-2	coding	5.16093	13.4909	2.61405	1.38629	0.000152154	0.000532204	.	.	.
C50F2.2	C50F2.2	coding	28.2385	73.82	2.61416	1.38635	5.66e-06	2.95e-05	.	yes	.
C18H9.3	C18H9.3	coding	47.2532	123.543	2.6145	1.38653	3.54e-06	1.95e-05	.	yes	.
R119.4	pqn-59	coding	232.598	608.299	2.61524	1.38695	1.03e-06	6.73e-06	.	yes	.
T24A11.1	mtm-3	coding	67.8	177.371	2.61609	1.38741	1.46e-06	9.11e-06	.	yes	.
T08G11.1	T08G11.1	coding	64.5452	168.877	2.61641	1.38759	8.05e-07	5.45e-06	.	yes	.
Y92H12A.3	Y92H12A.3	coding	25.549	66.8493	2.61651	1.38765	4.77e-05	0.000190384	.	yes	.
ZK328.4	ZK328.4	coding	16.9797	44.4283	2.61655	1.38767	1.74e-05	7.85e-05	yes	yes	.
Y47D3A.29	Y47D3A.29	coding	34.7466	90.9565	2.61771	1.3883	2.58e-06	1.48e-05	.	yes	.
Y71G12B.8	Y71G12B.8	coding	40.8809	107.083	2.61939	1.38923	6.17e-06	3.18e-05	.	yes	yes
Y67H2A.4	Y67H2A.4	coding	20.458	53.592	2.61961	1.38935	2.57e-05	0.000111082	.	yes	.
C18B2.5	C18B2.5	coding	16.9934	44.5814	2.62345	1.39147	2.25e-05	9.85e-05	.	.	.
F58G4.1	myo-5	coding	16.0515	42.1119	2.62355	1.39152	7.19e-06	3.65e-05	.	.	.
B0303.7	B0303.7	coding	8.85872	23.2531	2.62488	1.39225	5.55e-05	0.000217262	.	.	.
C02C6.1	dyn-1	coding	13.1823	34.6283	2.62688	1.39335	2.21e-05	9.73e-05	.	yes	.
F49E8.1	F49E8.1	coding	19.1148	50.2472	2.62871	1.39435	3.28e-05	0.000136896	yes	yes	.
F56C9.10	F56C9.10	coding	68.9152	181.284	2.63054	1.39536	1.37e-06	8.61e-06	.	yes	.
K02B9.2	meg-2	coding	4.38746	11.543	2.6309	1.39556	0.000180738	0.000618153	.	.	.
F53C11.5	F53C11.5	coding	43.3326	114.013	2.63111	1.39567	3.26e-06	1.81e-05	.	yes	.
R13A1.2	kcc-1	coding	26.8954	70.7991	2.63239	1.39637	3.46e-06	1.91e-05	yes	.	.
W03C9.9	W03C9.9	snoRNA	5461.44	14379.1	2.63284	1.39662	2.39e-06	1.39e-05	.	.	.
R10E12.2	R10E12.2	coding	6.35453	16.7513	2.63612	1.39842	0.000615128	0.00181197	yes	.	.
T12G3.1	T12G3.1	coding	23.9002	63.058	2.63839	1.39966	1.67e-05	7.6e-05	.	yes	.
Y38C1AA.1	Y38C1AA.1	coding	19.6687	51.9163	2.63954	1.40028	2.36e-05	0.000103138	.	yes	.
F20G4.2	F20G4.2	coding	33.0279	87.2082	2.64044	1.40078	6.68e-06	3.41e-05	.	yes	.
T02G5.11	T02G5.11	coding	20.8343	55.0243	2.64105	1.40111	9.64e-05	0.000354606	.	.	.
F57A8.1	F57A8.1	coding	17.7132	46.8031	2.64228	1.40178	7.64e-05	0.00028919	.	.	.
K07A12.2	K07A12.2	coding	49.2628	130.193	2.64282	1.40208	2.01e-06	1.2e-05	.	yes	.
C01B7.1	ztf-12	coding	12.475	32.9962	2.64498	1.40326	1.9e-05	8.5e-05	yes	.	.
T07D3.7	alg-2	coding	13.9077	36.8052	2.64639	1.40403	1.85e-05	8.31e-05	.	yes	.
C54D1.6	bar-1	coding	4.29697	11.372	2.64651	1.40409	0.000263555	0.000861163	yes	.	.
Y48G9A.3	gcn-1	coding	26.3513	69.7617	2.64737	1.40456	1.63e-06	9.97e-06	.	yes	yes
Y82E9BR.15	elc-1	coding	17.3277	45.8774	2.64763	1.4047	0.00139606	0.00373375	.	.	.
C32F10.6	nhr-2	coding	7.5599	20.0375	2.6505	1.40627	0.000169082	0.000583286	.	.	.
B0041.4	rpl-4	coding	517.542	1371.92	2.65083	1.40645	7.01e-07	4.85e-06	yes	yes	.
F21C10.7	F21C10.7	coding	9.44136	25.0297	2.65107	1.40658	1.28e-05	6.05e-05	.	yes	.
F07A11.2	F07A11.2	coding	64.1146	170.035	2.65204	1.4071	1.7e-06	1.03e-05	.	yes	.
T04C10.2	epn-1	coding	21.7238	57.6405	2.65333	1.4078	1.45e-05	6.72e-05	.	yes	.
Y105E8B.4	bath-40	coding	19.0059	50.4517	2.65452	1.40845	2.2e-05	9.66e-05	.	yes	.
R13G10.1	dpy-27	coding	9.97363	26.4757	2.65457	1.40848	1.51e-05	6.94e-05	.	yes	.
F59A2.1	npp-9	coding	128.308	340.714	2.65544	1.40895	9.34e-07	6.19e-06	yes	yes	.
F44B9.6	lin-36	coding	59.9427	159.23	2.65638	1.40946	1.2e-06	7.68e-06	.	yes	.
F55A4.5	stau-1	coding	8.9701	23.8295	2.65655	1.40955	1.94e-05	8.64e-05	.	.	.
C50B8.2	bir-2	coding	15.6701	41.6304	2.65668	1.40963	3.2e-05	0.000134278	.	yes	.
Y57A10A.18	pqn-87	coding	105.752	281.12	2.6583	1.4105	6.36e-07	4.44e-06	.	yes	.
T22F3.3	T22F3.3	coding	84.3596	224.321	2.65911	1.41094	1.15e-06	7.43e-06	.	yes	yes
W01A11.3	unc-83	coding	12.3616	32.8752	2.65946	1.41113	1.7e-05	7.69e-05	.	yes	.
C10E2.3	hda-4	coding	8.66385	23.0693	2.6627	1.41289	2.32e-05	0.000101369	.	.	.
F13E6.4	F13E6.4	coding	9.30193	24.7697	2.66286	1.41298	3.86e-05	0.000157723	.	.	.
ZC308.1	gld-2	coding	32.7446	87.207	2.66325	1.41319	1.89e-06	1.13e-05	yes	yes	.
C37A2.5	pqn-21	coding	9.83621	26.2206	2.66572	1.41453	2.01e-05	8.93e-05	.	yes	.
B0416.5	B0416.5	coding	16.7484	44.6567	2.66632	1.41485	1.79e-05	8.05e-05	.	.	.
F08G2.1	his-44	coding	119.981	319.924	2.66646	1.41493	5.32e-06	2.79e-05	.	.	.
W03F9.2	W03F9.2	coding	11.6691	31.1321	2.6679	1.41571	0.000116364	0.000419034	.	yes	.
Y47D3B.7	sbp-1	coding	11.0494	29.4835	2.66834	1.41594	9.02e-06	4.45e-05	yes	.	.
C36E8.5	tbb-2	coding	315.85	842.943	2.66881	1.4162	7.22e-07	4.97e-06	.	yes	.
C45E5.6	nhr-46	coding	12.5714	33.5586	2.66944	1.41654	2.57e-05	0.000111076	.	yes	.
Y53H1C.2	ego-2	coding	21.3141	56.907	2.66992	1.4168	3.12e-06	1.74e-05	.	yes	.
B0379.3	mut-16	coding	44.8023	119.739	2.67261	1.41825	2.33e-06	1.36e-05	.	yes	.
R02F2.7	R02F2.7	coding	10.2647	27.4413	2.67336	1.41866	1.67e-05	7.6e-05	yes	yes	.
C18A3.14	C18A3.14	ncRNA	2058.52	5507.98	2.6757	1.41992	3.55e-06	1.95e-05	.	.	.
F53G2.6	tsr-1	coding	6.48424	17.3592	2.67714	1.42069	3.16e-05	0.000132653	.	yes	.
M01H9.3	M01H9.3	coding	56.3065	150.799	2.67819	1.42126	1.04e-05	5.03e-05	yes	yes	yes
C25B8.4	clec-266	coding	22.629	60.6059	2.67824	1.42129	9.3e-05	0.000343765	.	.	.
M7.1	let-70	coding	229.346	614.544	2.67955	1.42199	9.1e-07	6.05e-06	.	yes	yes
C34C12.4	C34C12.4	coding	8.55658	22.9357	2.68048	1.42249	0.000447707	0.00137169	yes	yes	.
T05E7.5	vet-1	coding	8.81975	23.6518	2.68168	1.42314	0.000255111	0.000836373	.	yes	.
Y6G8.2	Y6G8.2	ncRNA	#DIV/0!	#DIV/0!	2.68243	1.42354	1.95e-05	8.7e-05	.	.	.
F10G7.2	tsn-1	coding	86.8588	233.011	2.68264	1.42365	9.31e-07	6.17e-06	.	yes	.
F25G6.2	symk-1	coding	24.3429	65.3104	2.68294	1.42381	4.23e-06	2.27e-05	.	.	.
E04F6.11	clh-3	coding	10.0916	27.1009	2.68549	1.42519	1.51e-05	6.94e-05	.	yes	.
C18A3.12	C18A3.12	snoRNA	2177.18	5846.91	2.68554	1.42521	3.34e-06	1.85e-05	.	.	.
ZC8.4	lfi-1	coding	43.8175	117.674	2.68555	1.42522	8.3e-07	5.6e-06	.	.	.
F52C9.8	pqe-1	coding	52.6734	141.539	2.68711	1.42605	1.24e-06	7.9e-06	.	yes	.
C50A2.2	C50A2.2	coding	7.74094	20.8065	2.68786	1.42646	5.75e-05	0.000223972	.	yes	.
T16D1.2	pho-4	coding	6.75368	18.1536	2.68796	1.42651	0.000511736	0.00154506	.	.	.
K05C4.6	hmp-2	coding	22.0154	59.1805	2.68814	1.42661	1.2e-05	5.69e-05	.	yes	.
Y45G5AM.8	coh-4	coding	19.621	52.7448	2.68818	1.42663	1.25e-05	5.92e-05	.	yes	.
ZC8.6	ZC8.6	coding	159.855	429.745	2.68834	1.42672	8e-07	5.43e-06	.	.	.
C14F11.1	C14F11.1	coding	26.6728	71.7103	2.68852	1.42681	1.46e-05	6.78e-05	.	.	.
Y39A3CL.5	clp-4	coding	7.94873	21.3764	2.68928	1.42722	4.23e-05	0.000170904	.	yes	.
Y71G10AL.1	Y71G10AL.1	coding	50.7396	136.463	2.68947	1.42732	1.8e-06	1.08e-05	.	yes	yes
F38E11.5	F38E11.5	coding	40.6691	109.562	2.69399	1.42974	1.5e-06	9.34e-06	yes	.	.
R05D3.3	R05D3.3	coding	3.97013	10.702	2.69562	1.43062	0.000578531	0.00171838	.	.	.
W04A8.7	taf-1	coding	28.2272	76.1061	2.6962	1.43093	1.31e-06	8.26e-06	.	yes	.
T27A3.4	T27A3.4	coding	15.2446	41.1097	2.69667	1.43118	0.000409091	0.00126694	.	yes	.
F16H9.2	nhr-27	coding	169.29	456.642	2.69739	1.43157	1.19e-06	7.63e-06	.	.	.
Y11D7A.13	flh-3	coding	13.2792	35.8368	2.69872	1.43228	2.63e-05	0.000113549	.	.	.
C34D10.2	C34D10.2	coding	19.3918	52.3626	2.70024	1.43309	9.28e-06	4.56e-05	.	.	.
Y105C5A.1	Y105C5A.1	coding	6.02953	16.3004	2.70342	1.43479	2.95e-05	0.000125297	.	.	.
T23B5.3	T23B5.3	coding	28.8738	78.0682	2.70377	1.43497	6.81e-06	3.48e-05	.	yes	.
F07B7.15	F07B7.15	ncRNA	90.9892	246.114	2.70487	1.43556	1.88e-05	8.43e-05	.	.	.
C54H2.3	tag-294	coding	9.99596	27.0555	2.70664	1.43651	3.69e-05	0.000151599	.	.	.
T27C4.4	lin-40	coding	32.0243	86.683	2.70679	1.43658	2.83e-06	1.6e-05	yes	yes	.
ZC101.2	unc-52	coding	27.3692	74.1221	2.70823	1.43735	9.64e-07	6.35e-06	.	.	.
Y116A8C.13	Y116A8C.13	coding	7.08414	19.2037	2.7108	1.43872	3.11e-05	0.000130816	.	yes	.
Y51H1A.4	ing-3	coding	14.6491	39.7272	2.71192	1.43932	2.15e-05	9.5e-05	.	yes	.
C02B10.3	C02B10.3	coding	7.8451	21.2808	2.71262	1.43969	0.000164364	0.000568348	yes	.	.
T24D1.3	T24D1.3	coding	34.9271	94.7557	2.71295	1.43986	1.05e-05	5.09e-05	.	yes	.
R10E9.1	msi-1	coding	30.3948	82.4931	2.71405	1.44045	7.7e-06	3.87e-05	.	.	.
H37N21.1	H37N21.1	coding	41.3213	112.155	2.71421	1.44053	5.2e-06	2.73e-05	.	yes	.
Y54E10A.15	cdt-1	coding	20.5309	55.7874	2.71724	1.44214	1.11e-05	5.32e-05	.	yes	.
ZK622.3	pmt-1	coding	75.2994	204.621	2.71743	1.44224	1.64e-06	1e-05	.	.	.
C09E7.9	C09E7.9	coding	5.10986	13.8888	2.71804	1.44257	5.7e-05	0.000222311	.	yes	.
B0457.1	lat-1	coding	29.8655	81.233	2.71996	1.44359	1.81e-06	1.09e-05	.	yes	.
T21H8.1	hlb-1	coding	5.80819	15.7989	2.72012	1.44367	4.86e-05	0.000192987	.	.	.
Y39A1A.22	Y39A1A.22	coding	18.4119	50.0925	2.72066	1.44395	1.32e-05	6.2e-05	.	.	.
B0511.12	B0511.12	coding	23.8353	64.8494	2.72073	1.44399	1.51e-06	9.4e-06	.	yes	.
F44C4.4	gon-14	coding	27.2206	74.128	2.72323	1.44532	3.85e-06	2.09e-05	.	yes	.
Y105E8A.31	mir-354	miRNA	124.059	337.857	2.72337	1.44539	2.7e-05	0.00011565	.	.	.
C25D7.10	C25D7.10	coding	29.9769	81.7179	2.72603	1.4468	1.78e-05	8.04e-05	.	.	.
F54C1.3	mes-3	coding	25.7784	70.2854	2.72652	1.44706	6.89e-06	3.51e-05	.	yes	.
F54B3.1	F54B3.1	coding	24.9377	68.0156	2.72743	1.44754	6.13e-07	4.3e-06	.	yes	.
C56G2.15	C56G2.15	coding	36.6805	100.139	2.73004	1.44892	6.1e-06	3.15e-05	yes	.	.
R144.7	larp-1	coding	238.127	650.341	2.73106	1.44946	3.39e-07	2.55e-06	.	yes	.
Y55F3BR.2	Y55F3BR.2	coding	69.0378	188.666	2.73279	1.45037	1.04e-06	6.76e-06	.	yes	.
Y39G10AR.2	zwl-1	coding	18.9519	51.8192	2.73424	1.45114	1.65e-05	7.51e-05	.	yes	.
ZK131.3	his-9	coding	93.5262	255.789	2.73495	1.45151	5.42e-06	2.83e-05	.	.	.
T10D4.6	T10D4.6	coding	5.36361	14.6724	2.73554	1.45183	6.18e-05	0.000239138	.	.	.
C52E12.2	unc-104	coding	7.47449	20.4663	2.73815	1.4532	1.38e-05	6.46e-05	.	.	.
F29G9.4	fos-1	coding	14.6985	40.2703	2.73975	1.45405	2.67e-05	0.000114793	yes	.	.
T04C10.1	mbk-1	coding	15.7932	43.2963	2.74144	1.45493	1.09e-05	5.24e-05	.	yes	.
Y41C4A.13	Y41C4A.13	coding	13.9173	38.1605	2.74194	1.4552	0.000282576	0.000914416	.	yes	.
F31B12.1	plc-1	coding	4.64894	12.7553	2.7437	1.45613	1.28e-05	6.05e-05	.	.	.
Y47D7A.14	Y47D7A.14	coding	12.6675	34.7665	2.74454	1.45657	1.84e-05	8.27e-05	.	yes	.
C37C3.6	mig-6	coding	64.5725	177.267	2.74523	1.45693	4.76e-07	3.44e-06	.	yes	.
W09D6.1	W09D6.1	coding	3.53559	9.70798	2.74579	1.45722	0.000183735	0.000626619	.	yes	.
ZK1073.2	ZK1073.2	coding	11.4665	31.5022	2.74733	1.45803	6.43e-05	0.00024743	yes	.	.
F36A2.13	F36A2.13	coding	60.3455	165.818	2.74781	1.45828	3.82e-07	2.84e-06	.	yes	.
K08A2.1	K08A2.1	coding	10.8393	29.7941	2.74872	1.45876	4.25e-05	0.000171602	.	yes	.
F28F5.3	lim-8	coding	6.36097	17.4959	2.75051	1.4597	3.16e-05	0.000132653	.	.	.
F47D12.9	F47D12.9	coding	22.9638	63.1639	2.75059	1.45974	1.17e-05	5.58e-05	.	yes	.
Y48E1A.1	Y48E1A.1	coding	23.9932	66.029	2.75198	1.46047	1.59e-06	9.77e-06	.	yes	.
F32F2.1	uig-1	coding	7.8506	21.6153	2.75333	1.46118	2.01e-05	8.91e-05	.	.	.
Y55F3BR.9	Y55F3BR.9	snoRNA	4095.41	11277.1	2.75359	1.46131	9.35e-07	6.2e-06	.	.	.
M57.1	M57.1	coding	7.61858	21.0144	2.7583	1.46378	1.43e-05	6.66e-05	.	yes	.
ZK792.6	let-60	coding	25.7241	70.9683	2.75883	1.46405	1.53e-05	7.02e-05	.	yes	.
C01G6.1	aqp-2	coding	16.0769	44.364	2.75948	1.4644	5.42e-05	0.00021296	.	yes	.
F18A1.2	lin-26	coding	34.6451	95.6262	2.76017	1.46476	1.26e-06	7.98e-06	.	.	.
C07G2.1	cpg-1	coding	408.334	1127.1	2.76023	1.46479	3.23e-07	2.44e-06	.	yes	.
F57C7.1	bet-2	coding	12.2651	33.8755	2.76194	1.46568	1.11e-05	5.35e-05	.	yes	.
F11A1.3	daf-12	coding	7.92854	21.8984	2.76198	1.4657	1.17e-05	5.58e-05	.	.	.
Y39G10AR.26	Y39G10AR.26	ncRNA	678.561	1874.2	2.76202	1.46572	1.71e-05	7.74e-05	.	.	.
F22E10.3	pgp-14	coding	18.0978	50.0116	2.76341	1.46645	4.35e-06	2.33e-05	.	.	.
K08F8.1	K08F8.1	coding	43.434	120.08	2.76465	1.46709	3.86e-06	2.1e-05	.	.	.
Y111B2A.19	Y111B2A.19	coding	48.9065	135.22	2.76487	1.46721	1.94e-06	1.16e-05	.	yes	.
Y39G10AR.24	Y39G10AR.24	snoRNA	750.836	2076.69	2.76584	1.46772	1.68e-05	7.63e-05	.	.	.
F56F3.5	rps-1	coding	679.131	1879.4	2.76736	1.46851	3.01e-07	2.29e-06	yes	yes	.
ZK1005.1	pme-5	coding	9.90442	27.4217	2.76863	1.46917	5.98e-06	3.1e-05	.	yes	.
Y43E12A.1	cyb-2.1	coding	36.5997	101.384	2.77008	1.46993	9.4e-06	4.61e-05	.	yes	.
F57C2.6	spat-1	coding	29.7976	82.5424	2.7701	1.46994	7.06e-06	3.59e-05	.	yes	.
F13D12.6	F13D12.6	coding	29.4844	81.6867	2.77051	1.47015	7.25e-06	3.67e-05	yes	.	.
F35G2.1	F35G2.1	coding	40.7233	112.837	2.77081	1.47031	1.58e-06	9.74e-06	.	yes	.
F56A8.7	unc-64	coding	26.683	73.9557	2.77164	1.47074	1.68e-05	7.63e-05	.	.	yes
T03G6.2	nhr-40	coding	12.5978	34.9213	2.77201	1.47093	3.14e-05	0.000132085	.	yes	yes
Y54G2A.21	Y54G2A.21	coding	12.7115	35.2496	2.77305	1.47147	8.53e-06	4.24e-05	.	yes	yes
F45F2.4	his-7	coding	74.195	205.79	2.77363	1.47178	2.44e-06	1.41e-05	.	yes	.
Y32H12A.8	Y32H12A.8	coding	14.7945	41.0372	2.77381	1.47187	7.62e-07	5.19e-06	.	.	.
F46H5.4	F46H5.4	coding	6.25821	17.3674	2.77514	1.47256	1.05e-05	5.08e-05	.	.	.
T10C6.19	T10C6.19	ncRNA	85.5235	237.709	2.77946	1.4748	1.25e-05	5.94e-05	.	.	.
T12D8.1	set-16	coding	20.7582	57.724	2.78078	1.47549	7.11e-07	4.91e-06	.	yes	.
Y66D12A.17	such-1	coding	13.2891	36.9726	2.78218	1.47621	1.3e-05	6.11e-05	.	yes	yes
K06A5.1	K06A5.1	coding	35.9624	100.054	2.78218	1.47622	1.58e-06	9.74e-06	yes	yes	yes
Y94H6A.11	egrh-3	coding	53.566	149.051	2.78257	1.47642	7.15e-06	3.63e-05	.	.	yes
Y59C2A.2	Y59C2A.2	coding	10.0154	27.8715	2.78287	1.47657	2.14e-05	9.46e-05	.	yes	.
Y57A10A.1	Y57A10A.1	coding	6.17893	17.206	2.78463	1.47748	1.13e-05	5.4e-05	.	yes	.
R03E1.1	sym-4	coding	9.2562	25.781	2.78527	1.47782	7.33e-06	3.7e-05	.	.	.
C18E3.3	C18E3.3	coding	7.86371	21.9209	2.7876	1.47902	1.09e-05	5.25e-05	yes	.	.
Y59E9AL.2	Y59E9AL.2	coding	13.6791	38.1431	2.78843	1.47945	1.27e-05	6.03e-05	.	.	.
Y6B3B.10	lagr-1	coding	3.18081	8.87145	2.78906	1.47978	4.8e-05	0.000191025	.	.	.
C27C12.2	egrh-1	coding	4.39511	12.262	2.78991	1.48022	0.000383485	0.00119608	.	yes	.
F22E12.4	egl-9	coding	7.60518	21.2225	2.79053	1.48054	1.54e-05	7.08e-05	.	.	.
M01A8.2	M01A8.2	coding	6.39585	17.8479	2.79055	1.48055	2.5e-05	0.000108218	yes	.	.
B0285.3	B0285.3	coding	12.2938	34.3486	2.79397	1.48232	7.95e-05	0.000299048	.	yes	.
Y71G12B.13	Y71G12B.13	coding	17.0549	47.6749	2.79537	1.48304	9.81e-06	4.78e-05	.	yes	yes
T24F1.3	T24F1.3	coding	6.21802	17.4041	2.79898	1.4849	8.42e-05	0.00031512	.	yes	.
ZK688.5	ZK688.5	coding	30.122	84.3522	2.80036	1.48561	7.43e-07	5.09e-06	.	yes	.
Y54G11A.1	Y54G11A.1	coding	23.3249	65.3455	2.80154	1.48622	9.29e-06	4.56e-05	.	.	.
F26F12.3	F26F12.3	coding	74.6134	209.067	2.802	1.48646	4.75e-07	3.43e-06	.	.	.
B0334.15	B0334.15	coding	18.3868	51.5412	2.80317	1.48706	1.01e-05	4.89e-05	.	.	.
B0334.5	B0334.5	coding	18.3653	51.481	2.80317	1.48706	1.01e-05	4.89e-05	.	yes	.
H38K22.5	gly-6	coding	6.71654	18.8311	2.80368	1.48732	1.49e-05	6.87e-05	.	.	.
R11G1.6	R11G1.6	coding	5.0099	14.0599	2.80642	1.48873	3.41e-05	0.000141491	.	.	.
Y65B4BL.5	acs-13	coding	76.7998	215.554	2.8067	1.48888	5.6e-07	3.95e-06	.	yes	.
ZK131.5	his-11	coding	695.931	1956.91	2.81193	1.49156	2.44e-07	1.9e-06	.	yes	.
M79.1	abl-1	coding	7.92365	22.3022	2.81464	1.49295	8.54e-06	4.24e-05	.	.	.
Y75B8A.17	gmn-1	coding	42.242	118.976	2.81654	1.49393	1.45e-05	6.71e-05	.	.	yes
W06A7.3	ret-1	coding	275.141	775.158	2.81731	1.49432	4.7e-07	3.42e-06	.	yes	.
Y41D4B.12	set-23	coding	11.4093	32.1537	2.81821	1.49478	0.000113175	0.00040906	.	yes	.
F33G12.6	F33G12.6	coding	5.28578	14.8979	2.81849	1.49492	1.8e-05	8.09e-05	.	.	.
W06H12.1	ztf-6	coding	9.68922	27.3195	2.81958	1.49548	1.99e-05	8.85e-05	.	.	.
F52G2.1	dcap-2	coding	24.0739	67.889	2.82003	1.49571	4.91e-06	2.59e-05	.	yes	yes
Y48B6A.6	Y48B6A.6	coding	4.93421	13.9158	2.82026	1.49583	0.000102951	0.000375791	.	.	.
C09G9.6	oma-1	coding	58.8958	166.229	2.82243	1.49694	1.22e-06	7.76e-06	.	yes	.
C49H3.10	xpo-3	coding	28.3914	80.1667	2.82363	1.49755	1.12e-06	7.27e-06	.	yes	.
F33A8.3	cey-1	coding	124.635	351.936	2.82374	1.4976	7.53e-07	5.14e-06	yes	yes	.
F54D7.7	F54D7.7	Coding_pseudogene	185.944	526.563	2.83183	1.50174	1.6e-06	9.81e-06	.	.	.
F15E6.1	set-9	coding	23.4223	66.3344	2.8321	1.50187	7.12e-07	4.91e-06	.	yes	.
F54C4.3	F54C4.3	coding	24.4994	69.39	2.83232	1.50198	1.62e-06	9.93e-06	.	yes	.
Y17G7B.17	Y17G7B.17	coding	14.5346	41.175	2.83291	1.50228	1.95e-05	8.7e-05	.	.	yes
Y48G9A.4	frl-1	coding	10.8681	30.7961	2.83363	1.50265	6.49e-06	3.33e-05	.	yes	.
Y94H6A.5	Y94H6A.5	coding	25.9527	73.5876	2.83544	1.50357	4.47e-06	2.39e-05	.	yes	yes
Y48C3A.4	ztf-22	coding	9.35101	26.5158	2.83561	1.50366	2.18e-05	9.61e-05	.	.	.
C04A2.7	dnj-5	coding	44.6098	126.496	2.83562	1.50366	7.57e-07	5.17e-06	.	yes	.
C07A9.11	ncx-7	coding	39.7801	112.85	2.83684	1.50428	6.01e-06	3.12e-05	.	.	.
Y48G1BM.9	Y48G1BM.9	coding	5.86596	16.6621	2.84047	1.50613	0.000244026	0.000804231	yes	.	.
F46E10.9	dpy-11	coding	44.7147	127.065	2.84167	1.50674	3.92e-06	2.12e-05	.	yes	.
F02A9.2	far-1	coding	126.561	359.666	2.84183	1.50682	6.32e-07	4.41e-06	.	.	.
F26F2.7	F26F2.7	coding	8.60657	24.4684	2.84299	1.50741	9.72e-06	4.76e-05	.	yes	.
Y18D10A.1	Y18D10A.1	coding	24.4874	69.6739	2.8453	1.50858	7.12e-07	4.91e-06	.	yes	.
T23D8.9	sys-1	coding	9.19792	26.1802	2.84631	1.50909	1.2e-05	5.69e-05	.	yes	.
C28H8.4	C28H8.4	coding	28.7087	81.7311	2.84691	1.5094	7.21e-06	3.65e-05	.	yes	.
Y54G11A.10	lin-7	coding	57.8471	164.793	2.84877	1.51034	4.85e-06	2.57e-05	.	.	yes
C46G7.1	C46G7.1	coding	20.3758	58.0519	2.84906	1.51049	0.000361332	0.00113342	.	.	.
Y48G8AL.13	Y48G8AL.13	coding	39.7434	113.269	2.85	1.51096	7.58e-06	3.81e-05	.	yes	.
C07A12.4	pdi-2	coding	65.7352	187.396	2.85076	1.51135	8.92e-07	5.95e-06	.	.	.
T21B10.4	T21B10.4	coding	17.5194	49.9506	2.85116	1.51155	1.32e-05	6.2e-05	yes	yes	.
F25H8.3	gon-1	coding	4.80257	13.6954	2.85167	1.51181	4.98e-06	2.63e-05	.	yes	.
T22A3.8	lam-3	coding	7.26367	20.7159	2.85199	1.51197	3.9e-06	2.12e-05	.	yes	.
C14B9.6	gei-8	coding	13.2027	37.6605	2.85247	1.51221	2.04e-06	1.21e-05	yes	yes	.
Y67D2.7	Y67D2.7	coding	14.2223	40.5902	2.85399	1.51298	1.32e-05	6.19e-05	.	yes	yes
W02C12.3	hlh-30	coding	46.1015	131.627	2.85515	1.51357	3.43e-06	1.89e-05	.	yes	.
Y32B12B.4	Y32B12B.4	coding	11.219	32.0432	2.85617	1.51408	5.14e-06	2.7e-05	.	yes	yes
Y53F4B.45	Y53F4B.45	ncRNA	8.02646	22.9304	2.85685	1.51442	7.41e-05	0.000281861	.	.	.
F10G8.5	ncs-2	coding	36.1295	103.218	2.85689	1.51445	6.17e-06	3.18e-05	.	.	.
T14G10.6	tsp-12	coding	17.3202	49.4903	2.85738	1.51469	8.56e-06	4.25e-05	.	yes	.
C14F5.3	tnt-3	coding	57.4319	164.108	2.85745	1.51473	2.88e-06	1.63e-05	.	yes	.
K09F6.7	K09F6.7	coding	11.6634	33.3376	2.85831	1.51516	8.82e-05	0.000327957	.	.	.
C52A11.4	mpz-1	coding	7.15073	20.4479	2.85956	1.51579	4.66e-06	2.48e-05	.	.	.
F46F6.1	rme-4	coding	6.58414	18.8356	2.86075	1.51639	3.02e-05	0.000127534	.	.	.
Y38C9A.1	Y38C9A.1	coding	14.852	42.4995	2.86153	1.51679	3.6e-06	1.98e-05	.	yes	.
W02B8.2	W02B8.2	coding	8.24301	23.5889	2.86168	1.51686	5.22e-06	2.74e-05	.	yes	.
F23B12.4	F23B12.4	coding	5.89423	16.8687	2.8619	1.51697	0.000274118	0.000892025	yes	.	.
F42C5.10	F42C5.10	coding	5.9836	17.1262	2.86219	1.51712	8.1e-06	4.05e-05	.	.	.
Y55F3AM.15	csn-4	coding	15.6196	44.721	2.86314	1.5176	6.64e-06	3.4e-05	.	yes	yes
B0001.6	B0001.6	coding	19.6127	56.1689	2.86391	1.51799	4.84e-06	2.56e-05	.	yes	.
T10B10.3	T10B10.3	coding	7.45387	21.3591	2.86551	1.51879	1.12e-05	5.36e-05	yes	yes	.
W10D5.1	mef-2	coding	6.00664	17.213	2.86567	1.51887	0.00010198	0.000372895	yes	yes	.
B0496.3	unc-82	coding	8.73617	25.0504	2.86743	1.51976	4.2e-06	2.26e-05	yes	.	.
M02E1.1	M02E1.1	coding	5.97207	17.1252	2.86755	1.51982	7.36e-06	3.71e-05	yes	yes	.
T19B4.2	npp-7	coding	40.7983	117.016	2.86816	1.52013	3.08e-07	2.33e-06	.	yes	.
C41C4.15	C41C4.15	ncRNA	485.768	1394.26	2.87023	1.52117	9.26e-06	4.55e-05	.	.	.
Y50D4C.5	Y50D4C.5	coding	24.0647	69.084	2.87076	1.52143	6.35e-06	3.27e-05	.	yes	.
C13G3.3	pptr-2	coding	29.9216	85.9443	2.87232	1.52221	3.84e-06	2.09e-05	.	yes	.
F32E10.4	ima-3	coding	38.1909	109.732	2.87324	1.52268	1.57e-06	9.7e-06	yes	yes	.
F54G8.4	nhl-1	coding	4.11458	11.8277	2.87458	1.52335	5.83e-05	0.000226549	yes	.	.
Y24D9A.1	ell-1	coding	44.1114	126.812	2.87482	1.52347	1.07e-06	6.98e-06	.	yes	.
F41E6.4	smk-1	coding	49.753	143.072	2.87564	1.52388	3.08e-07	2.33e-06	.	yes	.
T05E11.5	imp-2	coding	26.8048	77.1284	2.87741	1.52477	3.89e-06	2.11e-05	yes	yes	.
C25D7.3	sdc-3	coding	9.27184	26.6811	2.87764	1.52489	3.62e-06	1.98e-05	.	yes	.
F55F10.1	F55F10.1	coding	51.3633	147.853	2.87856	1.52535	1.32e-07	1.1e-06	.	yes	.
ZC518.3	ccr-4	coding	99.7912	287.402	2.88003	1.52608	2.95e-07	2.25e-06	.	yes	.
C25A1.8	clec-87	coding	154.592	445.415	2.88123	1.52669	3.68e-07	2.75e-06	.	yes	.
ZC84.7	ZC84.7	coding	29.8507	86.0235	2.88179	1.52697	1e-05	4.87e-05	.	.	.
ZC84.3	cls-3	coding	7.33083	21.126	2.8818	1.52697	1e-05	4.87e-05	.	.	.
C25F6.2	dlg-1	coding	19.0756	55.0372	2.88522	1.52868	2.59e-06	1.48e-05	.	.	.
AC7.2	soc-2	coding	5.39365	15.5648	2.88577	1.52896	0.000107105	0.000388882	.	.	.
ZK131.9	his-15	coding	398.336	1149.56	2.88591	1.52903	2.43e-07	1.9e-06	.	.	.
F22D3.6	F22D3.6	coding	4.25701	12.2864	2.88616	1.52915	9.09e-05	0.000336751	yes	.	.
K07F5.3	msp-56	coding	22.2055	64.1275	2.88791	1.53003	8.86e-06	4.37e-05	.	yes	.
F14D2.4	bath-29	coding	13.3803	38.6473	2.88837	1.53026	1.12e-05	5.36e-05	.	yes	yes
ZK1067.2	ZK1067.2	coding	25.7071	74.2554	2.88852	1.53033	2.27e-07	1.78e-06	.	yes	.
C48G7.3	tag-333	coding	23.9449	69.1972	2.88985	1.53099	5.05e-07	3.61e-06	.	yes	.
F27C1.10	F27C1.10	coding	18.287	52.8508	2.89008	1.53111	5.79e-06	3.01e-05	.	.	.
Y111B2A.11	epc-1	coding	75.1529	217.315	2.89164	1.53189	2.26e-07	1.78e-06	.	yes	yes
Y37H9A.3	Y37H9A.3	coding	12.6169	36.5039	2.89326	1.53269	5.02e-06	2.64e-05	.	.	.
Y44E3A.4	Y44E3A.4	coding	13.0377	37.7322	2.89408	1.53311	1.49e-05	6.87e-05	.	yes	.
ZK930.1	ZK930.1	coding	16.1037	46.6201	2.895	1.53356	2.02e-06	1.2e-05	.	.	.
R08C7.12	R08C7.12	coding	10.2201	29.5962	2.89587	1.534	0.000361782	0.00113402	.	.	.
K02H8.1	mbl-1	coding	17.8427	51.6881	2.89688	1.5345	1.9e-05	8.5e-05	.	.	.
Y38C1AA.4	tcl-2	coding	4.45151	12.8963	2.89706	1.53459	0.000219599	0.000731969	.	.	.
T07D1.4	fox-1	coding	4.37596	12.6829	2.89833	1.53522	0.000220529	0.000734309	.	.	.
C50E10.4	sop-2	coding	7.41212	21.4926	2.89965	1.53588	9.4e-06	4.61e-05	yes	yes	.
Y59A8B.23	gck-3	coding	21.2823	61.7139	2.89977	1.53594	3.91e-06	2.12e-05	.	yes	.
F25H2.8	ubc-25	coding	69.1298	200.507	2.90044	1.53627	3.65e-07	2.73e-06	.	yes	.
C16C10.3	C16C10.3	coding	112.612	326.724	2.90132	1.53671	1.75e-07	1.41e-06	.	yes	.
T06D10.1	rsbp-1	coding	7.65084	22.2003	2.90168	1.53689	3.23e-05	0.000135208	yes	.	.
W09B6.1	pod-2	coding	45.7058	132.66	2.90248	1.53728	1.73e-07	1.4e-06	.	yes	.
T24D11.1	tbc-4	coding	7.68975	22.3419	2.90541	1.53874	0.000127447	0.00045429	.	yes	.
T07C4.6	tbx-9	coding	14.298	41.5448	2.90563	1.53885	1.22e-05	5.78e-05	.	.	.
F44F1.7	vet-6	coding	7.08096	20.6249	2.91272	1.54237	1.67e-05	7.59e-05	.	yes	.
D1007.7	nrd-1	coding	32.1976	93.7882	2.91289	1.54245	8.2e-07	5.54e-06	.	yes	.
F27C1.1	F27C1.1	coding	20.6355	60.1659	2.91565	1.54382	5.6e-06	2.93e-05	.	yes	.
M01D7.7	egl-30	coding	49.9828	145.781	2.91663	1.5443	1.62e-06	9.92e-06	.	yes	.
C34B4.2	C34B4.2	ncRNA	#DIV/0!	#DIV/0!	2.9167	1.54434	7.68e-06	3.85e-05	.	yes	.
R10E11.1	cbp-1	coding	59.1568	172.632	2.91821	1.54508	1.28e-07	1.07e-06	.	yes	.
C17C3.12	acdh-2	coding	9.15488	26.7877	2.92606	1.54896	3.33e-05	0.000138609	.	yes	.
C17C3.18	ins-13	coding	13.5742	39.7188	2.92606	1.54896	3.33e-05	0.000138609	.	.	.
Y95B8A.7	Y95B8A.7	coding	24.0981	70.5586	2.92798	1.54991	2.33e-06	1.36e-05	.	.	.
Y82E9BR.2	Y82E9BR.2	coding	9.83355	28.8209	2.93088	1.55133	1.3e-05	6.14e-05	.	yes	.
F52B11.3	noah-2	coding	7.47564	21.9103	2.93089	1.55134	1.49e-05	6.89e-05	.	.	.
Y48G8AL.11	haf-6	coding	12.0088	35.2077	2.93183	1.5518	6.46e-06	3.31e-05	yes	yes	yes
C01G6.8	cam-1	coding	18.0394	52.8891	2.93186	1.55181	2.89e-06	1.63e-05	.	yes	.
C49H3.5	ntl-4	coding	63.864	187.396	2.9343	1.55302	3.24e-07	2.44e-06	.	yes	.
T06C12.16	T06C12.16	snoRNA	3914.39	11486.4	2.9344	1.55307	3.47e-07	2.6e-06	.	.	.
F25H2.10	rla-0	coding	664.608	1951.17	2.93583	1.55377	1.35e-07	1.12e-06	.	yes	.
T02C5.3	igcm-3	coding	7.9202	23.2561	2.9363	1.554	1.04e-05	5.05e-05	yes	.	.
F54F2.2	zfp-1	coding	29.6409	87.041	2.93652	1.55411	1.18e-06	7.59e-06	.	yes	.
W01D2.2	nhr-61	coding	12.07	35.4475	2.93682	1.55425	1.46e-05	6.77e-05	yes	yes	.
Y116A8A.2	Y116A8A.2	coding	19.8422	58.2838	2.93737	1.55453	6.31e-05	0.000243132	.	.	.
F28B3.1	F28B3.1	coding	16.4112	48.2058	2.93737	1.55453	1.47e-06	9.15e-06	.	yes	.
ZK370.4	ZK370.4	coding	37.8652	111.254	2.93815	1.55491	2.93e-07	2.24e-06	yes	yes	.
C48A7.2	C48A7.2	coding	47.058	138.346	2.9399	1.55577	4.73e-07	3.43e-06	.	yes	.
F26A3.2	ncbp-2	coding	95.9623	282.128	2.93999	1.55581	1.3e-06	8.18e-06	.	.	.
R12B2.5	mdt-15	coding	41.1371	120.949	2.94014	1.55589	9.63e-07	6.35e-06	yes	yes	.
C24H11.7	gbf-1	coding	25.0334	73.6187	2.94081	1.55621	2.94e-07	2.24e-06	.	yes	.
Y111B2A.29	Y111B2A.29	ncRNA	42.9076	126.211	2.94146	1.55653	3.85e-06	2.09e-05	.	.	.
Y43F8B.2	Y43F8B.2	coding	33.9049	99.7938	2.94335	1.55746	4.89e-06	2.59e-05	yes	yes	.
Y45F10A.6	tbc-9	coding	32.6649	96.2072	2.94528	1.55841	3.98e-07	2.94e-06	.	yes	yes
T10C6.11	his-4	coding	50.9983	150.231	2.9458	1.55866	4.96e-06	2.62e-05	.	.	.
Y77E11A.1	Y77E11A.1	coding	32.3059	95.2192	2.94742	1.55945	2.78e-06	1.58e-05	.	yes	.
W01A11.5	cpt-6	coding	3.60644	10.6318	2.94802	1.55975	0.000197169	0.00066554	.	.	.
K08B4.1	lag-1	coding	23.4212	69.1502	2.95246	1.56192	2.81e-06	1.59e-05	.	yes	.
ZC168.4	cyb-1	coding	83.2487	245.984	2.9548	1.56306	3.18e-07	2.4e-06	.	yes	.
Y39A1A.5	rabx-5	coding	16.7623	49.5381	2.95533	1.56332	4.05e-06	2.18e-05	.	yes	yes
C01H6.5	nhr-23	coding	15.0232	44.4041	2.95571	1.5635	3.8e-06	2.07e-05	.	yes	.
ZC477.9	deb-1	coding	19.9626	59.0125	2.95616	1.56372	2.03e-06	1.2e-05	.	.	.
K10C2.1	K10C2.1	coding	16.2319	47.9898	2.95652	1.5639	3.96e-07	2.93e-06	.	yes	.
Y47D9A.2	scpl-3	coding	8.61509	25.4739	2.95689	1.56408	4.61e-05	0.000184794	.	.	.
Y54F10BM.1	Y54F10BM.1	coding	29.8919	88.4369	2.95856	1.5649	1.47e-06	9.15e-06	.	yes	.
C25H3.8	C25H3.8	coding	21.2079	62.7692	2.9597	1.56545	2.82e-07	2.16e-06	.	yes	.
T21G5.5	asd-2	coding	17.1994	50.9631	2.96307	1.56709	4.33e-06	2.33e-05	.	.	.
K07F5.2	msp-10	coding	22.8025	67.5708	2.96331	1.56721	7.28e-06	3.68e-05	.	yes	.
F23C8.13	F23C8.13	coding	2.08604	6.1827	2.96385	1.56747	0.000894774	0.00252451	.	.	yes
F52B5.1	abts-1	coding	29.9427	88.7486	2.96394	1.56752	3.17e-07	2.4e-06	.	yes	.
Y39A3CL.1	Y39A3CL.1	coding	10.895	32.3274	2.96718	1.56909	4.74e-06	2.52e-05	.	.	.
F28C1.3	F28C1.3	coding	10.2656	30.4867	2.9698	1.57036	4.24e-06	2.28e-05	.	.	.
Y38E10A.6	ceh-100	coding	24.0859	71.5563	2.97087	1.57089	7.64e-07	5.2e-06	.	.	yes
Y65B4BR.3	ptr-21	coding	9.94773	29.6125	2.97681	1.57377	2.98e-06	1.67e-05	.	.	.
F55D12.5	F55D12.5	coding	42.3209	126.037	2.97812	1.5744	5.4e-07	3.84e-06	.	.	.
R144.2	pcf-11	coding	19.1981	57.194	2.97916	1.5749	2.14e-06	1.26e-05	.	yes	.
T13H2.5	spat-3	coding	14.7011	43.8045	2.97967	1.57515	4.84e-07	3.48e-06	.	yes	.
F10G8.8	F10G8.8	coding	6.54647	19.5084	2.98	1.57531	7.48e-06	3.76e-05	yes	.	.
R13.4	miz-1	coding	16.1042	48.0121	2.98133	1.57596	2.2e-06	1.29e-05	.	.	.
T05A12.4	T05A12.4	coding	8.22661	24.53	2.98178	1.57618	3.05e-06	1.71e-05	.	.	.
F02E8.1	asb-2	coding	62.6495	186.884	2.98302	1.57677	1.28e-06	8.09e-06	.	yes	.
C18D1.1	die-1	coding	10.2076	30.4557	2.98364	1.57707	4.51e-06	2.41e-05	.	.	.
ZC410.7	lpl-1	ncRNA	#DIV/0!	#DIV/0!	2.98367	1.57709	5.03e-06	2.65e-05	lpl-1	yes	.
Y65B4A.6	Y65B4A.6	coding	52.2932	156.032	2.9838	1.57715	1.54e-06	9.52e-06	.	.	.
Y111B2A.25	Y111B2A.25	Coding_pseudogene	6.5799	19.6332	2.98382	1.57716	1.07e-05	5.19e-05	.	.	.
ZK470.2	ZK470.2	coding	52.0009	155.167	2.98394	1.57722	5.24e-06	2.75e-05	.	yes	.
ZK131.7	his-13	coding	748.463	2234.1	2.98492	1.57769	9.92e-08	8.52e-07	.	.	.
F33D4.2	itr-1	coding	16.8	50.1481	2.98502	1.57774	2.44e-07	1.9e-06	.	.	.
ZK742.6	ZK742.6	coding	34.5439	103.149	2.98602	1.57822	3.8e-06	2.07e-05	.	yes	.
F57C12.5	mrp-1	coding	7.71889	23.0532	2.98659	1.5785	3.38e-06	1.87e-05	.	.	.
Y56A3A.1	ntl-3	coding	38.4307	114.783	2.98674	1.57857	9.9e-07	6.51e-06	yes	yes	.
[truncated: 874 more rows]
