# Supplementary material for: TDP-1, the Caenorhabditis elegans ortholog of TDP-43, limits the accumulation of double-stranded RNA
Source: EMBO J. 2014 Nov 12;33(24):2947–66. doi: 10.15252/embj.201488740 (PMC4282642; doi:10.15252/embj.201488740)
Supplement: Supplementary file 8 — Supplementary Table S7 [file embj0033-2947-sd8.xlsx]

## Sheet:  Table S7
Table S7: Table lists all genes that are significantly enriched over wild type in tdp-1(ok803) J2 immunoprecipitation. Fold enrichment over wild type and associated p-value are indicated (calculated using DEseq software on three independent biological replicates of both wild type and tdp-1 mutants). Genes containing structural characteristics are indicated.
Sequence Name	Common Name	Transcript type	Base mean	Base mean WT	Base mean tdp-1(ok803)	Fold change tdp-1(ok803)/WT	Log(2) fold change tdp-1(ok803)/WT	P-Value	FDR	Antisense to another spliced gene	Target of siRNA	A-to-I RNA edited	Contains TDP-1 ChIP Peak	Changed in Poly(A)-seq	Fold change in poly(A)-seq (taken from Supplemental Table 1).
T20D3.12	T20D3.12	snRNA	1.13e-05	3.04e-06	1.96e-05	6.43991	2.68704	5.82e-33	3.65e-30	.	.	.	.	.	.
B0035.9	his-46	coding	0.00889032	0.00281408	0.0149666	5.31845	2.41101	9.35e-49	7.82e-45	.	yes	.	yes	.	.
Y71D11A.8	Y71D11A.8	ncRNA	1.49e-05	5.35e-06	2.44e-05	4.56829	2.19165	2.26e-28	5.95e-26	yes	.	.	.	.	.
F54E12.3	his-56	coding	0.0111541	0.00403986	0.0182683	4.522	2.17696	5.56e-38	6.98e-35	.	yes	.	yes	.	.
H06I04.8	H06I04.8	snoRNA	0.000144916	5.28e-05	0.000236988	4.48464	2.16499	1.78e-48	7.82e-45	.	.	.	yes	.	.
R06A10.2	gsa-1	coding	3.515e-05	1.31e-05	5.72e-05	4.36641	2.12645	0.0119528	0.0336588	.	.	.	yes	yes	0.634596
T10H9.4	snb-1	coding	0.000306184	0.000114334	0.000498035	4.35598	2.123	2.16e-45	6.34e-42	yes	yes	.	yes	.	.
H15N14.4	H15N14.4	Coding_pseudogene	1.17e-05	4.43e-06	1.89e-05	4.2655	2.09272	4.91e-22	6.63e-20	.	.	.	.	.	.
F25B3.3	rgef-1	coding	3e-05	1.2e-05	4.8e-05	4	2	1.8e-19	1.68e-17	yes	yes	.	.	yes
C51F7.3	C51F7.3	snoRNA	0.0216785	0.00880749	0.0345495	3.92274	1.97186	5.31e-26	1.08e-23	.	.	.	yes	.	.
C51F7.1	frm-7	coding	0.0219963	0.009049	0.0349435	3.86159	1.94919	2.41e-25	4.42e-23	.	.	.	yes	.	.
B0035.8	his-48	coding	0.00136708	0.000587143	0.00214701	3.65671	1.87055	6.62e-38	7.27e-35	.	yes	.	yes	.	.
B0035.7	his-47	coding	0.00138112	0.000597953	0.00216428	3.61949	1.85579	1.74e-37	1.69e-34	.	yes	.	yes	.	.
Y46H3C.5	Y46H3C.5	coding	2.72e-05	1.2e-05	4.24e-05	3.51968	1.81544	1.46e-25	2.92e-23	.	.	.	yes	.	.
F22B3.1	his-64	coding	0.00593298	0.00266427	0.00920168	3.45373	1.78816	7.15e-29	2.09e-26	.	yes	.	yes	.	.
K07B1.8	K07B1.8	coding	0.00101592	0.000464009	0.00156783	3.37887	1.75654	2.17e-33	1.47e-30	.	.	.	yes	yes	0.496023
Y57G11C.51	Y57G11C.51	coding	2.12e-05	9.69e-06	3.26e-05	3.36601	1.75104	1.91e-21	2.39e-19	.	.	.	yes	.	.
K02C4.5	K02C4.5	coding	3.02e-05	1.41e-05	4.64e-05	3.298	1.72159	5.32e-22	7.08e-20	yes	.	.	.	.	.
H06I04.9	H06I04.9	snoRNA	1.85e-05	8.87e-06	2.81e-05	3.17471	1.66662	1.8e-19	1.68e-17	.	.	.	yes	.	.
Y9D1A.1	Y9D1A.1	coding	0.000120507	5.78e-05	0.000183226	3.17067	1.66479	2.12e-28	5.82e-26	.	yes	.	yes	.	.
T23G7.3	T23G7.3	coding	0.000396049	0.000190122	0.000601976	3.16626	1.66278	1.45e-28	4.1e-26	.	yes	.	.	.	.
Y37E3.7	rla-1	coding	0.000845507	0.000410688	0.00128032	3.11751	1.64039	1.02e-29	3.58e-27	yes	yes	.	yes	.	.
C04F12.7	C04F12.7	coding	0.00174482	0.000860949	0.00262869	3.05325	1.61035	4.79e-27	1.01e-24	.	yes	.	.	.	.
T07A9.13	tag-261	coding	2.37e-05	1.21e-05	3.53e-05	2.9158	1.54389	1.01e-18	8.7e-17	yes	yes	.	.	.	.
C10G8.8	C10G8.8	coding	5.37e-05	2.74e-05	7.99e-05	2.91185	1.54194	1.71e-20	1.76e-18	.	.	.	.	.	.
F55G1.11	his-60	coding	0.00235856	0.00121025	0.00350688	2.89764	1.53488	3.36e-24	5.57e-22	.	yes	.	yes	.	.
C03E10.5	clec-223	coding	0.00449596	0.00231499	0.00667693	2.88422	1.52818	6.27e-22	8.22e-20	.	.	.	yes	.	.
M28.4	M28.4	coding	2.39e-05	1.23e-05	3.54e-05	2.87729	1.52471	2.73e-16	1.71e-14	.	.	.	.	.	.
C53B4.5	col-119	coding	0.00215583	0.00112063	0.00319103	2.84754	1.50972	1.17e-23	1.87e-21	yes	.	.	yes	yes	0.390707
F48E8.1	lon-1	coding	6e-05	3.12e-05	8.88e-05	2.84657	1.50923	2.26e-20	2.31e-18	.	.	.	yes	.	.
B0035.10	his-45	coding	0.000654571	0.000342876	0.000966267	2.81813	1.49474	2.6e-25	4.66e-23	.	yes	.	yes	.	.
ZK154.6	ZK154.6	coding	1.06e-05	5.65e-06	1.56e-05	2.76816	1.46893	8.11e-11	2.15e-09	.	.	.	yes	.	.
R07G3.13	R07G3.13	ncRNA	1e-05	5.31e-06	1.47e-05	2.76811	1.4689	3.69e-11	1.05e-09	yes	.	.	.	.	.
T07A9.14	T07A9.14	coding	0.000199635	0.000106156	0.000293115	2.76118	1.46528	2.43e-23	3.68e-21	yes	.	.	yes	.	.
F44B9.7	mdt-30	coding	0.000221647	0.00011841	0.000324884	2.74371	1.45613	9.14e-21	9.91e-19	yes	yes	.	.	.	.
ZK131.13	ZK131.13	ncRNA	0.000635165	0.000339884	0.000930446	2.73754	1.45288	5.1e-24	8.29e-22	.	.	.	yes	.	.
T05A8.3	T05A8.3	coding	5.83e-05	3.13e-05	8.53e-05	2.72585	1.44671	7.28e-17	4.88e-15	.	.	.	yes	.	.
C09G5.4	col-39	coding	6.66e-05	3.58e-05	9.74e-05	2.72115	1.44421	1.82e-18	1.54e-16	.	.	.	yes	yes	0.700927
C24F3.6	col-124	coding	0.00135056	0.000726178	0.00197495	2.71965	1.44342	1.24e-22	1.76e-20	yes	.	.	yes	yes	0.531272
F01G12.17	F01G12.17	ncRNA	1.45e-05	7.82e-06	2.12e-05	2.71624	1.44161	6.23e-14	2.88e-12	.	.	.	yes	.	.
W05B2.6	col-92	coding	0.000323639	0.000174798	0.000472479	2.703	1.43456	4.45e-22	6.1e-20	.	yes	.	yes	yes	0.632126
F22B3.2	his-63	coding	0.000661618	0.000359764	0.000963472	2.67807	1.42119	5.93e-23	8.82e-21	yes	yes	.	yes	.	.
C42D8.8	apl-1	coding	0.000401918	0.000219097	0.00058474	2.66886	1.41623	8.62e-22	1.11e-19	yes	.	.	yes	.	.
C55A6.9	C55A6.9	coding	0.000188267	0.000103043	0.00027349	2.65414	1.40825	5.43e-20	5.24e-18	.	yes	.	.	.	.
F09E5.13	agt-2	coding	5.49e-05	3.01e-05	7.97e-05	2.64343	1.40241	9.19e-16	5.45e-14	.	yes	.	.	.	.
Y56A3A.13	nft-1	coding	4.36e-05	2.39e-05	6.32e-05	2.63886	1.39992	5.49e-15	2.87e-13	.	yes	.	yes	.	.
C24F3.4	qns-1	coding	0.00136773	0.000756212	0.00197925	2.61732	1.38809	5.56e-21	6.26e-19	yes	yes	.	yes	yes	0.56443
H37A05.4	H37A05.4	coding	3.44e-05	1.91e-05	4.98e-05	2.61226	1.3853	1e-16	6.61e-15	.	yes	.	yes	.	.
C50E3.11	C50E3.11	coding	1.06e-05	5.91e-06	1.53e-05	2.59269	1.37445	1.58e-10	3.95e-09	.	.	.	.	.	.
Y73B6BL.275	Y73B6BL.275	ncRNA	1.8e-05	1e-05	2.59e-05	2.58186	1.36841	2e-13	8.35e-12	yes	.	.	.	yes	2.44759
ZK1236.6	pqn-96	coding	5.59e-05	3.12e-05	8.05e-05	2.5793	1.36698	1.69e-16	1.08e-14	.	yes	.	yes	.	.
W05B2.1	col-94	coding	0.000329632	0.000185838	0.000473426	2.54751	1.34909	4.93e-20	4.81e-18	.	.	.	yes	yes	0.672226
ZK131.1	his-26	coding	0.00056935	0.000322166	0.000816535	2.53451	1.34171	1.57e-20	1.64e-18	.	.	.	yes	.	.
Y39B6A.1	Y39B6A.1	coding	0.00416123	0.00235592	0.00596654	2.53257	1.3406	1.46e-17	1.08e-15	.	.	.	yes	yes	0.607187
Y49E10.26	Y49E10.26	Coding_pseudogene	1.09e-05	6.2e-06	1.57e-05	2.52997	1.33912	1.27e-09	2.6e-08	.	.	.	yes	.	.
C09G5.5	col-80	coding	0.000696723	0.000395085	0.000998362	2.52696	1.3374	3.68e-20	3.72e-18	.	.	.	yes	yes	0.584502
F55G1.3	his-62	coding	0.000394426	0.000224041	0.000564811	2.52101	1.334	2.21e-21	2.62e-19	.	.	.	yes	.	.
T22B7.3	T22B7.3	coding	3.2e-05	1.82e-05	4.59e-05	2.52084	1.3339	6.84e-13	2.66e-11	.	.	.	.	.	.
Y24F12A.3	Y24F12A.3	coding	2.12e-05	1.21e-05	3.03e-05	2.51436	1.33019	1.19e-13	5.17e-12	.	yes	.	yes	.	.
F54E12.1	his-55	coding	0.000839946	0.000481727	0.00119816	2.48723	1.31454	7.32e-20	6.92e-18	.	yes	.	yes	.	.
C17E4.4	C17E4.4	coding	1.16e-05	6.65e-06	1.65e-05	2.48055	1.31066	2.93e-10	6.87e-09	yes	yes	.	.	.	.
B0218.8	clec-52	coding	3.02e-05	1.74e-05	4.3e-05	2.46903	1.30394	1.54e-14	7.61e-13	.	.	.	.	yes	2.12165
F56H9.2	F56H9.2	coding	5.3e-05	3.06e-05	7.54e-05	2.46472	1.30142	2.17e-15	1.25e-13	.	.	.	yes	.	.
F31E3.6	F31E3.6	coding	1.45e-05	8.35e-06	2.06e-05	2.46118	1.29935	1.24e-11	3.88e-10	.	yes	.	.	.	.
C09G5.2	dph-2	coding	0.000794001	0.000461946	0.00112606	2.43764	1.28548	1.54e-18	1.31e-16	yes	yes	.	yes	.	.
T10C6.14	his-1	coding	0.00182399	0.00106123	0.00258675	2.43751	1.28541	1.9e-17	1.38e-15	.	.	.	yes	.	.
F29B9.11	F29B9.11	coding	0.000193176	0.000112988	0.000273363	2.41938	1.27464	9.16e-19	7.96e-17	.	yes	.	yes	.	.
Y59A8B.9	ebp-3	coding	2.2e-05	1.29e-05	3.11e-05	2.41036	1.26925	3.3e-12	1.14e-10	.	.	.	yes	.	.
C53B4.4	C53B4.4	coding	0.00249235	0.00146176	0.00352294	2.41006	1.26907	9.8e-17	6.52e-15	yes	yes	.	yes	yes	0.462465
C53C9.2	C53C9.2	coding	0.000232841	0.000136707	0.000328974	2.40641	1.26688	6.07e-19	5.33e-17	yes	.	.	.	.	.
Y24D9A.10	Y24D9A.10	snoRNA	2.13e-05	1.25e-05	3.01e-05	2.40632	1.26683	3.37e-13	1.36e-11	.	.	.	yes	.	.
C51E3.10	C51E3.10	coding	2.02e-05	1.19e-05	2.85e-05	2.40561	1.2664	5.65e-12	1.87e-10	.	yes	.	.	.	.
ZK131.4	his-10	coding	0.00197125	0.00115897	0.00278352	2.40171	1.26406	6.48e-17	4.38e-15	.	.	.	yes	.	.
W05B2.5	col-93	coding	0.000481811	0.000284308	0.000679314	2.38936	1.25662	1.76e-17	1.29e-15	.	.	.	yes	.	.
F47G6.2	acs-16	coding	5.58e-05	3.31e-05	7.85e-05	2.37119	1.24561	1.08e-11	3.42e-10	.	.	.	yes	.	.
F44E5.1	F44E5.1	coding	2.6e-05	1.55e-05	3.65e-05	2.35796	1.23754	4.61e-13	1.83e-11	.	yes	.	yes	yes	0.711647
K10F12.7	K10F12.7	coding	1.43e-05	8.51e-06	2.01e-05	2.35688	1.23688	3.66e-08	5.38e-07	.	.	.	yes	.	.
Y43B11AR.7	Y43B11AR.7	snoRNA	2.35e-05	1.4e-05	3.3e-05	2.35579	1.23621	1.42e-12	5.25e-11	.	.	.	yes	.	.
T05F1.4	T05F1.4	coding	3.62e-05	2.16e-05	5.07e-05	2.35017	1.23277	6.94e-14	3.19e-12	.	yes	.	.	.	.
ZC449.5	ZC449.5	coding	5.41e-05	3.23e-05	7.59e-05	2.34618	1.23032	5.68e-14	2.68e-12	.	.	.	yes	.	.
R06C7.2	R06C7.2	coding	1.06e-05	6.34e-06	1.49e-05	2.34438	1.22921	2.01e-08	3.16e-07	.	.	.	.	.	.
F46C3.7	F46C3.7	coding	1.31e-05	7.86e-06	1.84e-05	2.3374	1.22491	1.17e-09	2.44e-08	.	.	.	.	.	.
C25H3.6	mdt-26	coding	0.000324666	0.000194662	0.00045467	2.33569	1.22385	5.94e-16	3.6e-14	.	yes	.	yes	.	.
ZK131.8	his-14	coding	0.00211694	0.00126934	0.00296453	2.33548	1.22372	8.82e-16	5.3e-14	.	.	.	yes	.	.
W01A11.2	W01A11.2	coding	3.65e-05	2.19e-05	5.11e-05	2.33427	1.22297	1.79e-11	5.37e-10	.	yes	.	.	.	.
Y24F12A.4	Y24F12A.4	Coding_pseudogene	3.34e-05	2.01e-05	4.67e-05	2.32817	1.2192	5.53e-13	2.16e-11	.	.	.	yes	.	.
K12C11.7	K12C11.7	coding	1.23e-05	7.37e-06	1.71e-05	2.32554	1.21757	9.7e-07	1.01e-05	.	.	.	yes	.	.
F08C6.1	adt-2	coding	5.13e-05	3.09e-05	7.17e-05	2.31834	1.21309	8.03e-13	3.07e-11	yes	yes	.	yes	.	.
B0361.12	mir-2214	miRNA	0.0001461	8.82e-05	0.000203976	2.31198	1.20913	8.18e-18	6.36e-16	.	.	.	.	.	.
F02H6.4	F02H6.4	coding	3.41e-05	2.06e-05	4.76e-05	2.31124	1.20867	3.94e-13	1.58e-11	.	yes	.	yes	.	.
K07A1.11	rba-1	coding	0.000137916	8.4e-05	0.00019181	2.28288	1.19085	5.1e-15	2.7e-13	.	yes	.	.	.	.
F17C8.1	acy-1	coding	0.000978616	0.00059878	0.00135845	2.2687	1.18187	1.04e-13	4.6e-12	.	.	.	yes	.	.
Y13C8A.1	Y13C8A.1	coding	1.06e-05	6.5e-06	1.47e-05	2.26312	1.17831	4.29e-08	6.18e-07	.	yes	.	yes	.	.
ZK546.14	ZK546.14	coding	0.000185775	0.000114147	0.000257402	2.255	1.17313	3.81e-16	2.38e-14	.	yes	.	yes	.	.
K08D10.2	dnj-15	coding	2.78e-05	1.71e-05	3.84e-05	2.24567	1.16715	4.63e-10	1.05e-08	.	.	.	.	.	.
H06I04.4	ubl-1	coding	0.00069172	0.000427715	0.000955725	2.23449	1.15994	8.95e-16	5.35e-14	.	yes	.	yes	yes	0.628613
K03H1.7	K03H1.7	coding	5.3e-05	3.28e-05	7.32e-05	2.2333	1.15918	1.16e-11	3.65e-10	yes	yes	.	.	.	.
F52D10.3	ftt-2	coding	0.000241597	0.000149483	0.00033371	2.23242	1.15861	2.33e-14	1.12e-12	.	.	.	yes	.	.
C37A2.7	C37A2.7	coding	0.000285011	0.00017686	0.000393162	2.22301	1.15251	9.72e-16	5.73e-14	.	yes	.	yes	.	.
ZK131.12	ZK131.12	ncRNA	0.000227975	0.000141622	0.000314327	2.21948	1.15022	2.19e-16	1.39e-14	.	.	.	yes	.	.
C08A9.6	C08A9.6	coding	1.18e-05	7.37e-06	1.63e-05	2.21527	1.14748	1.49e-07	1.9e-06	.	.	.	.	.	.
C34F6.3	col-179	coding	0.000596263	0.000371062	0.000821463	2.21381	1.14653	3.88e-15	2.13e-13	yes	.	.	yes	yes	0.388293
T04C10.4	atf-5	coding	6.84e-05	4.26e-05	9.42e-05	2.21205	1.14538	1.48e-12	5.43e-11	.	yes	.	yes	.	.
ZC116.1	ZC116.1	coding	1.45e-05	9.05e-06	2e-05	2.20723	1.14224	3.9e-09	7.17e-08	.	.	.	.	yes	2.19511
T25G3.1	T25G3.1	coding	2.38e-05	1.48e-05	3.27e-05	2.20524	1.14093	4.42e-11	1.25e-09	.	yes	.	.	.	.
F55C10.2	col-154	coding	1.37e-05	8.55e-06	1.88e-05	2.20284	1.13936	6.43e-09	1.13e-07	.	yes	.	yes	.	.
Y9D1A.2	Y9D1A.2	coding	1.44e-05	8.96e-06	1.97e-05	2.20249	1.13913	2.47e-09	4.71e-08	.	yes	.	yes	.	.
R186.3	R186.3	coding	3.81e-05	2.38e-05	5.23e-05	2.20176	1.13865	5.16e-12	1.72e-10	yes	yes	.	.	.	.
R11D1.8	rpl-28	coding	0.000207551	0.00013011	0.000284991	2.19038	1.13118	2.99e-15	1.65e-13	.	.	.	yes	.	.
ZK131.6	his-12	coding	0.000933706	0.000585533	0.00128188	2.18925	1.13044	8.43e-15	4.28e-13	.	.	.	yes	.	.
C26B2.6	elpc-4	coding	3.14e-05	1.97e-05	4.31e-05	2.1807	1.12479	1.58e-10	3.95e-09	yes	yes	.	.	.	.
F14H3.3	F14H3.3	coding	1.76e-05	1.1e-05	2.41e-05	2.18004	1.12435	5.09e-10	1.15e-08	.	.	.	.	.	.
F15E11.14	F15E11.14	coding	0.00034879	0.00021941	0.00047817	2.17935	1.1239	4.52e-15	2.42e-13	.	.	.	yes	.	.
B0513.2	B0513.2	coding	7.17e-05	4.51e-05	9.83e-05	2.17914	1.12376	9.59e-13	3.65e-11	.	yes	yes	yes	.	.
F59B8.5	F59B8.5	ncRNA	1.83e-05	1.15e-05	2.51e-05	2.17774	1.12283	8.44e-10	1.82e-08	yes	.	.	yes	.	.
F25H2.16	F25H2.16	ncRNA	0.000697047	0.000439446	0.000954647	2.17239	1.11928	1.2e-14	6.07e-13	.	.	.	.	.	.
Y106G6H.3	rpl-30	coding	0.000116881	7.37e-05	0.000160064	2.17184	1.11892	1.6e-14	7.78e-13	.	yes	.	yes	.	.
F52E10.1	sdc-1	coding	0.00017578	0.000111009	0.000240551	2.16695	1.11567	1.59e-11	4.85e-10	.	yes	.	yes	.	.
T25F10.1	T25F10.1	coding	7.08e-05	4.47e-05	9.68e-05	2.16556	1.11474	4e-12	1.38e-10	yes	.	.	yes	.	.
Y41C4A.19	col-96	coding	1.44e-05	9.12e-06	1.97e-05	2.16043	1.11132	3.66e-09	6.75e-08	.	.	.	yes	yes	0.417125
W09C5.6	rpl-31	coding	0.000130777	8.28e-05	0.000178749	2.15867	1.11014	2.64e-14	1.26e-12	.	.	.	yes	yes	0.651315
K06C4.21	K06C4.21	ncRNA	4.58e-05	2.9e-05	6.26e-05	2.15683	1.10891	4.31e-11	1.22e-09	yes	.	.	yes	.	.
C50E3.12	C50E3.12	coding	3.23e-05	2.05e-05	4.42e-05	2.15533	1.10791	2.17e-11	6.48e-10	.	yes	.	.	.	.
C31H1.6	lntl-1	coding	1.7e-05	1.08e-05	2.32e-05	2.14886	1.10357	1.82e-08	2.88e-07	.	.	.	yes	.	.
C29E4.13	C29E4.13	coding	2.98e-05	1.9e-05	4.05e-05	2.12941	1.09045	1.76e-10	4.36e-09	.	yes	.	.	.	.
Y57E12AL.5	mdt-6	coding	0.00011253	7.2e-05	0.000153062	2.12593	1.08809	2.27e-13	9.33e-12	.	yes	.	.	.	.
K06C4.11	his-19	coding	0.000184151	0.000117823	0.000250478	2.12589	1.08807	1.49e-14	7.45e-13	.	yes	.	yes	.	.
ZK1193.1	col-19	coding	0.000663834	0.000424806	0.000902863	2.12535	1.0877	6.05e-14	2.83e-12	.	.	.	yes	yes	0.530508
F59G1.8	F59G1.8	coding	1.2e-05	7.7e-06	1.63e-05	2.1232	1.08624	1.13e-07	1.49e-06	.	yes	.	.	.	.
F55C10.3	col-155	coding	2.08e-05	1.34e-05	2.83e-05	2.11498	1.08064	8.5e-10	1.83e-08	.	yes	.	yes	.	.
M106.7	M106.7	coding	1.19e-05	7.61e-06	1.61e-05	2.11494	1.08061	1.22e-07	1.58e-06	.	.	.	.	.	.
E01A2.4	E01A2.4	coding	0.000181368	0.000116487	0.000246249	2.11396	1.07994	1.05e-13	4.62e-12	.	yes	.	yes	.	.
C34F6.2	col-178	coding	0.000812406	0.000522512	0.0011023	2.10962	1.07698	1.75e-13	7.44e-12	.	.	.	yes	yes	0.434441
F56D12.10	F56D12.10	ncRNA	0.000580236	0.000373834	0.000786638	2.10424	1.0733	9.86e-14	4.37e-12	yes	.	.	.	.	.
C54G6.5	spp-17	coding	0.000141871	9.14e-05	0.000192325	2.10383	1.07302	2.24e-13	9.23e-12	.	yes	.	yes	.	.
Y47D3A.27	teg-1	coding	6.09e-05	3.93e-05	8.26e-05	2.10324	1.07262	1.96e-10	4.82e-09	.	yes	.	.	.	.
F56G4.4	F56G4.4	coding	0.000104458	6.74e-05	0.000141557	2.10154	1.07145	7.84e-13	3.01e-11	.	yes	.	.	.	.
VH15N14R.1	VH15N14R.1	coding	2.04e-05	1.32e-05	2.77e-05	2.10007	1.07044	7.96e-09	1.39e-07	.	yes	.	yes	.	.
W05B5.1	W05B5.1	coding	2.46e-05	1.59e-05	3.33e-05	2.09186	1.06478	1.03e-09	2.17e-08	.	.	.	yes	.	.
ZK686.4	ZK686.4	coding	4.07e-05	2.63e-05	5.51e-05	2.09118	1.06432	1.13e-10	2.93e-09	.	yes	.	.	.	.
F18A1.8	F18A1.8	coding	2.09e-05	1.36e-05	2.83e-05	2.0869	1.06136	4.29e-09	7.79e-08	yes	yes	.	.	.	.
F07B7.3	his-53	coding	0.000200378	0.000129849	0.000270906	2.08631	1.06096	6.24e-14	2.88e-12	.	yes	.	yes	.	.
W01A11.4	lec-10	coding	1.63e-05	1.06e-05	2.21e-05	2.07943	1.05619	4.82e-09	8.68e-08	.	.	.	yes	.	.
C37C3.1	C37C3.1	coding	0.000177971	0.00011567	0.000240273	2.07722	1.05466	2.74e-12	9.57e-11	.	yes	.	yes	.	.
H02I12.6	his-66	coding	0.00149138	0.000970478	0.00201227	2.07349	1.05206	1.87e-12	6.81e-11	.	yes	.	yes	.	.
C07E3.2	pro-2	coding	0.000182705	0.000119016	0.000246394	2.07026	1.04981	1.19e-12	4.48e-11	.	yes	.	.	.	.
C43E11.12	C43E11.12	coding	4.43e-05	2.89e-05	5.98e-05	2.06905	1.04897	2.73e-10	6.47e-09	.	.	.	yes	.	.
T27A10.8	T27A10.8	ncRNA	0.000226676	0.000147747	0.000305606	2.06844	1.04855	2.34e-13	9.55e-12	yes	.	.	yes	yes	0.258416
ZK973.9	ZK973.9	coding	4.15e-05	2.71e-05	5.59e-05	2.06424	1.04561	1.55e-10	3.9e-09	yes	yes	.	yes	.	.
ZK1151.4	ZK1151.4	ncRNA	1.11e-05	7.27e-06	1.5e-05	2.06344	1.04505	1.68e-06	1.65e-05	yes	.	.	yes	.	.
Y44F5A.1	Y44F5A.1	coding	7.65e-05	5e-05	0.000103022	2.06211	1.04412	7.03e-10	1.53e-08	.	yes	.	.	.	.
ZK131.5	his-11	coding	0.00104529	0.000682791	0.00140779	2.06182	1.04392	1.08e-12	4.08e-11	.	yes	.	yes	.	.
T23G11.3	gld-1	coding	0.00146013	0.000953998	0.00196627	2.06108	1.0434	1.57e-11	4.81e-10	.	yes	.	yes	yes	0.419283
Y51H7C.15	Y51H7C.15	coding	4.86e-05	3.18e-05	6.55e-05	2.06087	1.04325	1.66e-10	4.11e-09	.	yes	.	yes	.	.
F54E7.8	F54E7.8	coding	4.32e-05	2.82e-05	5.82e-05	2.06069	1.04313	3.81e-10	8.75e-09	.	yes	.	.	.	.
Y52B11A.8	Y52B11A.8	coding	1.66e-05	1.08e-05	2.23e-05	2.05921	1.04209	2.37e-08	3.69e-07	yes	.	.	yes	.	.
F11E6.5	elo-2	coding	8.53e-05	5.58e-05	0.000114807	2.05776	1.04107	1.44e-11	4.41e-10	.	.	.	.	.	.
T23F4.2	T23F4.2	coding	1.61e-05	1.05e-05	2.17e-05	2.05755	1.04093	7.51e-08	1.03e-06	.	.	.	.	.	.
Y39E4A.3	Y39E4A.3	coding	4.68e-05	3.07e-05	6.3e-05	2.05436	1.03869	1.02e-09	2.15e-08	.	yes	.	yes	yes	0.665663
K05G3.2	K05G3.2	coding	1.14e-05	7.46e-06	1.53e-05	2.0486	1.03464	5.07e-07	5.58e-06	.	.	.	.	.	.
W01G7.3	rpb-11	coding	1.71e-05	1.13e-05	2.29e-05	2.03138	1.02246	9.74e-09	1.65e-07	.	yes	.	yes	.	.
H03A11.2	H03A11.2	coding	0.000629517	0.000415779	0.000843255	2.02813	1.02015	2.31e-12	8.31e-11	.	.	.	yes	.	.
Y16B4A.2	Y16B4A.2	coding	0.000385285	0.000254659	0.000515911	2.02589	1.01855	9.41e-12	3.02e-10	.	.	.	yes	.	.
ZK1321.3	aqp-10	coding	1.15e-05	7.59e-06	1.54e-05	2.02433	1.01744	5.68e-07	6.17e-06	.	yes	.	.	.	.
T22F7.3	T22F7.3	coding	1.27e-05	8.4e-06	1.7e-05	2.0231	1.01656	5.26e-06	4.53e-05	.	.	.	yes	.	.
F39B2.6	rps-26	coding	0.00133216	0.000882375	0.00178195	2.0195	1.01399	7.24e-12	2.35e-10	yes	yes	.	yes	.	.
F54E12.4	his-58	coding	0.00151038	0.0010006	0.00202015	2.01893	1.01359	1.25e-11	3.88e-10	.	yes	.	yes	.	.
F38H4.5	F38H4.5	coding	2.05e-05	1.36e-05	2.73e-05	2.01289	1.00927	2.39e-08	3.7e-07	yes	.	.	.	.	.
F22A3.6	ilys-5	coding	0.000163595	0.000108731	0.000218459	2.00917	1.0066	4.48e-12	1.54e-10	.	.	.	.	yes	0.634762
F38A3.1	col-81	coding	0.000349908	0.000232692	0.000467125	2.00748	1.00539	3.19e-12	1.11e-10	.	.	.	yes	yes	0.513429
R07E5.10	pdcd-2	coding	5.59e-05	3.72e-05	7.46e-05	2.00636	1.00458	1.45e-09	2.96e-08	.	yes	.	yes	.	.
F35B12.5	sas-5	coding	6.19e-05	4.12e-05	8.26e-05	2.00476	1.00343	2.77e-10	6.53e-09	.	yes	.	yes	.	.
F41F3.4	col-139	coding	0.000280586	0.000186814	0.000374357	2.0039	1.00281	2.37e-12	8.45e-11	yes	.	.	yes	yes	0.497447
C27B7.1	spr-2	coding	0.000115855	7.73e-05	0.000154432	1.99837	0.998825	1.7e-11	5.11e-10	.	yes	.	.	.	.
C09H10.10	C09H10.10	coding	1.64e-05	1.09e-05	2.19e-05	1.99802	0.998568	6.22e-08	8.62e-07	.	yes	.	yes	.	.
C15H11.9	rrbs-1	coding	0.000155266	0.000103699	0.000206834	1.99456	0.996069	6.91e-12	2.26e-10	.	yes	.	yes	.	.
Y54E5A.5	Y54E5A.5	coding	4.25e-05	2.85e-05	5.65e-05	1.98545	0.989469	1.72e-09	3.38e-08	.	yes	.	.	.	.
Y79H2A.1	brp-1	coding	0.000298003	0.000199644	0.000396363	1.98535	0.989392	3.17e-11	9.2e-10	.	.	.	yes	.	.
ZK131.14	ZK131.14	ncRNA	0.000153928	0.000103186	0.00020467	1.9835	0.988048	2.41e-12	8.58e-11	yes	.	.	yes	.	.
ZK131.7	his-13	coding	0.000827364	0.000554823	0.0010999	1.98244	0.98728	1.36e-11	4.23e-10	.	.	.	yes	.	.
F08G2.12	F08G2.12	ncRNA	1.72e-05	1.15e-05	2.29e-05	1.98237	0.987229	1.26e-08	2.08e-07	.	.	.	.	.	.
F43D9.4	sip-1	coding	0.000468302	0.000314049	0.000622555	1.98235	0.987212	4.62e-12	1.58e-10	yes	yes	.	yes	yes	0.232172
C44B9.5	com-1	coding	4.67e-05	3.13e-05	6.2e-05	1.98074	0.986036	2.43e-09	4.65e-08	.	yes	.	yes	.	.
F57B1.10	F57B1.10	ncRNA	6.71e-05	4.5e-05	8.91e-05	1.97894	0.984725	2.18e-09	4.19e-08	.	.	.	.	.	.
W06A7.4	W06A7.4	coding	3.25e-05	2.18e-05	4.31e-05	1.97734	0.98356	3.93e-09	7.2e-08	yes	.	.	yes	yes	0.659009
T24G10.2	T24G10.2	coding	0.000198509	0.000133371	0.000263648	1.97679	0.983161	1.22e-11	3.81e-10	.	yes	.	.	.	.
F42A6.7	hrp-1	coding	0.000252902	0.000170192	0.000335611	1.97195	0.979626	1.41e-11	4.35e-10	.	yes	.	yes	.	.
F52C9.7	F52C9.7	coding	0.00010567	7.11e-05	0.0001402	1.97076	0.978753	9.69e-11	2.53e-09	.	yes	.	yes	.	.
K09F5.3	spp-14	coding	9.43e-05	6.35e-05	0.00012505	1.96903	0.977482	5.47e-11	1.51e-09	.	.	.	yes	.	.
Y48B6A.14	hmg-1.1	coding	0.000420822	0.000283589	0.000558055	1.96783	0.976607	2.97e-11	8.71e-10	.	yes	.	yes	.	.
M02F4.8	aqp-7	coding	5.15e-05	3.48e-05	6.83e-05	1.9656	0.974971	2.08e-09	4e-08	.	.	.	yes	.	.
B0511.9	cdc-26	coding	0.000160449	0.000108471	0.000212428	1.95839	0.969667	1.51e-10	3.8e-09	.	yes	.	yes	.	.
F54B11.5	F54B11.5	coding	1.02e-05	6.91e-06	1.35e-05	1.95837	0.969653	4.51e-06	3.96e-05	.	.	.	.	.	.
F15E11.1	F15E11.1	coding	0.000368048	0.000249127	0.00048697	1.95471	0.966954	1.67e-11	5.06e-10	.	.	.	.	.	.
C07A9.2	C07A9.2	coding	3.07e-05	2.08e-05	4.06e-05	1.95231	0.965185	9.31e-09	1.59e-07	.	yes	.	.	.	.
C09H10.18	C09H10.18	ncRNA	2.28e-05	1.55e-05	3.02e-05	1.94867	0.962488	4.05e-08	5.92e-07	.	.	.	.	.	.
T04C12.14	T04C12.14	ncRNA	0.000522213	0.000354206	0.000690221	1.94864	0.962469	3.89e-11	1.1e-09	.	.	.	yes	.	.
F45G2.8	F45G2.8	coding	1.13e-05	7.64e-06	1.49e-05	1.94718	0.961387	7.3e-06	6.04e-05	.	yes	.	.	.	.
F08G2.13	F08G2.13	ncRNA	0.000316991	0.00021518	0.000418802	1.94629	0.960729	2.59e-12	9.09e-11	.	.	.	.	.	.
Y48G8AL.11	haf-6	coding	9.18e-05	6.23e-05	0.000121317	1.94584	0.960393	5.6e-10	1.24e-08	yes	yes	yes	yes	.	.
F35A5.1	F35A5.1	coding	0.000119206	8.1e-05	0.000157418	1.94358	0.958715	9.75e-11	2.54e-09	.	.	.	yes	yes	0.641108
T04C12.15	T04C12.15	ncRNA	0.000521353	0.000354366	0.00068834	1.94245	0.95788	4.9e-11	1.37e-09	yes	.	.	yes	.	.
T04C12.21	T04C12.21	ncRNA	0.000521323	0.000354366	0.00068828	1.94228	0.957754	4.93e-11	1.37e-09	yes	.	.	yes	.	.
F59D12.2	F59D12.2	coding	0.000113011	7.68e-05	0.00014918	1.94139	0.957091	1.87e-09	3.65e-08	.	yes	.	.	.	.
Y24D9A.11	Y24D9A.11	ncRNA	6.27e-05	4.26e-05	8.27e-05	1.94098	0.956787	1.63e-09	3.25e-08	yes	.	.	yes	.	.
F18G5.6	F18G5.6	coding	4.17e-05	2.84e-05	5.51e-05	1.93926	0.955509	1.55e-08	2.52e-07	.	yes	.	.	.	.
ZC21.3	ZC21.3	coding	3.59e-05	2.44e-05	4.74e-05	1.93889	0.955234	4.75e-09	8.58e-08	.	.	.	.	.	.
C26F1.9	rpl-39	coding	0.000140699	9.58e-05	0.000185614	1.93784	0.954452	3.9e-11	1.1e-09	yes	.	.	yes	.	.
R03D7.7	nos-1	coding	3.99e-05	2.72e-05	5.27e-05	1.93721	0.953984	4.95e-09	8.89e-08	yes	yes	.	.	yes	0.460346
K01A11.1	K01A11.1	coding	1.17e-05	7.95e-06	1.54e-05	1.93587	0.952986	1.97e-06	1.89e-05	yes	.	.	.	.	.
F53E10.6	F53E10.6	coding	3.69e-05	2.52e-05	4.86e-05	1.93267	0.950595	8.91e-09	1.53e-07	.	yes	.	yes	.	.
C16A3.6	C16A3.6	coding	7.77e-05	5.3e-05	0.000102317	1.92901	0.94786	7.09e-10	1.54e-08	.	yes	.	yes	.	.
W04C9.2	W04C9.2	coding	1.19e-05	8.12e-06	1.57e-05	1.92729	0.946572	1.77e-06	1.73e-05	.	.	.	.	.	.
Y48G9A.11	Y48G9A.11	coding	1.28e-05	8.73e-06	1.68e-05	1.92609	0.945676	1.71e-06	1.68e-05	yes	.	.	.	.	.
F11G11.11	col-20	coding	0.00109151	0.000746303	0.00143672	1.92511	0.944943	1.63e-10	4.05e-09	yes	.	.	yes	yes	0.460871
C09H10.2	rpl-41	coding	0.000339818	0.000232482	0.000447154	1.92339	0.943652	5.87e-11	1.61e-09	.	yes	.	.	.	.
Y45F10B.13	Y45F10B.13	coding	2.43e-05	1.66e-05	3.19e-05	1.92288	0.943271	4.57e-08	6.51e-07	.	.	.	yes	.	.
B0041.9	B0041.9	snoRNA	4.71e-05	3.23e-05	6.2e-05	1.91694	0.938807	9.44e-09	1.61e-07	.	.	.	yes	.	.
F57B9.10	rpn-6.1	coding	6.68e-05	4.59e-05	8.78e-05	1.91458	0.937028	1.6e-07	2.02e-06	.	yes	.	yes	.	.
F09G2.9	F09G2.9	coding	0.000728556	0.000500172	0.00095694	1.91322	0.936003	7.64e-10	1.65e-08	.	yes	.	yes	.	.
F40F11.4	F40F11.4	coding	2.35e-05	1.62e-05	3.09e-05	1.91229	0.935301	1.03e-05	8.14e-05	yes	yes	.	.	.	.
K02F3.4	zip-2	coding	0.000164945	0.000113314	0.000216577	1.9113	0.934554	1.32e-10	3.38e-09	.	yes	.	yes	.	.
K06C4.19	K06C4.19	ncRNA	3.18e-05	2.18e-05	4.17e-05	1.90973	0.93337	1.06e-07	1.41e-06	yes	.	.	yes	.	.
W06H8.8	ttn-1	coding	0.00330821	0.00227625	0.00434016	1.90672	0.931092	3.16e-09	5.86e-08	yes	.	.	yes	.	.
T28D9.4	T28D9.4	coding	3.35e-05	2.3e-05	4.39e-05	1.90438	0.929319	2.79e-08	4.26e-07	yes	yes	.	yes	.	.
F21F3.6	F21F3.6	coding	0.000279008	0.000192133	0.000365883	1.90432	0.929278	1.35e-10	3.43e-09	yes	yes	.	yes	.	.
C13F10.7	C13F10.7	coding	0.000161254	0.000111077	0.000211431	1.90347	0.928631	6.91e-11	1.88e-09	yes	yes	.	yes	yes	1.56924
B0024.13	B0024.13	coding	3.74e-05	2.58e-05	4.91e-05	1.90078	0.926593	3.07e-08	4.62e-07	yes	.	.	.	.	.
D1054.18	D1054.18	coding	1.38e-05	9.54e-06	1.81e-05	1.90028	0.926208	4.69e-06	4.09e-05	.	.	.	.	.	.
C49H3.11	rps-2	coding	0.000864576	0.000596236	0.00113292	1.90011	0.926084	2.24e-10	5.44e-09	.	yes	.	yes	.	.
Y40B1B.5	eif-3.J	coding	4.8e-05	3.31e-05	6.29e-05	1.89984	0.925875	1.93e-08	3.05e-07	.	yes	.	yes	.	.
Y94H6A.5	Y94H6A.5	coding	0.00019243	0.00013274	0.000252121	1.89936	0.925513	2.46e-09	4.7e-08	yes	yes	yes	.	.	.
ZK1236.7	ZK1236.7	coding	9.23e-05	6.37e-05	0.000120984	1.89929	0.925462	1.98e-09	3.86e-08	.	yes	.	yes	.	.
Y95B8A.8	Y95B8A.8	coding	3.77e-05	2.6e-05	4.93e-05	1.89893	0.925187	9.52e-09	1.62e-07	.	.	.	.	.	.
T28C6.6	col-3	coding	3.37e-05	2.33e-05	4.41e-05	1.89682	0.923579	3.44e-08	5.1e-07	.	.	.	yes	.	.
AC8.5	AC8.5	Coding_pseudogene	1.66e-05	1.14e-05	2.17e-05	1.89679	0.923562	2.28e-07	2.75e-06	.	.	.	yes	.	.
C01F6.8	icl-1	coding	7.82e-05	5.4e-05	0.000102355	1.89671	0.923498	2.62e-09	4.95e-08	.	yes	.	.	.	.
K04C2.3	K04C2.3	coding	4.79e-05	3.31e-05	6.28e-05	1.89575	0.922767	2.34e-08	3.65e-07	.	yes	.	yes	.	.
T10C6.13	his-2	coding	8.37e-05	5.79e-05	0.000109424	1.88937	0.917907	2.94e-07	3.48e-06	.	.	.	yes	.	.
Y54E2A.8	Y54E2A.8	coding	3.17e-05	2.2e-05	4.15e-05	1.88865	0.917355	4.4e-08	6.3e-07	.	yes	.	yes	.	.
T07C4.12	T07C4.12	coding	1.21e-05	8.41e-06	1.59e-05	1.88774	0.916662	8.58e-06	6.95e-05	.	.	.	.	.	.
W07E11.4	flp-28	coding	1.66e-05	1.15e-05	2.17e-05	1.88626	0.915527	1.64e-06	1.62e-05	.	.	.	yes	.	.
Y69A2AR.28	Y69A2AR.28	coding	1.2e-05	8.35e-06	1.57e-05	1.8851	0.914643	7.18e-06	5.96e-05	yes	yes	.	yes	.	.
C52E4.6	cyl-1	ncRNA	0.000111629	7.74e-05	0.00014585	1.88419	0.913944	6.44e-10	1.41e-08	.	yes	.	yes	.	.
CD4.4	vps-37	coding	1.54e-05	1.06e-05	2.01e-05	1.88414	0.913909	5.88e-07	6.37e-06	.	yes	.	.	.	.
Y49E10.30	Y49E10.30	coding	1.03e-05	7.18e-06	1.35e-05	1.88392	0.913739	3.16e-05	0.000216301	.	.	.	yes	.	.
C01G10.10	C01G10.10	coding	2.37e-05	1.65e-05	3.1e-05	1.88196	0.912238	1.2e-07	1.57e-06	yes	.	.	yes	.	.
Y56A3A.21	trap-4	coding	0.000109452	7.6e-05	0.000142901	1.88021	0.910897	9.87e-10	2.1e-08	.	yes	.	yes	.	.
F58G1.4	dct-18	coding	3.42e-05	2.38e-05	4.47e-05	1.88018	0.910872	4.94e-08	7.01e-07	.	.	.	yes	.	.
H22K11.1	asp-3	coding	0.000293591	0.000203976	0.000383206	1.87868	0.90972	2.56e-10	6.1e-09	.	.	.	yes	yes	0.570878
F46E10.9	dpy-11	coding	0.000129944	9.04e-05	0.000169511	1.8756	0.907354	1.71e-09	3.38e-08	yes	yes	.	yes	.	.
C24A8.3	pqn-15	coding	7.76e-05	5.4e-05	0.000101131	1.87216	0.904702	1.71e-07	2.12e-06	.	.	.	yes	.	.
C25G4.4	tag-347	coding	1.52e-05	1.06e-05	1.97e-05	1.86918	0.902405	1.82e-06	1.77e-05	.	yes	.	yes	.	.
F15E11.13	F15E11.13	coding	0.000378275	0.000263933	0.000492618	1.86645	0.900296	4.95e-10	1.12e-08	.	.	.	.	.	.
C43E11.1	acin-1	coding	0.000121636	8.49e-05	0.000158347	1.86456	0.898832	1.58e-09	3.16e-08	.	yes	.	yes	.	.
ZK550.4	ZK550.4	coding	5.49e-05	3.84e-05	7.14e-05	1.86174	0.896655	3.24e-08	4.83e-07	yes	yes	.	yes	.	.
F26F12.1	col-140	coding	0.000770048	0.000538515	0.00100158	1.85989	0.89522	1.1e-09	2.32e-08	.	yes	.	yes	yes	0.402772
F59D8.3	F59D8.3	ncRNA	0.000129964	9.09e-05	0.000169036	1.85976	0.895113	5.91e-10	1.3e-08	yes	.	.	yes	yes	0.251253
W02D9.3	W02D9.3	coding	2.11e-05	1.47e-05	2.74e-05	1.85906	0.89457	1.48e-07	1.89e-06	.	yes	.	yes	.	.
C03D6.5	asfl-1	coding	4.94e-05	3.46e-05	6.43e-05	1.85719	0.893122	3.95e-08	5.78e-07	.	yes	.	yes	.	.
Y56A3A.22	Y56A3A.22	coding	8.34e-05	5.84e-05	0.000108391	1.85465	0.891149	6.15e-09	1.09e-07	.	yes	.	yes	.	.
ZK632.14	ZK632.14	coding	4.04e-05	2.83e-05	5.25e-05	1.85461	0.891119	1.66e-07	2.07e-06	yes	yes	.	.	.	.
F40F8.11	F40F8.11	coding	8.41e-05	5.9e-05	0.00010916	1.85126	0.888506	1.3e-08	2.16e-07	yes	yes	.	yes	.	.
B0336.6	abi-1	coding	0.000134291	9.42e-05	0.000174382	1.8512	0.888463	1.01e-09	2.14e-08	.	yes	.	.	.	.
F45F2.13	his-6	coding	7.52e-05	5.27e-05	9.76e-05	1.84976	0.887338	3.61e-08	5.32e-07	.	.	.	yes	.	.
F40F11.1	rps-11	coding	0.000302607	0.000212481	0.000392733	1.84833	0.886219	5.57e-10	1.24e-08	.	yes	.	yes	yes	0.709331
Y66D12A.23	nars-2	coding	0.000104531	7.34e-05	0.000135657	1.84807	0.886016	1.03e-07	1.38e-06	yes	yes	.	yes	.	.
VW02B12L.3	ebp-2	coding	6.01e-05	4.22e-05	7.79e-05	1.84656	0.884839	8.76e-08	1.19e-06	.	yes	.	yes	.	.
Y7A5A.3	Y7A5A.3	coding	1.49e-05	1.05e-05	1.93e-05	1.84385	0.88272	1.44e-05	0.000107984	.	.	.	yes	.	.
F57F5.1	F57F5.1	coding	0.000585946	0.00041208	0.000759812	1.84385	0.882717	1.12e-09	2.35e-08	.	.	.	.	.	.
F21D5.6	F21D5.6	coding	3.61e-05	2.54e-05	4.68e-05	1.84275	0.881858	1.79e-07	2.21e-06	.	yes	.	.	.	.
F44E2.3	F44E2.3	coding	4.74e-05	3.33e-05	6.14e-05	1.84159	0.880949	7.33e-08	1.01e-06	.	.	.	.	.	.
F55D10.2	rpl-25.1	coding	0.00021358	0.000150509	0.000276651	1.8381	0.878216	1.02e-09	2.16e-08	.	.	.	yes	.	.
F43E2.1	F43E2.1	coding	3.4e-05	2.4e-05	4.41e-05	1.83658	0.877024	9.63e-07	1.01e-05	.	yes	.	.	.	.
F07B7.15	F07B7.15	ncRNA	5.49e-05	3.87e-05	7.11e-05	1.83558	0.876237	1.67e-07	2.08e-06	yes	.	.	yes	.	.
F44G4.1	F44G4.1	coding	0.000109816	7.76e-05	0.00014208	1.83207	0.873476	6.3e-09	1.11e-07	.	yes	.	.	.	.
F11A10.8	cpsf-4	coding	6.82e-05	4.82e-05	8.81e-05	1.82654	0.869112	6.06e-08	8.44e-07	.	yes	.	.	.	.
ZC15.8	pqn-94	coding	1.84e-05	1.31e-05	2.38e-05	1.8256	0.868371	1.35e-06	1.36e-05	.	.	.	.	.	.
M04F3.2	M04F3.2	coding	1.13e-05	8.03e-06	1.46e-05	1.82484	0.867771	2.74e-05	0.000190487	.	.	.	yes	.	.
F07B7.11	his-54	coding	9.18e-05	6.5e-05	0.000118552	1.8242	0.867266	1.81e-08	2.87e-07	yes	.	.	yes	.	.
Y19D10B.7	Y19D10B.7	coding	0.000440438	0.000311941	0.000568935	1.82385	0.866989	2.74e-09	5.15e-08	.	.	.	.	.	.
F23H11.5	F23H11.5	coding	6.13e-05	4.34e-05	7.92e-05	1.82321	0.866479	6.17e-08	8.55e-07	.	.	.	yes	.	.
Y71F9B.3	yop-1	coding	9.91e-05	7.02e-05	0.000127946	1.82216	0.86565	1.55e-08	2.53e-07	.	yes	.	yes	.	.
W10G6.3	mua-6	coding	3.82e-05	2.71e-05	4.94e-05	1.8205	0.864334	5.42e-07	5.92e-06	.	.	.	yes	.	.
K02D7.5	K02D7.5	coding	1.73e-05	1.23e-05	2.23e-05	1.82016	0.864061	1.51e-05	0.000112833	.	yes	.	yes	.	.
F57C9.7	F57C9.7	coding	4.07e-05	2.89e-05	5.25e-05	1.81729	0.861791	2e-07	2.44e-06	yes	yes	.	.	.	.
F47B7.7	F47B7.7	coding	3.41e-05	2.42e-05	4.4e-05	1.8169	0.861483	2.19e-07	2.65e-06	yes	.	.	yes	.	.
C14A6.1	clec-48	coding	2.8e-05	1.99e-05	3.61e-05	1.81685	0.861442	5.99e-07	6.48e-06	.	.	.	yes	.	.
T05B11.9	T05B11.9	ncRNA	1.7e-05	1.21e-05	2.19e-05	1.81596	0.860733	3.32e-06	3.04e-05	.	.	.	yes	.	.
Y65B4BL.4	Y65B4BL.4	coding	1.95e-05	1.39e-05	2.52e-05	1.81559	0.860439	1.46e-06	1.46e-05	.	yes	.	yes	yes	0.513459
K06C4.23	K06C4.23	ncRNA	6.13e-05	4.36e-05	7.9e-05	1.81357	0.858834	2.04e-07	2.49e-06	yes	.	.	yes	.	.
K06C4.4	his-20	coding	9.12e-05	6.49e-05	0.000117503	1.81042	0.856326	2.73e-08	4.18e-07	yes	.	.	yes	.	.
C25D7.10	C25D7.10	coding	5.86e-05	4.17e-05	7.55e-05	1.80991	0.855922	1.13e-07	1.49e-06	.	.	.	.	.	.
F56A4.2	F56A4.2	coding	1.03e-05	7.36e-06	1.33e-05	1.80609	0.852867	0.000135986	0.000775057	yes	.	.	yes	.	.
Y40B1B.7	Y40B1B.7	coding	0.000108552	7.74e-05	0.000139683	1.80418	0.851347	1.38e-08	2.26e-07	.	.	.	.	.	.
ZK686.1	ZK686.1	coding	2.37e-05	1.69e-05	3.04e-05	1.79992	0.847936	4.55e-07	5.05e-06	.	.	.	.	.	.
F15E11.15	F15E11.15	coding	2.96e-05	2.11e-05	3.8e-05	1.79983	0.847863	2.93e-07	3.47e-06	yes	.	.	.	yes	0.441843
T10C6.19	T10C6.19	ncRNA	5.27e-05	3.77e-05	6.77e-05	1.79551	0.84439	5.43e-07	5.92e-06	yes	.	.	yes	.	.
C29G2.2	C29G2.2	coding	1e-05	7.17e-06	1.28e-05	1.79126	0.840974	0.000535201	0.00250302	.	.	.	.	.	.
F55G1.2	his-59	coding	0.000318235	0.00022822	0.00040825	1.78884	0.839028	4.91e-09	8.83e-08	.	yes	.	yes	.	.
Y25C1A.8	Y25C1A.8	coding	5.39e-05	3.86e-05	6.91e-05	1.78726	0.837752	1.6e-07	2.02e-06	yes	yes	.	.	yes	0.425497
W07G4.5	W07G4.5	coding	1.56e-05	1.12e-05	2e-05	1.7847	0.835682	1.07e-05	8.43e-05	.	.	.	.	.	.
F35H10.11	his-29	coding	7.45e-05	5.35e-05	9.55e-05	1.78345	0.834671	6.09e-08	8.48e-07	.	.	.	yes	.	.
C08F8.1	pfd-1	coding	5.33e-05	3.84e-05	6.83e-05	1.78158	0.833154	5.1e-07	5.6e-06	.	.	.	.	.	.
W03D8.9	W03D8.9	coding	1.38e-05	9.89e-06	1.76e-05	1.78071	0.832449	2.78e-05	0.000192919	.	yes	.	yes	yes	0.599621
T18D3.4	myo-2	coding	0.000902226	0.000649283	0.00115517	1.77915	0.831185	1.53e-08	2.49e-07	.	.	.	yes	yes	0.505001
Y24D9A.2	set-21	coding	2.47e-05	1.78e-05	3.16e-05	1.7751	0.827898	5.67e-07	6.17e-06	.	yes	.	yes	.	.
C18E3.9	C18E3.9	coding	1.72e-05	1.24e-05	2.2e-05	1.77496	0.827786	4.56e-06	3.99e-05	yes	yes	.	.	.	.
C50C3.1	C50C3.1	coding	2.51e-05	1.81e-05	3.21e-05	1.77303	0.826218	1.97e-06	1.89e-05	yes	yes	.	.	yes	0.565526
C27C7.1	C27C7.1	coding	1.84e-05	1.33e-05	2.36e-05	1.77294	0.82614	1.52e-06	1.51e-05	.	yes	.	yes	yes	0.530429
C16B8.3	C16B8.3	coding	1.26e-05	9.09e-06	1.61e-05	1.77273	0.82597	2.28e-05	0.000162505	.	.	.	yes	.	.
F59A3.4	F59A3.4	coding	2.96e-05	2.14e-05	3.78e-05	1.76859	0.822602	1e-06	1.04e-05	.	yes	.	.	.	.
F35D11.11	dyf-14	coding	6.23e-05	4.5e-05	7.96e-05	1.76702	0.821321	2.73e-07	3.24e-06	yes	.	.	yes	.	.
T27A3.4	T27A3.4	coding	2.22e-05	1.61e-05	2.84e-05	1.7664	0.820809	3.19e-06	2.95e-05	.	yes	.	yes	yes	0.497944
E01G4.3	E01G4.3	coding	1.99e-05	1.44e-05	2.55e-05	1.76577	0.820301	3.69e-06	3.31e-05	.	yes	.	yes	.	.
ZK131.10	his-16	coding	0.000213307	0.000154298	0.000272317	1.76487	0.819564	4.19e-09	7.64e-08	yes	.	.	yes	.	.
C26B2.7	C26B2.7	coding	2.21e-05	1.6e-05	2.82e-05	1.76395	0.818807	1.56e-06	1.54e-05	.	yes	.	yes	.	.
F23C8.13	F23C8.13	coding	1.9e-05	1.37e-05	2.42e-05	1.76284	0.817902	6.98e-06	5.81e-05	yes	.	yes	yes	.	.
T19B10.4	pqn-70	ncRNA	9.79e-05	7.09e-05	0.000124942	1.76271	0.817795	2.88e-08	4.35e-07	.	yes	.	yes	.	.
Y37D8A.11	Y37D8A.11	coding	0.000112057	8.12e-05	0.000142894	1.75936	0.815053	2.53e-08	3.92e-07	yes	yes	.	yes	.	.
F32H2.10	F32H2.10	coding	1.27e-05	9.21e-06	1.62e-05	1.75863	0.814453	4.04e-05	0.000269129	.	.	.	.	.	.
C47G2.3	C47G2.3	coding	1.61e-05	1.17e-05	2.05e-05	1.7579	0.81385	9.68e-06	7.71e-05	.	yes	.	yes	.	.
K03H1.13	K03H1.13	coding	2.08e-05	1.51e-05	2.66e-05	1.7571	0.813198	5.23e-05	0.000337852	yes	.	.	.	.	.
F45F2.3	his-5	coding	0.000417788	0.000303325	0.000532251	1.75472	0.811242	2.85e-08	4.32e-07	.	.	.	yes	.	.
T13A10.5	nlp-16	coding	1.29e-05	9.35e-06	1.64e-05	1.75443	0.811	2.89e-05	0.000200084	.	.	.	.	.	.
W05B10.2	ccch-3	coding	5.85e-05	4.25e-05	7.45e-05	1.75213	0.809113	9.12e-07	9.6e-06	yes	yes	.	.	.	.
Y47D3A.14	Y47D3A.14	coding	1.98e-05	1.44e-05	2.52e-05	1.75182	0.808854	5.32e-05	0.000342755	.	.	.	yes	.	.
F36F2.3	tag-214	coding	0.000269691	0.000196046	0.000343336	1.75131	0.808432	2.89e-08	4.36e-07	.	yes	.	.	.	.
F37B4.2	ifc-1	coding	5.18e-05	3.76e-05	6.59e-05	1.75095	0.808137	8.1e-07	8.6e-06	.	.	.	yes	.	.
C01F6.9	C01F6.9	coding	2.82e-05	2.05e-05	3.59e-05	1.75044	0.807722	1.76e-06	1.72e-05	.	.	.	.	.	.
F11G11.5	F11G11.5	coding	2.23e-05	1.62e-05	2.84e-05	1.7487	0.806286	3.58e-06	3.23e-05	.	yes	.	yes	.	.
C52E4.1	cpr-1	coding	0.000517346	0.000376631	0.000658062	1.74723	0.805072	3.09e-08	4.63e-07	.	yes	.	yes	yes	0.42409
Y65B4BL.7	Y65B4BL.7	coding	1.45e-05	1.06e-05	1.84e-05	1.74149	0.800322	1.34e-05	0.000101864	yes	yes	.	.	.	.
T05H4.1	acl-8	coding	4.26e-05	3.11e-05	5.41e-05	1.74077	0.799723	1.94e-06	1.87e-05	.	yes	.	.	.	.
T03F6.2	dnj-17	coding	8.69e-05	6.35e-05	0.000110393	1.73932	0.79852	2.31e-07	2.79e-06	yes	yes	.	.	.	.
M01F1.2	rpl-16	coding	0.000393224	0.00028737	0.000499079	1.73671	0.796361	2.88e-08	4.35e-07	.	yes	.	yes	.	.
R05F9.1	R05F9.1	coding	0.000182999	0.000133897	0.000232101	1.73344	0.793636	9.6e-07	1e-05	yes	yes	.	yes	.	.
C01F1.6	C01F1.6	coding	6.25e-05	4.57e-05	7.93e-05	1.73342	0.793625	1.62e-06	1.6e-05	.	yes	.	yes	.	.
T04A8.6	T04A8.6	coding	7.54e-05	5.52e-05	9.56e-05	1.73271	0.793026	2.55e-07	3.05e-06	yes	yes	.	.	.	.
F08G2.1	his-44	coding	0.000197867	0.000144906	0.000250829	1.73098	0.791589	2.24e-08	3.52e-07	.	.	.	yes	.	.
F53A9.10	tnt-2	coding	0.000413654	0.00030311	0.000524197	1.7294	0.790268	4.3e-08	6.19e-07	.	.	.	yes	.	.
T10C6.5	T10C6.5	coding	9.84e-05	7.21e-05	0.000124655	1.72906	0.78999	1.27e-07	1.66e-06	.	yes	.	yes	.	.
C15H9.9	C15H9.9	coding	3.57e-05	2.62e-05	4.52e-05	1.72872	0.789704	4.81e-06	4.17e-05	yes	.	.	.	.	.
K08D12.6	K08D12.6	coding	0.00225686	0.0016542	0.00285953	1.72864	0.78964	2.14e-07	2.6e-06	.	.	.	yes	.	.
F25H2.6	F25H2.6	coding	0.000120555	8.84e-05	0.000152736	1.72829	0.789345	3.73e-07	4.25e-06	.	yes	.	.	.	.
F30H5.4	F30H5.4	snoRNA	0.000871622	0.000640637	0.00110261	1.72111	0.783341	4.83e-07	5.35e-06	.	.	.	yes	.	.
M88.7	M88.7	coding	3.27e-05	2.4e-05	4.13e-05	1.72093	0.783189	5.97e-06	5.08e-05	yes	.	.	.	.	.
F17E9.9	his-34	coding	4.58e-05	3.37e-05	5.8e-05	1.71787	0.780623	9.81e-07	1.02e-05	.	.	.	yes	.	.
T04C12.17	T04C12.17	ncRNA	0.000619918	0.000456608	0.000783228	1.71532	0.778477	1.02e-07	1.36e-06	.	.	.	yes	.	.
C16C2.4	C16C2.4	coding	0.000123401	9.09e-05	0.000155888	1.7147	0.777956	8.72e-08	1.19e-06	.	yes	.	.	.	.
Y73B3A.17	Y73B3A.17	Coding_pseudogene	0.000149964	0.000110599	0.000189329	1.71185	0.775557	8.96e-08	1.21e-06	.	.	.	yes	yes	0.522033
F52A8.2	gpb-2	coding	1.09e-05	8.05e-06	1.38e-05	1.71141	0.775187	0.000130476	0.000750475	yes	yes	.	yes	.	.
W04D2.5	W04D2.5	coding	4.33e-05	3.19e-05	5.46e-05	1.71029	0.774242	3.34e-06	3.05e-05	yes	yes	.	.	.	.
R193.2	R193.2	coding	0.000138347	0.000102093	0.0001746	1.71021	0.77417	3.56e-07	4.1e-06	yes	.	yes	yes	yes	0.360618
C37A2.8	C37A2.8	coding	0.0001231	9.08e-05	0.000155357	1.71016	0.774133	1.3e-07	1.68e-06	yes	.	.	.	.	.
C14A4.11	C14A4.11	coding	4.13e-05	3.05e-05	5.21e-05	1.7087	0.772902	6.65e-06	5.57e-05	.	yes	.	.	.	.
K09F6.9	K09F6.9	coding	4.97e-05	3.67e-05	6.27e-05	1.70817	0.772456	3.62e-06	3.26e-05	yes	.	.	yes	.	.
C33H5.15	sgo-1	coding	4.11e-05	3.04e-05	5.19e-05	1.70746	0.771855	3.86e-06	3.45e-05	.	yes	.	.	.	.
B0222.6	col-144	coding	3.36e-05	2.48e-05	4.23e-05	1.70743	0.771824	3.3e-06	3.02e-05	.	.	.	yes	.	.
T25F10.6	T25F10.6	coding	0.000564806	0.00041752	0.000712092	1.70553	0.770219	1.56e-07	1.98e-06	yes	.	.	yes	.	.
T22A3.3	lst-1	coding	3.96e-05	2.93e-05	4.99e-05	1.70356	0.768551	5.3e-06	4.56e-05	.	yes	.	.	.	.
F10E9.8	sas-4	coding	6.87e-05	5.08e-05	8.66e-05	1.70295	0.768039	1.04e-06	1.08e-05	.	yes	.	.	.	.
C11G6.3	C11G6.3	coding	2.93e-05	2.17e-05	3.69e-05	1.70053	0.765984	3.14e-06	2.9e-05	.	.	.	yes	.	.
F53A2.8	mtm-6	coding	8.92e-05	6.61e-05	0.000112398	1.70045	0.765914	1.51e-06	1.51e-05	yes	yes	.	yes	.	.
F21F8.3	asp-5	coding	6.19e-05	4.59e-05	7.8e-05	1.70021	0.765712	1.06e-06	1.1e-05	.	.	.	yes	.	.
K09H9.7	K09H9.7	coding	1.34e-05	9.94e-06	1.69e-05	1.69973	0.765309	6.75e-05	0.000421467	.	yes	.	yes	.	.
K06C4.2	his-28	coding	0.000395676	0.000293197	0.000498155	1.69905	0.764725	1.72e-07	2.12e-06	.	.	.	yes	.	.
R05D3.8	R05D3.8	coding	3.7e-05	2.74e-05	4.66e-05	1.69875	0.764476	3.7e-06	3.32e-05	yes	yes	.	.	.	.
B0414.3	hil-5	coding	8.78e-05	6.51e-05	0.000110567	1.69827	0.764067	2.72e-07	3.23e-06	.	yes	.	yes	yes	0.591937
F33H2.3	F33H2.3	coding	6.13e-05	4.55e-05	7.71e-05	1.69466	0.760996	1.98e-06	1.9e-05	.	yes	.	.	.	.
Y105E8B.5	Y105E8B.5	coding	3.95e-05	2.93e-05	4.97e-05	1.69436	0.760739	1.65e-05	0.000121029	.	yes	.	yes	.	.
F35C5.6	clec-63	coding	0.000253582	0.000188257	0.000318906	1.69399	0.760424	1.64e-07	2.05e-06	.	yes	.	yes	yes	0.506258
W03C9.7	mex-1	coding	0.000169563	0.000125897	0.000213229	1.69367	0.760156	1.2e-07	1.56e-06	yes	yes	.	yes	yes	0.338941
F07B7.9	his-50	coding	0.000379763	0.000282369	0.000477158	1.68984	0.756886	1.71e-07	2.12e-06	.	.	.	yes	.	.
R74.8	R74.8	coding	0.000180312	0.000134096	0.000226528	1.68929	0.756419	3.37e-07	3.9e-06	.	yes	.	yes	.	.
K05G3.3	cah-3	coding	1.73e-05	1.29e-05	2.17e-05	1.68872	0.755927	4.19e-05	0.000276955	.	.	.	yes	.	.
ZK1058.9	ZK1058.9	coding	3.37e-05	2.51e-05	4.23e-05	1.68766	0.755026	9.24e-06	7.41e-05	yes	.	.	.	.	.
T27A3.1	T27A3.1	coding	8.72e-05	6.49e-05	0.000109452	1.68635	0.753908	1.07e-06	1.11e-05	.	.	.	.	.	.
ZK131.9	his-15	coding	0.000501252	0.000373324	0.00062918	1.68535	0.753046	1.3e-07	1.68e-06	.	.	.	yes	.	.
W03C9.3	rab-7	coding	0.000147797	0.000110116	0.000185478	1.68439	0.752224	2.79e-07	3.31e-06	yes	yes	.	yes	yes	0.686394
C01G8.6	C01G8.6	coding	2.36e-05	1.76e-05	2.97e-05	1.68413	0.752004	1.12e-05	8.71e-05	.	yes	.	yes	.	.
F56D1.7	daz-1	coding	0.000291547	0.000217307	0.000365787	1.68327	0.751271	1.54e-07	1.96e-06	.	yes	.	.	yes	0.566325
M01F1.3	M01F1.3	coding	0.000411401	0.000306841	0.000515961	1.68153	0.74977	1.72e-07	2.13e-06	.	yes	.	yes	.	.
F48F7.4	pqn-39	coding	3.62e-05	2.7e-05	4.55e-05	1.68152	0.749763	4.36e-06	3.85e-05	.	.	.	yes	.	.
Y75B8A.7	Y75B8A.7	coding	0.000254863	0.000190112	0.000319614	1.68118	0.749476	2.28e-07	2.76e-06	.	yes	.	yes	.	.
F12F6.12	F12F6.12	ncRNA	1.54e-05	1.15e-05	1.93e-05	1.6808	0.749152	4.19e-05	0.000276955	yes	.	.	yes	.	.
Y73E7A.6	Y73E7A.6	coding	1.08e-05	8.04e-06	1.35e-05	1.68038	0.74879	0.000204134	0.00110062	.	yes	.	.	.	.
T21H3.3	cmd-1	coding	0.000162227	0.000121141	0.000203313	1.67831	0.747013	1.87e-07	2.29e-06	.	yes	.	yes	.	.
Y66D12A.8	Y66D12A.8	coding	8.03e-05	6e-05	0.000100668	1.67781	0.746575	1.74e-06	1.7e-05	.	yes	.	.	.	.
F55F3.3	nkb-3	coding	8.01e-05	5.98e-05	0.000100269	1.67547	0.744569	1.33e-06	1.34e-05	.	.	.	yes	.	.
F22A3.1	ets-4	coding	5.54e-05	4.14e-05	6.93e-05	1.67396	0.743262	5.19e-06	4.47e-05	yes	.	.	yes	.	.
K01A11.3	K01A11.3	coding	2.73e-05	2.04e-05	3.41e-05	1.67294	0.742388	2.36e-05	0.000167549	.	yes	yes	yes	.	.
F42H10.3	F42H10.3	coding	1.31e-05	9.81e-06	1.64e-05	1.672	0.741574	0.000425281	0.00205233	yes	.	.	.	.	.
F12F6.19	F12F6.19	ncRNA	1.56e-05	1.17e-05	1.95e-05	1.67113	0.74082	4.2e-05	0.000277496	yes	.	.	yes	.	.
F10E7.2	F10E7.2	coding	6.98e-05	5.23e-05	8.74e-05	1.67104	0.740744	2.36e-06	2.23e-05	yes	yes	.	yes	.	.
C39D10.7	C39D10.7	coding	0.000345224	0.000258528	0.00043192	1.67069	0.740445	2.45e-07	2.93e-06	.	.	.	yes	yes	0.390213
C26F1.7	hint-3	coding	1.25e-05	9.33e-06	1.56e-05	1.67045	0.740236	0.000121042	0.000702655	.	.	.	.	.	.
Y95D11A.3	Y95D11A.3	coding	3.42e-05	2.56e-05	4.27e-05	1.66989	0.739753	7.5e-06	6.16e-05	.	yes	.	.	.	.
R08E3.3	R08E3.3	coding	1.73e-05	1.29e-05	2.16e-05	1.66979	0.73967	3.34e-05	0.000227088	.	yes	.	.	.	.
F55D12.5	F55D12.5	coding	0.000235779	0.000176758	0.000294799	1.66781	0.737958	3.58e-07	4.12e-06	.	.	.	yes	yes	0.596743
Y76A2B.4	Y76A2B.4	coding	1.48e-05	1.11e-05	1.85e-05	1.66659	0.736898	7.51e-05	0.00046285	.	yes	.	yes	.	.
F52B5.6	rpl-25.2	coding	0.000823989	0.000618332	0.00102965	1.6652	0.735695	6.18e-07	6.65e-06	.	yes	.	yes	.	.
ZC204.2	ZC204.2	coding	1.7e-05	1.28e-05	2.13e-05	1.66493	0.73546	4.75e-05	0.0003081	.	.	.	yes	.	.
F27C1.6	F27C1.6	coding	0.000150325	0.000112833	0.000187816	1.66454	0.735123	5.05e-07	5.57e-06	yes	yes	.	yes	.	.
PAR2.1	mtss-1	coding	3.92e-05	2.94e-05	4.9e-05	1.66423	0.734858	1.34e-05	0.000101864	.	yes	.	.	.	.
T28C6.4	col-117	coding	2.32e-05	1.75e-05	2.9e-05	1.66417	0.734803	1.62e-05	0.000119552	.	.	.	yes	.	.
K06C4.10	his-18	coding	0.000473146	0.000355275	0.000591017	1.66355	0.734263	4.99e-07	5.51e-06	.	.	.	yes	.	.
Y54E10BR.4	Y54E10BR.4	coding	8.56e-05	6.43e-05	0.00010689	1.66258	0.733428	3.21e-06	2.97e-05	.	yes	.	yes	.	.
F45H10.3	F45H10.3	coding	3.13e-05	2.35e-05	3.91e-05	1.66043	0.731561	9.43e-06	7.55e-05	.	yes	.	yes	.	.
Y108G3AL.3	Y108G3AL.3	coding	7.41e-05	5.58e-05	9.25e-05	1.65912	0.730417	6.02e-06	5.12e-05	yes	.	.	yes	.	.
C17F4.7	C17F4.7	coding	0.000170775	0.00012845	0.000213101	1.65902	0.730327	4.04e-07	4.55e-06	.	.	.	yes	.	.
Y73B6BL.5	seu-1	coding	0.000192081	0.000144537	0.000239624	1.65787	0.72933	4.89e-07	5.4e-06	.	yes	.	yes	.	.
F19C7.1	F19C7.1	coding	2.61e-05	1.96e-05	3.25e-05	1.65547	0.727244	2.37e-05	0.000167898	yes	.	.	yes	.	.
Y43C5A.2	Y43C5A.2	coding	1.46e-05	1.1e-05	1.83e-05	1.65525	0.727053	0.000112666	0.000662789	.	.	.	.	.	.
Y65B4BL.9	Y65B4BL.9	ncRNA	1.17e-05	8.79e-06	1.45e-05	1.65445	0.726351	0.000377313	0.00184415	.	.	.	.	.	.
F56C9.6	F56C9.6	coding	0.000105658	7.96e-05	0.000131692	1.65394	0.725908	1.24e-06	1.26e-05	yes	yes	.	.	.	.
F44B9.4	cit-1.1	coding	4.51e-05	3.4e-05	5.62e-05	1.6539	0.725871	1.39e-05	0.000105282	yes	yes	.	yes	.	.
ZK1127.4	ZK1127.4	coding	5.74e-05	4.33e-05	7.16e-05	1.65345	0.725484	6.62e-06	5.55e-05	.	yes	.	.	.	.
AC8.1	pme-6	Coding_pseudogene	3.88e-05	2.92e-05	4.83e-05	1.65255	0.72469	2.71e-05	0.000188866	.	.	.	yes	.	.
T28D9.7	T28D9.7	coding	3.73e-05	2.81e-05	4.64e-05	1.64911	0.721691	1.39e-05	0.000105282	yes	.	.	yes	.	.
K07H8.6	vit-6	coding	0.0394741	0.0298051	0.0491431	1.64881	0.721429	0.000597918	0.00275049	yes	yes	.	yes	yes	0.292049
Y92H12A.1	src-1	coding	0.000388577	0.000293466	0.000483689	1.64819	0.720884	4.08e-06	3.63e-05	yes	yes	.	yes	.	.
Y54E10BR.3	Y54E10BR.3	coding	8.3e-05	6.27e-05	0.000103306	1.64678	0.719649	4.79e-06	4.16e-05	yes	yes	.	yes	.	.
F09E5.15	prdx-2	coding	9.77e-05	7.38e-05	0.000121522	1.64617	0.719114	1.28e-06	1.3e-05	.	yes	.	yes	.	.
F23C8.4	ubxn-1	coding	6e-05	4.54e-05	7.47e-05	1.64489	0.717991	5.05e-06	4.36e-05	.	yes	.	yes	.	.
R06C7.10	let-75	coding	0.00110834	0.000838315	0.00137837	1.64422	0.717403	1.91e-06	1.85e-05	yes	yes	.	yes	.	.
F53E4.1	F53E4.1	coding	0.000172661	0.000130636	0.000214686	1.64339	0.716673	3.19e-05	0.000218274	yes	yes	.	.	.	.
ZK809.5	ZK809.5	coding	0.000161419	0.000122145	0.000200693	1.64308	0.7164	6.75e-07	7.21e-06	.	yes	.	.	.	.
F58G4.1	myo-5	coding	0.000178095	0.000134805	0.000221385	1.64226	0.715684	7.23e-07	7.71e-06	.	.	.	yes	.	.
H12C20.2	pms-2	coding	0.00013096	9.91e-05	0.000162779	1.64189	0.715356	3.64e-05	0.000245501	yes	yes	.	.	.	.
C24B9.3	C24B9.3	coding	4.17e-05	3.15e-05	5.18e-05	1.64156	0.715068	1.62e-05	0.000119317	yes	yes	.	yes	.	.
T28F12.1	T28F12.1	coding	4.36e-05	3.31e-05	5.42e-05	1.63837	0.712263	2.84e-05	0.000197219	.	yes	.	yes	.	.
Y48G1BM.9	Y48G1BM.9	coding	2.27e-05	1.72e-05	2.82e-05	1.63798	0.711922	0.000320752	0.00161813	yes	.	.	yes	yes	0.614952
F38E9.5	F38E9.5	coding	2.18e-05	1.65e-05	2.7e-05	1.63785	0.7118	4.22e-05	0.000277883	.	.	.	yes	.	.
F54A3.6	F54A3.6	coding	3.97e-05	3.01e-05	4.93e-05	1.63693	0.710997	1.03e-05	8.13e-05	.	yes	.	yes	.	.
Y71F9AL.9	Y71F9AL.9	coding	0.000472222	0.000358214	0.00058623	1.63654	0.710645	1.21e-06	1.23e-05	.	yes	.	yes	.	.
F38B2.1	ifa-1	coding	7.28e-05	5.52e-05	9.03e-05	1.63585	0.710041	4.62e-06	4.03e-05	yes	.	.	.	.	.
R11D1.10	R11D1.10	ncRNA	2.51e-05	1.91e-05	3.12e-05	1.63579	0.709983	8.11e-05	0.000494934	yes	yes	.	.	.	.
F59B2.3	F59B2.3	coding	4.22e-05	3.2e-05	5.24e-05	1.63501	0.709302	2.51e-05	0.000176716	.	yes	.	.	.	.
F13H10.8	F13H10.8	coding	1.7e-05	1.29e-05	2.11e-05	1.6329	0.707436	0.000103212	0.000613749	.	yes	.	.	.	.
F33A8.3	cey-1	coding	0.000452475	0.000343798	0.000561152	1.63222	0.706831	1.11e-06	1.14e-05	yes	yes	.	yes	.	.
C16H3.2	lec-9	coding	1.82e-05	1.38e-05	2.25e-05	1.63179	0.706457	0.000112043	0.000660183	.	.	.	.	.	.
R09G11.2	nhr-1	coding	4.05e-05	3.08e-05	5.02e-05	1.63025	0.705097	0.000147431	0.000831654	yes	yes	.	yes	.	.
C02F5.12	C02F5.12	coding	1.01e-05	7.7e-06	1.26e-05	1.63018	0.705029	0.00107131	0.00454775	.	.	.	.	.	.
ZK1073.1	ZK1073.1	coding	2.89e-05	2.2e-05	3.58e-05	1.62981	0.704702	2.9e-05	0.000200477	yes	yes	.	yes	.	.
T23E7.2	T23E7.2	coding	0.000232208	0.000176828	0.000287588	1.62637	0.701659	1.16e-06	1.19e-05	yes	.	.	yes	yes	0.669287
K06C4.5	his-17	coding	9.84e-05	7.5e-05	0.000121912	1.62608	0.701394	4.37e-06	3.85e-05	.	.	.	yes	.	.
C34E7.1	pqn-18	coding	4.22e-05	3.22e-05	5.23e-05	1.62546	0.70085	4.75e-05	0.000308271	yes	yes	.	yes	.	.
F59C6.5	F59C6.5	coding	8.4e-05	6.4e-05	0.000103968	1.62441	0.699913	5.33e-06	4.58e-05	.	yes	.	.	.	.
T22B11.4	T22B11.4	coding	3.29e-05	2.51e-05	4.07e-05	1.62301	0.698672	2.57e-05	0.000180249	.	.	.	yes	.	.
F45F2.14	F45F2.14	ncRNA	4e-05	3.05e-05	4.95e-05	1.62254	0.698256	6.13e-05	0.000387059	yes	.	.	yes	.	.
C25D7.8	otub-1	coding	6.23e-05	4.75e-05	7.71e-05	1.6222	0.69795	1.07e-05	8.42e-05	.	yes	.	.	.	.
JC8.6	lin-54	coding	3.85e-05	2.94e-05	4.77e-05	1.62194	0.697716	1.38e-05	0.000105029	.	yes	.	.	.	.
Y67H2A.10	Y67H2A.10	coding	0.00020054	0.000152984	0.000248096	1.62171	0.697518	1.15e-06	1.18e-05	.	yes	.	yes	.	.
F20G4.2	F20G4.2	coding	0.000186628	0.000142389	0.000230867	1.62137	0.697217	1.38e-06	1.39e-05	.	yes	.	yes	yes	0.582675
K08D12.1	pbs-1	coding	4.94e-05	3.77e-05	6.11e-05	1.62108	0.696959	1.41e-05	0.000106558	.	yes	.	yes	.	.
ZK1320.12	taf-8	coding	6.96e-05	5.31e-05	8.6e-05	1.61898	0.695086	1.3e-05	9.93e-05	.	yes	.	.	.	.
F02A9.3	far-2	coding	0.000678163	0.000517992	0.000838335	1.61843	0.694597	1.85e-06	1.8e-05	.	yes	.	yes	.	.
W02A2.7	mex-5	coding	0.000437213	0.000333982	0.000540444	1.61819	0.694377	1.29e-06	1.31e-05	yes	yes	.	yes	yes	0.361894
K10C2.3	K10C2.3	coding	1.46e-05	1.12e-05	1.81e-05	1.6159	0.692341	0.000288043	0.00147946	.	.	.	.	.	.
Y37E3.17	Y37E3.17	coding	0.000452176	0.000345792	0.000558561	1.61531	0.691811	0.000271904	0.00140893	.	yes	yes	yes	yes	0.675675
F39G3.3	F39G3.3	coding	2.98e-05	2.28e-05	3.68e-05	1.61516	0.69168	3.13e-05	0.000214447	.	.	.	yes	.	.
F21F8.7	asp-6	coding	0.000828201	0.000633499	0.0010229	1.61469	0.691254	3.22e-06	2.97e-05	.	yes	.	yes	yes	0.692193
F19B10.9	sea-1	coding	2.13e-05	1.63e-05	2.63e-05	1.61447	0.691064	6.89e-05	0.000429366	.	.	.	yes	.	.
W07B8.5	cpr-5	coding	4.95e-05	3.79e-05	6.11e-05	1.6142	0.69082	2.6e-05	0.000182027	.	.	.	yes	yes	0.632449
R07H5.3	R07H5.3	coding	2.28e-05	1.75e-05	2.82e-05	1.61362	0.690297	3.5e-05	0.00023619	.	yes	.	.	.	.
F57F4.3	gfi-1	coding	0.00280192	0.00214416	0.00345968	1.61353	0.690223	9.02e-06	7.26e-05	yes	.	.	yes	yes	0.409537
T15B7.3	col-143	coding	0.000305719	0.000233962	0.000377475	1.6134	0.690105	1.89e-06	1.83e-05	.	.	.	yes	.	.
D2045.1	atx-2	coding	0.000288497	0.00022081	0.000356183	1.61307	0.689811	1.31e-06	1.32e-05	yes	yes	.	yes	yes	0.623929
F13B12.1	F13B12.1	coding	0.000151673	0.000116162	0.000187184	1.61141	0.688328	2.78e-06	2.6e-05	yes	yes	.	yes	.	.
F41H10.7	elo-5	coding	7.69e-05	5.89e-05	9.48e-05	1.60961	0.686715	1.5e-05	0.000111908	yes	.	.	.	.	.
Y47A7.2	Y47A7.2	coding	2.34e-05	1.79e-05	2.88e-05	1.60952	0.68663	8.41e-05	0.000511856	.	.	.	.	yes	1.72163
Y73E7A.1	Y73E7A.1	coding	4.03e-05	3.09e-05	4.96e-05	1.60859	0.685798	4.11e-05	0.00027294	.	.	.	yes	.	.
F45F2.12	his-8	coding	5.47e-05	4.19e-05	6.74e-05	1.60792	0.685197	3.13e-05	0.000214447	yes	.	.	yes	.	.
B0244.4	B0244.4	coding	5.12e-05	3.93e-05	6.31e-05	1.60509	0.682652	4.13e-05	0.000273453	.	.	.	.	.	.
F49C12.11	F49C12.11	coding	2.9e-05	2.23e-05	3.58e-05	1.6031	0.680869	4.37e-05	0.000287071	yes	yes	.	.	.	.
Y18D10A.17	car-1	coding	0.000474252	0.000364399	0.000584106	1.60293	0.680713	5.79e-06	4.94e-05	.	yes	.	yes	yes	0.51002
R12C12.2	ran-5	coding	0.000152391	0.000117127	0.000187655	1.60214	0.680004	3.85e-06	3.44e-05	.	yes	.	.	.	.
Y54H5A.1	Y54H5A.1	coding	0.000170771	0.000131293	0.000210249	1.60137	0.679307	1.81e-06	1.76e-05	yes	yes	.	.	.	.
W09H1.2	his-73	Coding_pseudogene	2.97e-05	2.28e-05	3.65e-05	1.60058	0.678596	1.88e-05	0.0001364	.	.	.	yes	.	.
F22E10.3	pgp-14	coding	0.000139905	0.000107634	0.000172175	1.59963	0.677736	2.41e-06	2.28e-05	.	.	.	.	.	.
Y56A3A.4	taf-12	coding	5.1e-05	3.92e-05	6.27e-05	1.59901	0.677177	6.1e-05	0.000384974	.	yes	.	yes	.	.
C01G8.1	C01G8.1	coding	0.000118564	9.13e-05	0.00014584	1.59758	0.675888	3.5e-06	3.17e-05	.	yes	.	yes	yes	0.474012
B0564.11	B0564.11	coding	2.08e-05	1.6e-05	2.56e-05	1.59664	0.675043	0.000131238	0.000753808	.	yes	.	.	.	.
F12F6.18	F12F6.18	ncRNA	1.52e-05	1.17e-05	1.87e-05	1.59654	0.67495	0.00021512	0.00114927	.	.	.	.	.	.
Y15E3A.5	Y15E3A.5	coding	1.23e-05	9.45e-06	1.51e-05	1.59508	0.673629	0.000904018	0.00393264	.	.	.	yes	.	.
F25H2.5	F25H2.5	coding	0.00028028	0.000216069	0.000344491	1.59436	0.672976	1.53e-06	1.52e-05	.	yes	.	yes	.	.
T23D8.5	his-67	coding	0.000175726	0.000135528	0.000215923	1.59319	0.67192	4.59e-06	4.01e-05	.	yes	.	yes	.	.
F56F3.5	rps-1	coding	0.00198696	0.00153261	0.00244132	1.59291	0.671668	1.31e-05	0.000100228	yes	yes	.	yes	.	.
F57F4.4	F57F4.4	coding	0.0027772	0.00214278	0.00341163	1.59215	0.670978	1.6e-05	0.000118417	.	.	.	yes	yes	0.410945
T07C4.11	T07C4.11	ncRNA	1.69e-05	1.3e-05	2.07e-05	1.59182	0.67068	0.000416337	0.00201028	.	yes	.	.	.	.
ZK973.1	ZK973.1	coding	0.000289035	0.000223087	0.000354982	1.59123	0.670138	9.59e-06	7.65e-05	.	yes	.	.	.	.
F32E10.2	F32E10.2	coding	8.78e-05	6.77e-05	0.000107777	1.59112	0.670047	1.13e-05	8.77e-05	yes	yes	.	.	.	.
Y92C3B.1	kbp-4	coding	4.6e-05	3.55e-05	5.64e-05	1.58973	0.668786	5.77e-05	0.000367788	.	.	.	.	.	.
R10D12.14	R10D12.14	coding	5.53e-05	4.27e-05	6.79e-05	1.58902	0.668134	3.29e-05	0.00022463	.	yes	.	yes	yes	0.605686
F44C4.3	cpr-4	coding	0.000390387	0.000301573	0.000479201	1.589	0.668121	3.4e-06	3.1e-05	.	.	.	yes	yes	0.60503
F23F1.10	F23F1.10	coding	1.34e-05	1.03e-05	1.64e-05	1.58876	0.667901	0.000613944	0.0028114	.	.	.	.	.	.
T28A8.5	T28A8.5	coding	1.48e-05	1.14e-05	1.81e-05	1.58857	0.667729	0.000370894	0.00181784	.	yes	.	.	.	.
B0393.1	rps-0	coding	0.00123508	0.000954322	0.00151584	1.5884	0.667573	8.77e-06	7.09e-05	.	.	.	yes	.	.
F52H3.6	F52H3.6	coding	1.03e-05	7.93e-06	1.26e-05	1.5871	0.666389	0.00238235	0.00889079	.	yes	.	.	yes	0.54835
R10D12.13	R10D12.13	coding	0.0001131	8.74e-05	0.000138759	1.58687	0.666188	5.75e-06	4.91e-05	.	yes	.	yes	yes	0.631646
T26C11.4	T26C11.4	coding	1.86e-05	1.44e-05	2.28e-05	1.58611	0.665489	0.000216439	0.00115491	.	.	.	yes	.	.
F02H6.2	F02H6.2	coding	2.89e-05	2.23e-05	3.54e-05	1.58454	0.664067	6.96e-05	0.000433499	.	.	.	.	.	.
Y113G7A.15	Y113G7A.15	coding	1.18e-05	9.1e-06	1.44e-05	1.5843	0.663843	0.00167699	0.0066647	yes	.	.	yes	.	.
F53A3.2	polh-1	coding	3.45e-05	2.67e-05	4.22e-05	1.58376	0.66335	4.37e-05	0.000287061	.	yes	.	yes	.	.
R09H10.3	R09H10.3	coding	1.07e-05	8.26e-06	1.31e-05	1.58329	0.662927	0.00290467	0.0105073	.	.	yes	.	.	.
T01B11.3	syx-4	coding	1.4e-05	1.09e-05	1.72e-05	1.58236	0.66208	0.00258298	0.00950808	.	yes	.	.	.	.
M163.1	M163.1	coding	2.86e-05	2.22e-05	3.51e-05	1.58223	0.661961	7.97e-05	0.000487978	.	.	.	yes	.	.
W08F4.8	cdc-37	coding	9.29e-05	7.19e-05	0.000113786	1.58154	0.661326	2.11e-05	0.000151742	yes	yes	.	yes	yes	0.603021
Y87G2A.1	Y87G2A.1	coding	0.00012531	9.71e-05	0.000153509	1.58076	0.660617	1.41e-05	0.000106472	.	yes	.	yes	.	.
K06A5.4	knl-2	coding	0.000192099	0.000148918	0.000235281	1.57994	0.659867	5.53e-06	4.73e-05	yes	yes	.	yes	.	.
R148.2	R148.2	coding	2.09e-05	1.62e-05	2.56e-05	1.57867	0.658708	0.000240223	0.0012672	.	yes	.	.	.	.
B0250.3	B0250.3	Coding_pseudogene	0.000507293	0.000393492	0.000621094	1.57841	0.658476	7.31e-06	6.04e-05	.	.	.	yes	.	.
Y65B4BR.5	Y65B4BR.5	coding	0.00027185	0.000210915	0.000332786	1.57782	0.65793	3.75e-06	3.36e-05	.	yes	.	yes	.	.
Y39B6A.43	Y39B6A.43	coding	3.24e-05	2.51e-05	3.96e-05	1.57764	0.657767	0.000132033	0.000756457	.	yes	.	yes	.	.
ZK616.5	ZK616.5	coding	4.42e-05	3.43e-05	5.41e-05	1.57573	0.656019	4.12e-05	0.000273453	.	yes	.	.	yes	0.571766
Y71G12B.1	Y71G12B.1	coding	0.000111034	8.62e-05	0.00013584	1.57535	0.655673	1.02e-05	8.07e-05	.	yes	.	yes	.	.
F57C7.3	sdn-1	coding	7.7e-05	5.98e-05	9.42e-05	1.57508	0.655425	3.93e-05	0.000263405	yes	.	.	yes	.	.
C06A5.11	sir-2.4	coding	3.1e-05	2.41e-05	3.79e-05	1.57382	0.654273	0.00012154	0.000705076	yes	.	.	.	.	.
K06B9.4	K06B9.4	coding	1.47e-05	1.14e-05	1.8e-05	1.57349	0.65397	0.00108379	0.00459652	yes	yes	.	.	.	.
C38C3.5	unc-60	coding	0.000308871	0.0002401	0.000377642	1.57285	0.653384	1.39e-05	0.000105282	.	yes	yes	yes	.	.
F53F4.14	F53F4.14	coding	9.2e-05	7.15e-05	0.000112453	1.57232	0.652898	1.7e-05	0.000124684	yes	yes	.	.	.	.
T10B5.3	T10B5.3	coding	0.000147346	0.00011459	0.000180103	1.57172	0.652343	1.07e-05	8.43e-05	.	yes	yes	.	.	.
M18.1	col-129	coding	0.000457387	0.000355721	0.000559052	1.5716	0.652238	5.97e-06	5.08e-05	yes	.	.	yes	yes	0.450373
T07C4.6	tbx-9	coding	4.11e-05	3.2e-05	5.03e-05	1.57106	0.651741	6.39e-05	0.000401211	.	.	.	yes	.	.
C04F6.1	vit-5	coding	0.0205401	0.0160027	0.0250775	1.56708	0.648078	0.000687899	0.00309837	.	yes	.	yes	yes	0.273574
F58B3.1	lys-4	coding	3.26e-05	2.54e-05	3.97e-05	1.56564	0.646748	7.74e-05	0.000475573	.	.	.	.	.	.
F49C12.13	vha-17	coding	7.43e-05	5.8e-05	9.07e-05	1.56434	0.645552	5.39e-05	0.000345946	yes	yes	.	.	.	.
Y45G5AL.1	Y45G5AL.1	coding	5.59e-05	4.36e-05	6.82e-05	1.56415	0.645382	7.25e-05	0.000449025	yes	yes	.	yes	.	.
ZK270.2	frm-1	coding	0.00419783	0.00327486	0.0051208	1.56367	0.644935	5.82e-05	0.000369914	yes	yes	.	yes	yes	0.443908
Y73B6BL.32	lsm-8	coding	2.18e-05	1.7e-05	2.66e-05	1.56363	0.644896	0.000127759	0.000736773	.	yes	.	.	.	.
Y39B6A.20	asp-1	coding	0.000996691	0.000777731	0.00121565	1.56307	0.644384	1.12e-05	8.75e-05	.	.	.	yes	yes	0.626068
K01G5.8	K01G5.8	coding	4.41e-05	3.44e-05	5.38e-05	1.56303	0.644343	7.41e-05	0.000457161	.	yes	.	yes	.	.
C53A5.3	hda-1	coding	0.000203041	0.000158445	0.000247637	1.56292	0.644241	7.91e-06	6.48e-05	.	yes	.	.	.	.
Y41D4B.4	Y41D4B.4	coding	7.96e-05	6.22e-05	9.71e-05	1.55994	0.641488	5.8e-05	0.000369245	.	yes	.	yes	.	.
F57B1.3	col-159	coding	0.000376681	0.0002943	0.000459062	1.55984	0.6414	7.8e-06	6.39e-05	.	.	.	yes	yes	0.614908
W05F2.3	W05F2.3	coding	0.00021243	0.000166025	0.000258836	1.55902	0.640641	5.88e-06	5.02e-05	.	yes	.	yes	yes	0.352723
Y92H12BR.8	Y92H12BR.8	coding	5.92e-05	4.63e-05	7.21e-05	1.55788	0.639583	0.000321194	0.00161943	.	yes	.	yes	.	.
B0464.9	B0464.9	coding	4.03e-05	3.15e-05	4.91e-05	1.55725	0.639	0.000148042	0.00083406	yes	yes	.	.	.	.
K08E3.4	K08E3.4	coding	0.000108554	8.49e-05	0.000132206	1.55714	0.638901	1.44e-05	0.000107984	yes	yes	.	yes	.	.
W10D9.4	nfyb-1	coding	5.15e-05	4.03e-05	6.27e-05	1.55641	0.638218	0.000133932	0.000766333	yes	yes	yes	.	.	.
Y41D4B.11	Y41D4B.11	coding	8.93e-05	6.99e-05	0.000108721	1.55524	0.637138	2.59e-05	0.000181387	.	yes	.	yes	.	.
F35G12.3	sel-5	coding	0.000205774	0.000161135	0.000250413	1.55406	0.636046	1.29e-05	9.92e-05	yes	yes	.	.	.	.
F13A7.14	F13A7.14	coding	3.62e-05	2.84e-05	4.41e-05	1.55385	0.635852	0.00011891	0.000694405	.	yes	.	yes	.	.
T01B7.3	rab-21	coding	2.51e-05	1.96e-05	3.05e-05	1.55319	0.635237	0.000370254	0.00181672	.	yes	.	.	.	.
T28B8.1	T28B8.1	coding	2.87e-05	2.25e-05	3.49e-05	1.55272	0.634796	0.000135679	0.000773811	.	.	.	yes	.	.
C35D10.11	msd-4	coding	1.63e-05	1.28e-05	1.99e-05	1.55271	0.634788	0.00108967	0.00461232	.	yes	.	yes	.	.
B0222.7	col-145	coding	1e-05	7.85e-06	1.22e-05	1.55173	0.633881	0.00378737	0.0131688	.	.	.	yes	.	.
F27B3.5	F27B3.5	coding	6.62e-05	5.19e-05	8.05e-05	1.55077	0.632985	7.96e-05	0.00048759	.	yes	.	.	.	.
Y22F5A.4	lys-1	coding	5.22e-05	4.1e-05	6.35e-05	1.55022	0.632475	8.79e-05	0.000531857	.	.	.	yes	.	.
T24F1.2	T24F1.2	coding	8.18e-05	6.42e-05	9.95e-05	1.54866	0.631024	0.00010896	0.000645748	.	yes	.	yes	.	.
W04B5.3	W04B5.3	coding	3.55e-05	2.78e-05	4.31e-05	1.54839	0.63077	0.000203456	0.00109831	.	.	.	yes	.	.
M60.2	M60.2	coding	7.85e-05	6.16e-05	9.54e-05	1.54796	0.630365	6e-05	0.000380377	yes	.	.	yes	.	.
ZK697.2	nhr-256	coding	1.73e-05	1.36e-05	2.1e-05	1.54768	0.630108	0.000776669	0.00343479	.	.	.	.	.	.
C07H6.4	C07H6.4	coding	0.000122101	9.59e-05	0.000148334	1.54726	0.62972	2.44e-05	0.000172424	.	yes	.	yes	.	.
Y69A2AR.18	Y69A2AR.18	coding	0.000233269	0.000183288	0.00028325	1.54539	0.627966	1.17e-05	9.05e-05	.	yes	.	yes	.	.
C50D2.10	C50D2.10	coding	1.4e-05	1.1e-05	1.69e-05	1.54329	0.626011	0.00204849	0.00784304	.	.	.	yes	.	.
F18E9.3	F18E9.3	coding	1.54e-05	1.21e-05	1.87e-05	1.54215	0.624939	0.000847468	0.00370498	.	.	.	.	yes	2.75403
T26E3.3	par-6	coding	2.9e-05	2.28e-05	3.51e-05	1.54157	0.6244	0.000241815	0.00127406	yes	yes	.	.	.	.
R04F11.3	R04F11.3	coding	0.000101339	7.98e-05	0.000122911	1.5409	0.62377	2.49e-05	0.000175273	.	yes	.	.	.	.
F31E3.5	eef-1A.1	coding	0.00439847	0.00346226	0.00533468	1.54081	0.623691	0.000120824	0.00070225	.	yes	.	yes	.	.
C03C10.1	kin-19	coding	0.000155256	0.000122224	0.000188288	1.54052	0.623419	1.52e-05	0.000113295	.	yes	.	yes	.	.
F54D10.2	fbxa-24	coding	4.13e-05	3.25e-05	5.01e-05	1.53952	0.622482	0.000259595	0.00135313	.	yes	.	yes	.	.
ZK1193.5	dve-1	coding	3.78e-05	2.97e-05	4.58e-05	1.53892	0.621922	0.000222014	0.0011798	.	.	.	yes	.	.
C50E3.13	C50E3.13	coding	3.78e-05	2.98e-05	4.58e-05	1.5376	0.620684	0.000287092	0.00147631	.	.	.	.	.	.
T18H9.6	mdt-27	coding	6.31e-05	4.98e-05	7.65e-05	1.53637	0.619528	0.000120246	0.000699883	.	yes	.	.	.	.
ZK945.1	lact-2	coding	3.67e-05	2.9e-05	4.45e-05	1.53631	0.619465	0.000171743	0.000945123	yes	.	.	yes	.	.
F47D12.4	hmg-1.2	coding	0.000102385	8.08e-05	0.000123982	1.53465	0.61791	3.94e-05	0.000263985	yes	yes	.	yes	.	.
C33G3.6	C33G3.6	coding	2.15e-05	1.7e-05	2.6e-05	1.53425	0.617534	0.000491426	0.00232053	yes	.	.	.	.	.
W03F9.2	W03F9.2	coding	2.38e-05	1.88e-05	2.89e-05	1.53414	0.617429	0.000304347	0.00155141	.	yes	.	yes	.	.
K09A9.6	K09A9.6	coding	5.84e-05	4.61e-05	7.07e-05	1.53354	0.616862	0.00014441	0.000816711	yes	.	.	yes	.	.
W06E11.5	tag-266	coding	1.16e-05	9.2e-06	1.41e-05	1.53249	0.61588	0.00222085	0.00838955	.	yes	.	.	.	.
K09A9.1	nipi-3	coding	4.03e-05	3.18e-05	4.88e-05	1.53195	0.615368	0.000433093	0.00208545	yes	yes	.	yes	.	.
ZK1010.1	ubq-2	coding	0.000143546	0.0001134	0.000173691	1.53167	0.615104	1.24e-05	9.56e-05	.	yes	.	yes	.	.
W09H1.4	W09H1.4	coding	3.11e-05	2.46e-05	3.77e-05	1.53099	0.614462	0.0001	0.000596847	.	yes	.	yes	.	.
T05G5.10	iff-1	coding	0.00018793	0.000148508	0.000227352	1.53091	0.614388	1.83e-05	0.000133519	.	yes	.	yes	.	.
F11C7.5	osm-11	coding	8.26e-05	6.52e-05	9.99e-05	1.53075	0.614239	4.02e-05	0.000268486	yes	.	.	yes	.	.
ZK1236.2	cec-1	coding	4.04e-05	3.19e-05	4.88e-05	1.53007	0.613595	0.000181371	0.00099437	.	.	.	yes	.	.
D2096.12	D2096.12	coding	6.62e-05	5.24e-05	8.01e-05	1.52938	0.612942	0.000164887	0.000914831	.	yes	.	.	.	.
Y40B1A.1	Y40B1A.1	coding	1.95e-05	1.54e-05	2.36e-05	1.52887	0.612462	0.000664695	0.00301189	.	.	.	yes	.	.
C41D11.5	C41D11.5	coding	2.13e-05	1.69e-05	2.58e-05	1.52885	0.612445	0.000558887	0.00259995	.	.	.	.	.	.
F53F8.3	F53F8.3	coding	3.9e-05	3.08e-05	4.71e-05	1.52834	0.611965	0.000191551	0.00104173	yes	.	.	yes	.	.
W05H9.4	W05H9.4	coding	3.98e-05	3.15e-05	4.81e-05	1.52811	0.611749	0.00033124	0.00165865	.	yes	.	.	.	.
Y56A3A.7	Y56A3A.7	coding	8.46e-05	6.7e-05	0.000102292	1.52705	0.61075	6.71e-05	0.000419766	.	.	yes	yes	.	.
C26C6.5	dcp-66	coding	0.000195962	0.000155168	0.000236756	1.52581	0.609575	2.75e-05	0.000191146	.	yes	.	yes	.	.
Y47G6A.11	msh-6	coding	0.000353352	0.000279829	0.000426875	1.52548	0.609266	0.000224532	0.00119158	.	yes	.	yes	.	.
Y55B1BM.1	stim-1	coding	7.14e-05	5.65e-05	8.62e-05	1.52527	0.609069	9.64e-05	0.000577725	yes	yes	.	.	.	.
C01G6.4	C01G6.4	coding	4.64e-05	3.68e-05	5.61e-05	1.52481	0.608631	0.000213797	0.00114569	yes	yes	.	.	.	.
F09E10.11	tts-1	ncRNA	0.00167951	0.00133093	0.00202809	1.52381	0.607683	5.69e-05	0.000363996	.	.	.	yes	yes	0.514932
M7.1	let-70	coding	0.000552559	0.000437961	0.000667156	1.52332	0.607221	2.93e-05	0.000201992	.	yes	yes	yes	.	.
F26G1.1	F26G1.1	coding	0.000111035	8.8e-05	0.000134023	1.52216	0.606115	0.000713772	0.00319361	.	yes	.	.	.	.
E03D2.1	nlp-13	coding	1.22e-05	9.71e-06	1.48e-05	1.52165	0.605639	0.0034186	0.0120855	.	.	.	.	.	.
T12F5.2	T12F5.2	coding	2.26e-05	1.8e-05	2.73e-05	1.52113	0.605144	0.00159108	0.00636648	yes	.	.	.	.	.
F43D9.8	F43D9.8	ncRNA	7.91e-05	6.28e-05	9.54e-05	1.52056	0.6046	9.24e-05	0.000555703	yes	.	.	yes	yes	0.229029
H27M09.3	syp-4	coding	0.00020736	0.000164627	0.000250094	1.51916	0.603274	3.31e-05	0.000225716	.	yes	.	yes	.	.
ZK973.2	ZK973.2	coding	0.000177627	0.000141026	0.000214227	1.51906	0.603182	3.51e-05	0.000237163	yes	yes	.	yes	.	.
K07B1.7	K07B1.7	coding	5.36e-05	4.26e-05	6.46e-05	1.51878	0.602916	0.000151983	0.000852406	.	yes	.	.	.	.
Y20F4.8	Y20F4.8	coding	2.2e-05	1.75e-05	2.65e-05	1.51867	0.602807	0.000409722	0.00198051	.	yes	.	yes	.	.
ZK1290.4	nfi-1	coding	0.000127383	0.000101156	0.00015361	1.51854	0.602681	7.35e-05	0.000454134	.	.	.	.	.	.
C18A3.4	C18A3.4	coding	2.01e-05	1.6e-05	2.43e-05	1.51774	0.601923	0.000740958	0.00329678	yes	.	.	.	.	.
F46F2.3	F46F2.3	coding	1.9e-05	1.51e-05	2.29e-05	1.51678	0.601015	0.000871072	0.00379872	.	yes	.	yes	yes	3.04088
B0513.3	rpl-29	coding	0.000129036	0.000102562	0.000155509	1.51625	0.600507	2.41e-05	0.000170522	.	.	.	yes	.	.
Y54E10A.12	Y54E10A.12	coding	5.71e-05	4.54e-05	6.88e-05	1.51598	0.600255	0.000160294	0.000893315	.	yes	.	.	.	.
T24H10.4	T24H10.4	coding	4.31e-05	3.43e-05	5.18e-05	1.51189	0.596353	0.000460468	0.00219084	.	.	.	.	.	.
F57B10.1	let-607	coding	0.00024293	0.000193453	0.000292406	1.51151	0.595988	3.71e-05	0.000249698	yes	yes	.	yes	yes	0.695632
F55C12.5	F55C12.5	coding	0.000147718	0.000117645	0.00017779	1.51124	0.595728	0.000144057	0.00081524	.	yes	.	.	.	.
Y49E10.3	pph-4.2	coding	3.99e-05	3.18e-05	4.81e-05	1.51104	0.595545	0.000467286	0.00221778	.	yes	.	yes	.	.
B0238.9	B0238.9	coding	9.83e-05	7.83e-05	0.000118293	1.51075	0.595262	8.59e-05	0.000521536	yes	yes	.	yes	yes	0.573001
Y71H2AM.5	Y71H2AM.5	coding	0.000112665	8.98e-05	0.000135561	1.51011	0.594658	8.12e-05	0.000495078	.	yes	.	yes	.	.
F52G3.1	F52G3.1	coding	7.18e-05	5.72e-05	8.64e-05	1.50948	0.594051	0.000195793	0.00106348	.	.	.	yes	.	.
Y95D11A.1	Y95D11A.1	coding	1.63e-05	1.3e-05	1.97e-05	1.50912	0.59371	0.00187433	0.00731656	.	yes	.	.	.	.
F14F3.2	git-1	coding	2.67e-05	2.13e-05	3.22e-05	1.50888	0.593482	0.000258034	0.00134659	yes	.	.	.	.	.
T27F6.4	T27F6.4	coding	8.74e-05	6.97e-05	0.000105163	1.50887	0.593471	8.89e-05	0.000536727	.	yes	.	yes	.	.
Y75B8A.3	Y75B8A.3	coding	2.34e-05	1.87e-05	2.82e-05	1.50837	0.592992	0.00506557	0.0166882	.	.	.	.	.	.
Y34B4A.6	Y34B4A.6	coding	2.35e-05	1.88e-05	2.83e-05	1.50795	0.592587	0.000652777	0.0029645	.	.	.	yes	.	.
T04C12.26	T04C12.26	ncRNA	0.000801036	0.000638808	0.000963264	1.50791	0.592549	7.65e-05	0.000470485	yes	.	.	yes	.	.
C03C10.4	C03C10.4	coding	3.18e-05	2.54e-05	3.82e-05	1.50701	0.591691	0.00026998	0.00139978	yes	yes	.	yes	.	.
F17E9.10	his-32	coding	0.000122913	9.81e-05	0.000147759	1.50673	0.59142	3.46e-05	0.000234704	.	.	.	yes	yes	5.39745
R09B3.1	exo-3	coding	7.4e-05	5.9e-05	8.89e-05	1.50626	0.590972	0.000113407	0.000666254	.	yes	.	yes	.	.
Y60A3A.5	srh-171	coding	1.67e-05	1.33e-05	2.01e-05	1.50591	0.590632	0.000373197	0.00182708	.	.	.	yes	.	.
F48C1.4	F48C1.4	coding	2.06e-05	1.64e-05	2.47e-05	1.50469	0.589465	0.000597857	0.00275049	.	.	.	yes	.	.
R06B9.3	arrd-13	coding	1.91e-05	1.53e-05	2.3e-05	1.50456	0.589339	0.000751927	0.00333696	.	.	.	yes	.	.
C30F12.4	C30F12.4	coding	3.7e-05	2.96e-05	4.44e-05	1.50353	0.588349	0.000299066	0.00152893	.	yes	.	yes	yes	0.547384
Y55F3C.7	cutl-26	coding	2.03e-05	1.62e-05	2.44e-05	1.50255	0.587414	0.000650466	0.00295706	.	.	.	yes	.	.
F53A2.10	F53A2.10	ncRNA	1.7e-05	1.36e-05	2.05e-05	1.50231	0.587178	0.00576341	0.018461	yes	.	.	.	yes	2.7079
Y116A8C.27	Y116A8C.27	coding	2.86e-05	2.29e-05	3.43e-05	1.50208	0.586961	0.000582769	0.00268544	yes	yes	.	.	.	.
VC5.4	mys-1	coding	7.91e-05	6.32e-05	9.5e-05	1.5019	0.586791	0.000159933	0.000892432	yes	yes	.	yes	.	.
Y45F10D.9	sas-6	coding	7.95e-05	6.35e-05	9.54e-05	1.50146	0.586367	0.000197512	0.00107083	.	yes	.	.	.	.
C54D1.6	bar-1	coding	2.23e-05	1.78e-05	2.68e-05	1.50124	0.586152	0.00111171	0.00468531	yes	.	.	.	.	.
T01B6.1	T01B6.1	coding	1.06e-05	8.5e-06	1.28e-05	1.50109	0.586008	0.00797719	0.0241349	yes	.	.	yes	.	.
Y61A9LA.8	sut-2	coding	0.000154326	0.000123412	0.000185239	1.50097	0.585898	5.94e-05	0.000376792	.	yes	.	yes	.	.
W02B12.3	rsp-1	coding	8.35e-05	6.68e-05	0.000100173	1.50062	0.585562	0.000240467	0.00126772	yes	yes	.	yes	.	.
C04G2.4	msp-36	coding	1.49e-05	1.19e-05	1.79e-05	1.50053	0.585469	0.0012359	0.00514207	.	yes	.	yes	.	.
ZK930.2	ZK930.2	coding	1.19e-05	9.56e-06	1.43e-05	1.5005	0.585445	0.00494592	0.0164058	.	.	.	.	.	.
R74.3	xbp-1	coding	0.000256348	0.000205048	0.000307647	1.50036	0.58531	4.08e-05	0.000271477	.	yes	.	yes	.	.
Y39B6A.14	pro-3	coding	0.000147041	0.000117666	0.000176416	1.49929	0.584282	7.62e-05	0.000469182	.	.	.	yes	.	.
W07B3.2	gei-4	coding	0.000162942	0.000130594	0.00019529	1.4954	0.580532	4.47e-05	0.000292956	.	yes	.	yes	.	.
CD4.8	CD4.8	coding	1.92e-05	1.54e-05	2.3e-05	1.49408	0.579253	0.00250666	0.00927113	.	.	.	yes	.	.
T07D4.4	ddx-19	coding	0.000171523	0.000137603	0.000205442	1.49301	0.578225	0.000128418	0.000739602	.	yes	.	.	.	.
Y50D7A.8	Y50D7A.8	coding	7.7e-05	6.19e-05	9.22e-05	1.49115	0.576424	0.00013416	0.000767081	.	yes	.	yes	.	.
W08E3.2	W08E3.2	coding	5.89e-05	4.73e-05	7.05e-05	1.49089	0.57617	0.000324779	0.00163376	yes	.	.	yes	.	.
F28F8.5	F28F8.5	coding	2.43e-05	1.95e-05	2.91e-05	1.49011	0.575418	0.000664926	0.00301189	.	yes	.	yes	.	.
C24B5.2	spas-1	coding	0.000105878	8.51e-05	0.000126696	1.4895	0.574831	0.000142008	0.0008052	yes	yes	.	.	.	.
R05H10.2	R05H10.2	coding	0.000100773	8.1e-05	0.000120586	1.48945	0.574778	0.000129056	0.00074279	.	yes	.	yes	.	.
R05D3.4	rfp-1	coding	0.00021916	0.000176075	0.000262244	1.48939	0.57472	0.000189644	0.00103327	yes	yes	.	.	.	.
F35D11.3	F35D11.3	coding	2.69e-05	2.16e-05	3.22e-05	1.48848	0.573843	0.000686455	0.00309345	.	.	.	yes	.	.
F23B12.7	F23B12.7	coding	0.000218094	0.000175301	0.000260886	1.48822	0.573586	5.88e-05	0.000373109	.	yes	.	yes	.	.
R06A4.9	pfs-2	coding	0.000118594	9.54e-05	0.000141816	1.48695	0.572358	0.00011814	0.000690829	.	yes	.	yes	.	.
B0379.4	scpl-1	coding	0.000134214	0.000107957	0.000160471	1.48643	0.571854	6.01e-05	0.000380377	yes	.	.	yes	.	.
W04B5.4	W04B5.4	coding	1.45e-05	1.17e-05	1.74e-05	1.48583	0.571268	0.00228163	0.00859536	yes	yes	.	.	.	.
F22F1.1	hil-3	coding	2.03e-05	1.64e-05	2.43e-05	1.4854	0.57085	0.00183001	0.00718185	.	yes	.	yes	.	.
B0222.8	col-10	coding	2.54e-05	2.04e-05	3.03e-05	1.48525	0.570705	0.000570737	0.00264387	.	.	.	yes	.	.
C46A5.6	C46A5.6	coding	5.84e-05	4.7e-05	6.98e-05	1.48474	0.570209	0.000396581	0.00193187	yes	yes	.	.	.	.
F07B7.10	his-51	coding	0.000427654	0.000344233	0.000511075	1.48468	0.57015	7.84e-05	0.000481373	.	yes	.	yes	.	.
C34D4.12	cyn-12	coding	5.8e-05	4.67e-05	6.94e-05	1.48456	0.570038	0.000372377	0.00182408	.	yes	.	.	.	.
F13G3.4	dylt-1	coding	3.85e-05	3.1e-05	4.6e-05	1.48432	0.569801	0.000570384	0.00264374	.	yes	.	.	.	.
K03A1.6	his-38	coding	0.000156011	0.000125611	0.00018641	1.48403	0.569522	7.98e-05	0.000488262	.	.	.	yes	.	.
Y17D7A.4	cyp-33D3	coding	5.14e-05	4.14e-05	6.14e-05	1.48367	0.569174	0.0283644	0.0669149	.	.	.	.	.	.
Y54G11A.11	Y54G11A.11	coding	4.74e-05	3.82e-05	5.66e-05	1.4828	0.568328	0.000552207	0.00257296	yes	yes	.	yes	.	.
Y71H2B.5	Y71H2B.5	coding	4.78e-05	3.85e-05	5.71e-05	1.48274	0.56827	0.0020358	0.00780804	.	yes	.	yes	.	.
F29C12.4	F29C12.4	coding	0.000125391	0.000101012	0.00014977	1.48269	0.568218	0.000112874	0.000663571	.	yes	.	yes	.	.
ZK418.5	ZK418.5	coding	1.71e-05	1.38e-05	2.04e-05	1.48264	0.568167	0.00113334	0.0047673	.	yes	.	.	.	.
W09D10.1	W09D10.1	coding	5.68e-05	4.57e-05	6.78e-05	1.4826	0.568125	0.00056722	0.00263175	.	yes	.	yes	.	.
W02B12.11	W02B12.11	coding	5.04e-05	4.06e-05	6.02e-05	1.48233	0.567863	0.000437586	0.00210132	yes	yes	.	yes	.	.
R05H5.4	R05H5.4	coding	1.85e-05	1.49e-05	2.21e-05	1.48229	0.567823	0.00130967	0.00541311	yes	yes	.	yes	.	.
K09F5.2	vit-1	coding	0.00525174	0.00423465	0.00626882	1.48036	0.565951	0.000633327	0.00288811	.	yes	.	yes	yes	0.291056
W09C5.7	W09C5.7	coding	0.00010971	8.85e-05	0.000130949	1.48014	0.565734	0.000148231	0.000834558	.	yes	.	yes	.	.
F59D8.1	vit-3	coding	0.0134073	0.0108149	0.0159997	1.47941	0.565025	0.00188011	0.00733259	yes	.	.	yes	yes	0.283111
Y71H10A.2	Y71H10A.2	coding	8.92e-05	7.19e-05	0.0001064	1.47908	0.564697	0.000267624	0.00139056	.	.	.	.	.	.
F55A11.7	F55A11.7	coding	2.71e-05	2.19e-05	3.24e-05	1.47891	0.564536	0.00070944	0.00317585	yes	yes	.	.	.	.
R119.4	pqn-59	coding	0.00157751	0.00127364	0.00188137	1.47715	0.562821	0.000326701	0.00163987	.	yes	.	yes	.	.
M01A10.1	M01A10.1	coding	6.41e-05	5.18e-05	7.64e-05	1.47686	0.562536	0.000472851	0.00224005	.	yes	.	.	.	.
M01E5.5	top-1	coding	0.000529276	0.000427422	0.00063113	1.47659	0.562274	0.000125084	0.000723722	.	yes	.	yes	.	.
Y71H2AM.7	Y71H2AM.7	coding	2.43e-05	1.96e-05	2.89e-05	1.47524	0.56095	0.00111024	0.00468136	yes	.	.	.	.	.
F35G2.1	F35G2.1	coding	0.000217509	0.000175773	0.000259245	1.47489	0.560604	0.0001156	0.000678231	yes	yes	.	yes	.	.
T02C12.2	T02C12.2	coding	3.69e-05	2.98e-05	4.4e-05	1.47404	0.559778	0.000741401	0.00329707	.	yes	.	.	.	.
M02B7.5	M02B7.5	coding	7.92e-05	6.4e-05	9.43e-05	1.47394	0.559682	0.000350959	0.00173368	.	yes	.	yes	.	.
F40F9.7	F40F9.7	coding	0.000105853	8.56e-05	0.000126127	1.47379	0.559528	0.000126222	0.000728869	yes	yes	.	yes	.	.
ZC328.2	ZC328.2	coding	5.51e-05	4.46e-05	6.57e-05	1.47331	0.559062	0.000608196	0.00278945	yes	yes	.	yes	.	.
K08B12.2	dmd-7	coding	0.000131141	0.00010606	0.000156222	1.47296	0.55872	0.000183505	0.00100419	.	.	.	yes	.	.
K02F2.2	ahcy-1	coding	0.000542401	0.000438694	0.000646109	1.4728	0.558563	0.000117212	0.000685858	.	yes	.	yes	.	.
F54D7.4	zig-7	coding	0.000170491	0.000138014	0.000202968	1.47063	0.556435	0.00011847	0.000692294	.	.	yes	yes	.	.
Y76A2A.1	tag-164	coding	1.67e-05	1.35e-05	1.99e-05	1.47045	0.556261	0.00259875	0.00955014	yes	yes	.	yes	.	.
T04C12.4	act-3	coding	0.00173538	0.00140506	0.00206571	1.4702	0.556009	0.00029715	0.00152018	yes	yes	.	yes	.	.
F59H6.8	bath-21	coding	5.75e-05	4.66e-05	6.85e-05	1.46997	0.555786	0.00305084	0.0109593	.	yes	.	yes	.	.
Y54G2A.27	Y54G2A.27	coding	5.81e-05	4.71e-05	6.91e-05	1.4686	0.554442	0.000455229	0.00216944	yes	yes	.	yes	.	.
D2013.10	tag-175	coding	1.31e-05	1.06e-05	1.56e-05	1.46797	0.553824	0.00738043	0.0227048	.	.	.	.	.	.
R02F11.4	R02F11.4	coding	3.71e-05	3.01e-05	4.42e-05	1.46761	0.553473	0.000772263	0.00341702	.	yes	.	yes	.	.
B0454.1	lin-8	coding	2.44e-05	1.98e-05	2.9e-05	1.46756	0.553421	0.00286957	0.0104146	.	.	.	yes	.	.
Y40B1A.3	Y40B1A.3	coding	7.84e-05	6.35e-05	9.32e-05	1.46742	0.55328	0.000316104	0.00160112	.	yes	.	yes	.	.
T12F5.5	larp-5	coding	0.000433119	0.000351082	0.000515156	1.46734	0.553201	0.000112013	0.000660183	yes	yes	.	yes	.	.
F59D8.2	vit-4	coding	0.0127103	0.0103036	0.0151171	1.46717	0.553037	0.00218776	0.00828689	yes	yes	.	yes	yes	0.277081
F08G2.2	his-43	coding	0.000181767	0.000147371	0.000216164	1.46681	0.552679	9.86e-05	0.0005894	.	.	.	yes	.	.
C48E7.3	lpd-2	coding	8.64e-05	7.01e-05	0.000102711	1.46555	0.551442	0.000341791	0.00169548	.	yes	.	.	.	.
C07H6.8	cux-7	coding	7.91e-05	6.42e-05	9.4e-05	1.46532	0.551211	0.000323807	0.0016298	.	yes	.	.	.	.
C02B10.4	C02B10.4	coding	7.84e-05	6.36e-05	9.32e-05	1.46477	0.550671	0.00045038	0.00215217	yes	yes	.	yes	.	.
Y92H12BR.2	Y92H12BR.2	coding	1.39e-05	1.13e-05	1.66e-05	1.46466	0.550569	0.00546219	0.0176599	.	yes	.	yes	.	.
F57B1.2	sun-1	coding	5.6e-05	4.55e-05	6.66e-05	1.46424	0.550149	0.00060551	0.00277857	.	yes	.	yes	.	.
C03A7.2	C03A7.2	coding	1.37e-05	1.11e-05	1.63e-05	1.46366	0.549582	0.0040377	0.0138745	.	yes	.	yes	yes	0.347623
F42C5.8	rps-8	coding	0.00283538	0.00230232	0.00336844	1.46306	0.54899	0.000509231	0.00239423	.	yes	.	yes	.	.
K10B3.8	gpd-2	coding	0.000221045	0.000179645	0.000262446	1.46091	0.54687	0.000149057	0.000838138	.	yes	.	yes	.	.
C01B10.6	C01B10.6	coding	1.83e-05	1.49e-05	2.17e-05	1.46041	0.546377	0.00235791	0.00883136	.	.	.	.	yes	0.514501
Y67D8C.12	Y67D8C.12	ncRNA	1.3e-05	1.06e-05	1.54e-05	1.46007	0.546041	0.0209857	0.0527223	.	.	.	.	.	.
Y48G8AL.13	Y48G8AL.13	coding	0.000117065	9.52e-05	0.000138947	1.45979	0.545765	0.000316517	0.00160162	yes	yes	.	yes	.	.
F10C1.7	ifb-2	coding	0.000137594	0.000111922	0.000163265	1.45873	0.544713	0.000486492	0.00229847	.	.	.	yes	.	.
Y105E8A.17	ekl-4	coding	7.86e-05	6.4e-05	9.33e-05	1.45869	0.544672	0.000997377	0.00428992	yes	yes	.	yes	.	.
C10G8.5	ncx-2	coding	0.000161174	0.000131123	0.000191226	1.45837	0.544356	0.000196614	0.00106728	.	.	.	yes	.	.
C08H9.2	C08H9.2	coding	0.00133132	0.00108319	0.00157946	1.45815	0.544143	0.000368635	0.0018117	.	yes	.	yes	yes	0.713958
W02B12.2	rsp-2	coding	8.39e-05	6.82e-05	9.95e-05	1.45754	0.543539	0.000297182	0.00152018	yes	yes	.	yes	.	.
C46H11.4	lfe-2	coding	3.91e-05	3.19e-05	4.64e-05	1.45716	0.543156	0.000914517	0.00396652	.	.	.	yes	.	.
F38A5.13	dnj-11	coding	0.000264624	0.000215426	0.000313823	1.45676	0.542764	0.000222045	0.0011798	yes	yes	.	yes	.	.
Y73B6BL.23	Y73B6BL.23	coding	5.08e-05	4.13e-05	6.02e-05	1.45675	0.542752	0.000580778	0.00268258	.	yes	.	yes	yes	0.524201
F13C5.6	unc-96	coding	2.73e-05	2.22e-05	3.24e-05	1.45655	0.542556	0.00213631	0.00811765	.	.	.	yes	.	.
K10B3.9	mai-1	coding	0.000233113	0.000189793	0.000276433	1.4565	0.542505	0.000168751	0.000930993	.	yes	.	yes	.	.
Y106G6E.6	csnk-1	coding	0.000160045	0.000130324	0.000189765	1.4561	0.542112	0.000325477	0.00163539	.	yes	.	yes	.	.
F11A10.3	mig-32	coding	0.000163658	0.000133268	0.000194048	1.45608	0.542086	0.000258726	0.0013494	.	yes	.	.	.	.
F32A5.1	ada-2	coding	9.71e-05	7.91e-05	0.000115061	1.45546	0.541472	0.000337486	0.00168131	yes	yes	.	yes	.	.
H14E04.5	cic-1	coding	2.83e-05	2.3e-05	3.35e-05	1.45538	0.541397	0.00137439	0.0056329	yes	yes	.	.	.	.
F59A2.6	F59A2.6	coding	0.00016689	0.000135969	0.000197811	1.45482	0.540842	0.000310684	0.00157895	.	yes	.	yes	.	.
T26A5.2	T26A5.2	coding	9.1e-05	7.41e-05	0.000107799	1.45399	0.540013	0.000830384	0.00364117	.	yes	.	.	.	.
E01G4.4	pqn-27	coding	0.000104364	8.51e-05	0.000123663	1.45376	0.539784	0.000268591	0.0013934	.	yes	yes	yes	.	.
F57B1.4	col-160	coding	0.000472877	0.000385472	0.000560282	1.4535	0.539528	0.000206257	0.00111138	.	.	.	yes	.	.
F26F4.6	F26F4.6	coding	3.65e-05	2.98e-05	4.33e-05	1.45252	0.538556	0.0015455	0.00620957	.	yes	.	.	.	.
C39E9.12	C39E9.12	coding	9.27e-05	7.56e-05	0.000109761	1.45176	0.537802	0.000335466	0.00167409	.	yes	.	yes	.	.
F26A3.2	ncbp-2	coding	0.000168917	0.00013781	0.000200023	1.45144	0.537485	0.000217621	0.00115977	.	.	.	.	.	.
ZK643.5	ZK643.5	coding	6.73e-05	5.49e-05	7.97e-05	1.45141	0.537458	0.000786541	0.00347669	yes	yes	.	.	.	.
C06A5.7	unc-94	coding	8.96e-05	7.32e-05	0.000106147	1.45107	0.537119	0.000277413	0.00143409	yes	yes	.	yes	.	.
R119.7	rnp-8	coding	9.1e-05	7.43e-05	0.000107731	1.45	0.536057	0.000330156	0.00165512	yes	yes	.	yes	yes	0.44545
F55A12.7	apm-1	coding	2.45e-05	2e-05	2.9e-05	1.44938	0.535433	0.00246154	0.00912224	yes	yes	.	.	.	.
Y53F4B.30	gst-27	coding	1.54e-05	1.26e-05	1.82e-05	1.44778	0.533847	0.00518469	0.0169662	.	.	.	.	.	.
C34E10.8	C34E10.8	coding	0.000137858	0.000112671	0.000163044	1.44708	0.533148	0.000295	0.00151254	.	yes	.	.	.	.
F56C9.3	F56C9.3	coding	6.22e-05	5.08e-05	7.35e-05	1.44657	0.532636	0.000956438	0.00413091	yes	yes	.	.	yes	0.545847
F32D1.6	F32D1.6	coding	8.3e-05	6.79e-05	9.82e-05	1.44585	0.531922	0.000448206	0.00214294	yes	yes	.	yes	.	.
F10G8.5	ncs-2	coding	0.000103398	8.46e-05	0.000122244	1.44578	0.531852	0.000290863	0.00149307	.	.	.	yes	.	.
Y47D3A.21	Y47D3A.21	coding	4.75e-05	3.88e-05	5.62e-05	1.44577	0.531839	0.00208751	0.00797157	.	yes	.	yes	.	.
T04C12.6	act-1	coding	0.000831218	0.000679749	0.000982687	1.44566	0.531731	0.000315477	0.00159886	.	yes	.	yes	.	.
F32D1.9	fipp-1	coding	0.000122817	0.000100449	0.000145184	1.44535	0.531424	0.000249961	0.00131147	yes	yes	.	yes	.	.
R03E9.1	mdl-1	coding	3.53e-05	2.89e-05	4.17e-05	1.4443	0.530367	0.00130525	0.00539737	.	.	.	yes	.	.
F32D8.6	emo-1	coding	6.17e-05	5.05e-05	7.3e-05	1.44407	0.530141	0.000839107	0.00367575	.	yes	.	.	.	.
R05F9.11	R05F9.11	coding	1.54e-05	1.26e-05	1.83e-05	1.44406	0.530134	0.00725465	0.0223806	.	yes	.	.	.	.
T10C6.11	his-4	coding	8.21e-05	6.72e-05	9.7e-05	1.44345	0.529517	0.000667405	0.00301844	yes	.	.	yes	.	.
Y42H9B.3	Y42H9B.3	coding	2.69e-05	2.21e-05	3.18e-05	1.4427	0.528776	0.00195012	0.00755198	.	yes	.	.	.	.
F52H3.4	F52H3.4	coding	1.37e-05	1.12e-05	1.61e-05	1.44124	0.527314	0.00650938	0.020477	.	yes	.	yes	.	.
C33A11.2	C33A11.2	coding	1.35e-05	1.1e-05	1.59e-05	1.44068	0.526747	0.0175455	0.0458502	yes	yes	.	yes	.	.
Y37E11AM.1	smgl-2	coding	0.000103995	8.52e-05	0.000122749	1.44002	0.52609	0.00100642	0.00432245	.	yes	.	yes	.	.
F49E2.2	F49E2.2	coding	2.45e-05	2.01e-05	2.9e-05	1.43902	0.525085	0.00199312	0.00768124	yes	.	.	.	.	.
F26F4.1	cee-1	coding	4.57e-05	3.74e-05	5.39e-05	1.43892	0.524991	0.00110596	0.00466777	yes	.	.	yes	.	.
Y43F8C.20	grsp-1	coding	5.94e-05	4.87e-05	7e-05	1.43849	0.524553	0.00099217	0.00427168	.	.	.	yes	.	.
C48B4.7	C48B4.7	coding	1.34e-05	1.1e-05	1.58e-05	1.43826	0.524323	0.00637112	0.0200853	.	yes	.	.	.	.
H34I24.2	H34I24.2	coding	2.9e-05	2.38e-05	3.42e-05	1.43823	0.524291	0.00180824	0.00710913	.	.	.	yes	yes	0.51818
C03B1.12	lmp-1	coding	4.59e-05	3.77e-05	5.42e-05	1.43812	0.524184	0.00106487	0.00452697	.	.	.	yes	yes	0.668196
F14H3.4	F14H3.4	coding	4.14e-05	3.4e-05	4.88e-05	1.43764	0.523705	0.00172768	0.00683524	.	.	.	.	.	.
F10D11.2	F10D11.2	coding	8.05e-05	6.61e-05	9.5e-05	1.43742	0.523486	0.000701531	0.00315007	.	yes	.	.	.	.
VW02B12L.1	vha-6	coding	9.68e-05	7.95e-05	0.00011417	1.43659	0.522645	0.000373521	0.00182765	.	.	.	yes	.	.
F20H11.1	F20H11.1	coding	3.36e-05	2.76e-05	3.96e-05	1.43555	0.521608	0.00196552	0.00759823	yes	yes	.	yes	.	.
Y37D8A.4	Y37D8A.4	coding	2.15e-05	1.77e-05	2.54e-05	1.43545	0.521502	0.0026602	0.00973521	yes	.	.	yes	.	.
F09F7.2	mlc-3	coding	0.000490706	0.000403032	0.000578381	1.43508	0.521127	0.000322896	0.00162615	.	.	.	yes	.	.
ZK112.5	ZK112.5	coding	0.000142215	0.000116818	0.000167612	1.43481	0.520864	0.00031878	0.00161096	yes	.	.	yes	.	.
T27F7.3	eif-1	coding	0.000142534	0.000117102	0.000167966	1.43436	0.520409	0.00114593	0.00481334	.	yes	.	yes	.	.
B0334.15	B0334.15	coding	6.23e-05	5.12e-05	7.34e-05	1.43433	0.52038	0.00260747	0.00957418	.	.	.	yes	.	.
B0334.5	B0334.5	coding	6.23e-05	5.12e-05	7.34e-05	1.43433	0.52038	0.00260747	0.00957418	.	yes	.	yes	.	.
T27F7.4	T27F7.4	coding	0.000142517	0.000117102	0.000167933	1.43408	0.520124	0.00115475	0.00484098	.	.	.	yes	.	.
Y20F4.5	Y20F4.5	coding	6.09e-05	5.01e-05	7.18e-05	1.43318	0.519224	0.00146424	0.00593742	.	yes	.	yes	.	.
T22B7.1	egl-13	coding	1.9e-05	1.56e-05	2.24e-05	1.43301	0.519045	0.00442506	0.0149828	yes	.	yes	yes	.	.
W04D2.6	W04D2.6	coding	0.000365213	0.000300229	0.000430198	1.4329	0.518935	0.000485092	0.00229309	.	yes	.	.	.	.
C50D2.8	C50D2.8	coding	5.45e-05	4.48e-05	6.42e-05	1.43192	0.517953	0.00104359	0.00445595	.	yes	.	.	.	.
R04E5.9	R04E5.9	coding	1.7e-05	1.4e-05	2e-05	1.4318	0.517835	0.00380328	0.013198	.	yes	.	yes	.	.
AH6.5	mex-6	coding	0.000178827	0.000147075	0.000210578	1.43177	0.517804	0.000160266	0.000893315	.	yes	.	yes	yes	0.408514
F29G6.3	F29G6.3	coding	0.000248372	0.000204295	0.000292449	1.4315	0.51753	0.000348943	0.00172469	.	.	.	.	.	.
D1037.1	D1037.1	coding	8.08e-05	6.65e-05	9.52e-05	1.43066	0.516679	0.000858188	0.00374439	yes	yes	.	yes	.	.
C46G7.4	pqn-22	coding	0.000119042	9.8e-05	0.000140129	1.43054	0.516558	0.000500225	0.00235575	.	.	.	yes	.	.
F54F11.2	F54F11.2	coding	0.000492959	0.00040575	0.000580168	1.42986	0.515878	0.000338903	0.00168645	.	yes	.	yes	yes	0.514575
F08B6.4	unc-87	coding	0.000250641	0.000206322	0.00029496	1.42961	0.515625	0.000335083	0.00167313	yes	.	.	yes	.	.
F32H2.3	spd-2	coding	0.000152006	0.000125176	0.000178836	1.42867	0.514675	0.000268178	0.00139208	yes	yes	.	yes	.	.
F53H1.1	F53H1.1	coding	0.000164282	0.000135287	0.000193278	1.42866	0.514659	0.000321976	0.00162244	.	yes	.	yes	.	.
T10B11.7	T10B11.7	coding	5.33e-05	4.39e-05	6.28e-05	1.42842	0.51442	0.0015301	0.0061618	.	yes	.	yes	.	.
Y57A10A.19	rsr-2	coding	9.92e-05	8.17e-05	0.000116735	1.42804	0.514036	0.000716278	0.00320319	.	yes	.	yes	.	.
C39E9.14	dli-1	coding	3.93e-05	3.24e-05	4.62e-05	1.42766	0.513648	0.00155201	0.00623287	yes	yes	.	yes	.	.
R31.2	R31.2	coding	6.67e-05	5.49e-05	7.84e-05	1.42722	0.513205	0.00109396	0.00462603	yes	yes	.	yes	.	.
F57B9.6	inf-1	coding	0.000266749	0.000219815	0.000313682	1.42703	0.513013	0.000397801	0.0019346	.	yes	.	yes	yes	0.685691
Y50D4A.1	Y50D4A.1	coding	0.000110807	9.13e-05	0.000130294	1.42678	0.51276	0.000507293	0.00238648	.	yes	.	yes	.	.
F07E5.7	F07E5.7	coding	0.00013606	0.000112133	0.000159986	1.42675	0.51273	0.00138056	0.00565291	.	.	.	yes	.	.
Y49A10A.2	Y49A10A.2	coding	2.53e-05	2.09e-05	2.98e-05	1.42655	0.512535	0.00310333	0.0111297	.	.	.	.	.	.
Y60A3A.1	unc-51	coding	7.42e-05	6.12e-05	8.72e-05	1.4264	0.512381	0.00171266	0.00678568	.	.	.	yes	.	.
T19D2.2	prl-1	coding	1.21e-05	1e-05	1.43e-05	1.42634	0.512316	0.00865809	0.0257776	yes	.	.	yes	.	.
F18H3.4	F18H3.4	coding	2.25e-05	1.85e-05	2.64e-05	1.42584	0.511816	0.00562318	0.0180976	.	.	.	.	.	.
Y45G5AM.7	Y45G5AM.7	coding	6.07e-05	5.01e-05	7.14e-05	1.4258	0.511773	0.00141311	0.00577271	yes	yes	.	.	.	.
Y38H8A.7	Y38H8A.7	coding	2.46e-05	2.03e-05	2.89e-05	1.4258	0.511771	0.00283256	0.0102974	.	yes	.	yes	.	.
Y54E10BL.4	dnj-28	coding	2.87e-05	2.37e-05	3.38e-05	1.42547	0.511434	0.00266969	0.00976181	yes	.	.	yes	.	.
Y116A8C.36	itsn-1	coding	0.000238491	0.000196675	0.000280308	1.42523	0.511197	0.000325452	0.00163539	.	yes	.	yes	.	.
K02D7.3	col-101	coding	0.000137761	0.000113618	0.000161903	1.42497	0.510936	0.000333289	0.00166701	.	.	.	yes	.	.
T20B12.2	tbp-1	coding	4.61e-05	3.8e-05	5.42e-05	1.42495	0.510913	0.00245167	0.00909334	.	yes	.	.	.	.
T13F2.1	fat-4	coding	0.000206387	0.000170236	0.000242538	1.42472	0.510678	0.000496131	0.00233772	.	yes	.	.	.	.
F18E2.3	scc-3	coding	0.000297981	0.00024581	0.000350152	1.42449	0.510441	0.0022128	0.00836637	.	yes	.	yes	.	.
C02B10.5	C02B10.5	coding	7.88e-05	6.5e-05	9.26e-05	1.4244	0.510356	0.000754271	0.00334415	yes	yes	.	yes	.	.
B0261.1	B0261.1	coding	0.000128348	0.000105899	0.000150797	1.42397	0.509915	0.000572898	0.00265109	.	yes	.	.	.	.
ZK829.4	ZK829.4	coding	0.000689273	0.000568762	0.000809785	1.42377	0.509714	0.000439852	0.00210874	.	yes	.	yes	.	.
C09E7.7	C09E7.7	coding	7.08e-05	5.85e-05	8.32e-05	1.42321	0.509145	0.00143179	0.00583815	.	yes	.	.	.	.
Y43B11AR.4	rps-4	coding	0.000864149	0.000713245	0.00101505	1.42315	0.509086	0.000506445	0.00238376	.	yes	.	yes	.	.
C36B1.8	gls-1	coding	0.000201419	0.00016627	0.000236569	1.4228	0.508735	0.000599424	0.00275496	yes	yes	.	.	.	.
Y54F10AL.2	smg-6	coding	0.000353576	0.000291918	0.000415234	1.42243	0.508359	0.00495372	0.0164183	.	yes	.	yes	.	.
W02A11.5	bath-34	coding	1.31e-05	1.08e-05	1.54e-05	1.42125	0.507161	0.00936942	0.0273849	.	yes	.	yes	.	.
F26A3.7	F26A3.7	coding	3.4e-05	2.81e-05	3.99e-05	1.41998	0.505869	0.0022084	0.00835333	.	yes	.	.	.	.
F40F4.7	F40F4.7	coding	2.58e-05	2.13e-05	3.03e-05	1.41878	0.504651	0.00245317	0.00909505	.	yes	.	.	.	.
W03A5.5	W03A5.5	coding	1.76e-05	1.46e-05	2.07e-05	1.41865	0.504516	0.00479098	0.0159875	.	.	.	.	.	.
T27E9.3	cdk-5	coding	2.17e-05	1.8e-05	2.55e-05	1.41864	0.504513	0.00326151	0.0116352	yes	yes	.	yes	.	.
F11A10.5	F11A10.5	coding	9.08e-05	7.51e-05	0.000106509	1.41859	0.504458	0.00126513	0.00525374	.	yes	.	.	.	.
F10G8.7	ercc-1	coding	0.000169986	0.000140582	0.000199389	1.4183	0.504168	0.000355048	0.00175289	yes	yes	yes	yes	.	.
Y48A6B.13	spat-2	coding	0.000142657	0.000117984	0.000167329	1.41823	0.504091	0.000708625	0.00317382	.	yes	yes	yes	yes	0.612271
Y49E10.23	Y49E10.23	coding	1.98e-05	1.64e-05	2.32e-05	1.41793	0.503786	0.00290198	0.0105019	yes	.	.	yes	.	.
W02C12.3	hlh-30	coding	0.000128575	0.000106381	0.00015077	1.41726	0.503108	0.000965785	0.00416421	.	yes	.	yes	.	.
Y63D3A.8	Y63D3A.8	coding	5.63e-05	4.66e-05	6.6e-05	1.41711	0.502947	0.00146156	0.00592927	.	yes	.	.	.	.
C42D8.2	vit-2	coding	0.0232479	0.0192362	0.0272596	1.4171	0.50294	0.00995454	0.028836	yes	yes	.	yes	yes	0.275231
Y54E10BR.8	ztf-23	coding	3.58e-05	2.96e-05	4.2e-05	1.41709	0.502935	0.00253948	0.00937153	.	yes	.	.	.	.
C56E6.2	C56E6.2	coding	1.37e-05	1.14e-05	1.61e-05	1.41708	0.502917	0.00752996	0.0230994	.	yes	.	.	.	.
F14D7.6	F14D7.6	coding	1.76e-05	1.46e-05	2.06e-05	1.41706	0.502898	0.0056195	0.0180976	.	.	.	.	.	.
Y47D3A.25	rab-35	coding	6.91e-05	5.72e-05	8.1e-05	1.41638	0.502209	0.00584452	0.0186884	.	yes	.	.	.	.
F53G12.5	mex-3	coding	0.000272422	0.000225539	0.000319304	1.41574	0.501552	0.000391443	0.00190897	.	yes	.	yes	yes	0.578852
Y38C1AA.14	Y38C1AA.14	coding	1.55e-05	1.28e-05	1.81e-05	1.41486	0.500661	0.0122569	0.0343498	.	.	.	.	.	.
C34E10.11	C34E10.11	coding	3.64e-05	3.02e-05	4.27e-05	1.41485	0.50065	0.00364735	0.0127476	.	yes	.	.	.	.
F08G2.3	his-42	coding	7.29e-05	6.04e-05	8.54e-05	1.41471	0.500511	0.000791127	0.00349345	.	.	.	yes	.	.
C44B12.1	C44B12.1	coding	7.86e-05	6.51e-05	9.21e-05	1.41368	0.499455	0.000839094	0.00367575	.	.	.	yes	yes	0.382319
H06H21.3	eif-1.A	coding	0.000190204	0.000157617	0.000222792	1.4135	0.499276	0.000673506	0.0030429	.	yes	.	yes	.	.
C08C3.4	C08C3.4	coding	2.08e-05	1.72e-05	2.43e-05	1.41341	0.499181	0.00447178	0.0151118	.	yes	.	.	yes	0.515057
T28D9.1	T28D9.1	coding	0.000177867	0.000147403	0.00020833	1.41334	0.499112	0.000426356	0.00205639	yes	yes	.	yes	.	.
C09H10.8	glb-4	coding	2.08e-05	1.72e-05	2.44e-05	1.41334	0.499104	0.00453541	0.0152798	.	.	.	yes	.	.
K06C4.3	his-21	coding	0.000585075	0.000484935	0.000685214	1.413	0.498763	0.000693349	0.00311971	.	yes	.	yes	.	.
C01F6.6	tag-60	coding	7.13e-05	5.91e-05	8.35e-05	1.41291	0.49867	0.00167315	0.00665246	.	.	.	yes	.	.
Y53F4B.21	Y53F4B.21	coding	0.000152784	0.000126671	0.000178897	1.4123	0.498051	0.00516945	0.016948	.	yes	yes	yes	.	.
Y54E10A.16	mab-31	coding	3.58e-05	2.96e-05	4.19e-05	1.41178	0.497513	0.00363941	0.012735	yes	.	.	yes	.	.
Y105E8B.1	lev-11	coding	0.000666597	0.000552924	0.000780271	1.41117	0.496896	0.000757769	0.00335796	yes	.	.	yes	.	.
F53C11.5	F53C11.5	coding	0.000228667	0.000189685	0.000267649	1.41102	0.496737	0.00060917	0.00279245	yes	yes	.	yes	.	.
D1007.10	D1007.10	coding	1.19e-05	9.84e-06	1.39e-05	1.41064	0.496346	0.0194652	0.0496696	yes	yes	.	.	.	.
Y92H12BL.5	Y92H12BL.5	coding	0.000206876	0.000171663	0.000242089	1.41026	0.495958	0.000509486	0.00239423	.	yes	.	yes	.	.
Y111B2A.22	ssl-1	coding	0.00182171	0.00151213	0.00213128	1.40945	0.495133	0.00218988	0.00829039	.	yes	yes	yes	.	.
K02B9.1	meg-1	coding	8.23e-05	6.83e-05	9.63e-05	1.40936	0.49504	0.00101721	0.00436024	.	.	.	yes	.	.
R06B10.4	trp-2	coding	2.95e-05	2.45e-05	3.45e-05	1.40921	0.494886	0.00798894	0.0241621	yes	.	.	yes	.	.
R09H10.5	R09H10.5	coding	0.000109582	9.1e-05	0.000128166	1.40846	0.494123	0.00149494	0.00604795	yes	.	.	.	.	.
C30E1.9	C30E1.9	ncRNA	0.000236527	0.000196421	0.000276634	1.40838	0.494033	0.000458038	0.00218046	.	.	.	yes	.	.
F49E2.5	F49E2.5	coding	0.00063045	0.000523563	0.000737337	1.40831	0.49396	0.00108792	0.00460829	.	yes	.	yes	.	.
Y94H6A.11	egrh-3	coding	0.000103205	8.57e-05	0.000120692	1.40801	0.493662	0.00123783	0.00514765	.	.	yes	yes	.	.
F37C12.1	F37C12.1	coding	6.55e-05	5.44e-05	7.66e-05	1.40791	0.493559	0.0020219	0.00776151	yes	yes	.	.	.	.
C39F7.4	rab-1	coding	8.02e-05	6.66e-05	9.37e-05	1.40684	0.492459	0.00110955	0.00468069	.	yes	.	yes	.	.
T12A2.7	T12A2.7	coding	8.52e-05	7.08e-05	9.96e-05	1.40659	0.492201	0.00118979	0.00497378	.	.	.	.	.	.
Y47G6A.8	crn-1	coding	6.9e-05	5.73e-05	8.06e-05	1.40655	0.49216	0.00162726	0.00649058	.	yes	.	yes	.	.
F07B7.5	his-49	coding	0.000114633	9.53e-05	0.000133996	1.40647	0.492084	0.000637552	0.00290587	.	.	.	yes	.	.
F26G5.1	F26G5.1	coding	2.6e-05	2.16e-05	3.04e-05	1.40597	0.491563	0.00510136	0.0167827	.	yes	.	.	.	.
T22C1.5	T22C1.5	coding	5.48e-05	4.56e-05	6.4e-05	1.40592	0.491518	0.00184997	0.00723755	.	.	.	.	.	.
T07A5.2	unc-50	coding	2.4e-05	2e-05	2.81e-05	1.40536	0.490942	0.00468901	0.0157189	.	yes	.	yes	.	.
Y71H2B.3	ppfr-4	coding	5.45e-05	4.53e-05	6.37e-05	1.40486	0.49043	0.0023698	0.00886658	.	yes	.	yes	.	.
C36E6.1	C36E6.1	coding	4.23e-05	3.52e-05	4.94e-05	1.40436	0.48991	0.00247497	0.00916816	.	.	.	yes	.	.
F17C11.17	F17C11.17	coding	0.00025028	0.000208263	0.000292297	1.4035	0.489026	0.00063283	0.00288735	.	.	.	yes	.	.
C10F3.1	cpg-4	coding	7.93e-05	6.6e-05	9.26e-05	1.40271	0.488213	0.00138186	0.00565558	.	yes	.	yes	.	.
T23D8.3	T23D8.3	coding	0.000156974	0.00013068	0.000183269	1.40243	0.48793	0.000706136	0.00316428	.	yes	.	yes	.	.
Y37D8A.22	epg-3	coding	0.000204878	0.000170576	0.00023918	1.40219	0.487687	0.000795502	0.003511	.	yes	.	yes	.	.
R07B7.2	R07B7.2	coding	6.56e-05	5.46e-05	7.65e-05	1.40207	0.487554	0.0020557	0.00786375	.	yes	.	.	.	.
B0513.7	B0513.7	Coding_pseudogene	1.28e-05	1.06e-05	1.49e-05	1.40081	0.486264	0.0169987	0.0448212	.	.	.	yes	.	.
Y66A7A.5	ceh-91	coding	3.72e-05	3.1e-05	4.34e-05	1.40076	0.486212	0.00565045	0.0181588	.	yes	.	yes	.	.
R08C7.10	wapl-1	coding	0.00018767	0.000156371	0.000218968	1.40032	0.485752	0.000843977	0.00369156	yes	yes	.	yes	.	.
F29B9.6	ubc-9	coding	0.000122272	0.000101918	0.000142627	1.39943	0.484842	0.00136367	0.00560464	.	yes	.	yes	.	.
T20G5.7	dod-6	coding	1.67e-05	1.4e-05	1.95e-05	1.39898	0.484372	0.011369	0.0322422	yes	yes	.	yes	yes	0.548857
F54D7.7	F54D7.7	Coding_pseudogene	0.000172401	0.000143745	0.000201057	1.39871	0.484095	0.000847888	0.00370498	.	.	.	yes	.	.
F32A5.7	lsm-4	coding	1.84e-05	1.53e-05	2.14e-05	1.39855	0.483934	0.00319085	0.0114202	yes	.	.	yes	.	.
F53F10.5	npp-11	coding	0.000116149	9.69e-05	0.000135444	1.39846	0.483836	0.00127525	0.00529076	.	yes	.	yes	yes	0.649539
E01G4.6	E01G4.6	coding	4.71e-05	3.92e-05	5.49e-05	1.39834	0.483715	0.00384919	0.0133205	yes	.	.	yes	.	.
T01C3.3	T01C3.3	coding	0.000120861	0.000100801	0.000140921	1.39801	0.483375	0.00100328	0.00431107	.	yes	.	yes	yes	0.506891
H28G03.1	H28G03.1	coding	4.78e-05	3.98e-05	5.57e-05	1.39779	0.483143	0.00279669	0.0101838	.	.	.	yes	.	.
B0285.3	B0285.3	coding	2.64e-05	2.2e-05	3.08e-05	1.39762	0.482977	0.0046439	0.0155915	.	yes	.	.	.	.
F08G5.1	F08G5.1	coding	3.04e-05	2.54e-05	3.55e-05	1.39751	0.482855	0.00375215	0.0130722	.	yes	.	.	.	.
F40F4.6	F40F4.6	coding	0.000496329	0.000414068	0.00057859	1.39733	0.482674	0.00135248	0.00556647	.	.	.	yes	.	.
K02B2.3	K02B2.3	coding	1.92e-05	1.6e-05	2.24e-05	1.39699	0.482325	0.00533041	0.0173204	yes	yes	.	.	.	.
Y54G9A.6	bub-3	coding	5.82e-05	4.86e-05	6.79e-05	1.39688	0.482212	0.00265944	0.00973521	.	yes	.	yes	yes	0.605579
M106.3	M106.3	coding	8.45e-05	7.05e-05	9.85e-05	1.39648	0.481792	0.0014697	0.00595679	.	yes	.	.	.	.
Y17G7B.21	Y17G7B.21	coding	7.38e-05	6.16e-05	8.6e-05	1.3963	0.48161	0.00199878	0.00769296	.	yes	.	yes	yes	1.54594
C07A12.3	nhr-35	coding	2.88e-05	2.41e-05	3.36e-05	1.3953	0.480573	0.00382894	0.0132661	.	.	.	.	.	.
C18D11.3	C18D11.3	coding	6.39e-05	5.34e-05	7.44e-05	1.39498	0.480242	0.00310904	0.0111456	.	yes	.	yes	.	.
M04F3.5	M04F3.5	coding	6.16e-05	5.15e-05	7.18e-05	1.39462	0.479875	0.00289338	0.0104867	.	yes	.	yes	.	.
F46F11.6	F46F11.6	coding	9.44e-05	7.89e-05	0.000109968	1.3939	0.479125	0.00230359	0.00865493	.	yes	.	.	.	.
R10E11.2	vha-2	coding	0.00019487	0.000162826	0.000226915	1.3936	0.478822	0.000703388	0.00315519	.	yes	.	yes	.	.
C49H3.5	ntl-4	coding	0.000331073	0.000276635	0.000385511	1.39357	0.478786	0.000735124	0.00327325	.	yes	.	yes	.	.
M01A10.3	ostd-1	coding	5.2e-05	4.35e-05	6.06e-05	1.39347	0.478683	0.00247771	0.00917443	.	.	.	.	.	.
C13B9.4	pdfr-1	coding	2.51e-05	2.1e-05	2.92e-05	1.39301	0.478201	0.0111762	0.031798	yes	yes	.	yes	.	.
C28C12.5	spp-8	coding	0.000138797	0.000116003	0.00016159	1.39298	0.478172	0.000941422	0.00407115	.	.	.	yes	yes	0.678742
C36E8.5	tbb-2	coding	0.00103844	0.00086798	0.00120889	1.39276	0.47795	0.00152431	0.0061453	.	yes	.	yes	.	.
F43C11.7	F43C11.7	coding	2.53e-05	2.11e-05	2.94e-05	1.39268	0.477867	0.00514958	0.0169016	.	.	.	yes	.	.
C43G2.2	bicd-1	coding	4.94e-05	4.13e-05	5.74e-05	1.39206	0.477224	0.00376037	0.0130905	.	.	.	yes	.	.
T01B7.5	T01B7.5	coding	0.000164904	0.000137904	0.000191905	1.39159	0.476731	0.00121567	0.00506752	.	yes	.	.	.	.
R151.8	R151.8	coding	9.01e-05	7.54e-05	0.00010486	1.39152	0.47666	0.001849	0.00723699	.	yes	.	.	.	.
K11D9.5	K11D9.5	ncRNA	0.000453893	0.000379609	0.000528176	1.39137	0.476505	0.00112741	0.0047469	yes	.	.	yes	.	.
K03C7.2	fkh-9	coding	8.99e-05	7.53e-05	0.000104634	1.39044	0.475536	0.00194031	0.00752394	yes	.	.	yes	.	.
ZK131.2	his-25	coding	0.000108605	9.09e-05	0.000126337	1.39025	0.475346	0.000909431	0.00395227	.	.	.	yes	.	.
T14G10.1	pps-1	coding	9.21e-05	7.71e-05	0.000107113	1.38966	0.474727	0.00201683	0.00774881	yes	yes	.	.	.	.
F39H11.1	F39H11.1	coding	4.71e-05	3.94e-05	5.47e-05	1.38876	0.473797	0.00498555	0.0164989	yes	yes	.	.	.	.
T23G11.6	T23G11.6	ncRNA	1.47e-05	1.23e-05	1.71e-05	1.38867	0.473703	0.012864	0.0358	yes	yes	.	.	.	.
F46B6.5	F46B6.5	coding	0.000137662	0.000115272	0.000160052	1.38846	0.473489	0.00136471	0.00560629	.	yes	.	yes	.	.
F23B12.5	F23B12.5	coding	0.000168851	0.000141404	0.000196299	1.38821	0.47323	0.0010599	0.00451239	yes	yes	.	yes	.	.
F43G9.2	F43G9.2	coding	1.92e-05	1.61e-05	2.24e-05	1.38804	0.473045	0.0081709	0.0246273	yes	.	.	.	.	.
C24H12.5	C24H12.5	coding	2.92e-05	2.45e-05	3.4e-05	1.38787	0.472873	0.00460118	0.0154777	yes	yes	.	.	.	.
T20B12.3	T20B12.3	coding	5.93e-05	4.97e-05	6.89e-05	1.38768	0.472675	0.00402425	0.0138337	.	yes	.	.	.	.
K08E3.8	mdt-29	coding	5.02e-05	4.2e-05	5.83e-05	1.38736	0.472338	0.00346322	0.0122257	.	yes	.	yes	.	.
F47G9.1	F47G9.1	coding	6.06e-05	5.07e-05	7.04e-05	1.38716	0.472131	0.00405141	0.0139107	.	yes	yes	.	.	.
F56D1.1	F56D1.1	coding	6.05e-05	5.07e-05	7.03e-05	1.38677	0.471724	0.00379263	0.0131767	.	yes	.	.	.	.
K06C4.12	his-22	coding	0.000138405	0.000116002	0.000160807	1.38624	0.471172	0.00121888	0.00507848	.	.	.	yes	.	.
F37B12.3	F37B12.3	coding	4.39e-05	3.68e-05	5.1e-05	1.38595	0.470877	0.00313572	0.0112321	.	yes	.	.	.	.
C34B4.4	C34B4.4	coding	2.13e-05	1.78e-05	2.47e-05	1.38587	0.470794	0.00533805	0.0173323	.	.	.	.	.	.
R06B10.3	clec-150	coding	4.59e-05	3.85e-05	5.34e-05	1.38547	0.470379	0.00469746	0.0157339	yes	.	.	yes	.	.
C37A2.4	cye-1	coding	0.000181863	0.00015251	0.000211216	1.38493	0.469817	0.00155729	0.00624837	.	yes	.	yes	yes	0.621697
T05A12.3	T05A12.3	coding	0.00012396	0.000103975	0.000143944	1.38441	0.469267	0.00167875	0.00666869	.	yes	.	.	.	.
T07E3.3	T07E3.3	coding	2.89e-05	2.43e-05	3.36e-05	1.38433	0.469188	0.00533278	0.0173217	.	yes	.	.	.	.
Y106G6E.5	ced-12	coding	0.000112124	9.41e-05	0.000130191	1.38416	0.469008	0.00276729	0.0100893	.	yes	.	.	.	.
C07G2.1	cpg-1	coding	0.00169526	0.00142212	0.0019684	1.38413	0.468979	0.0020229	0.00776198	.	yes	.	yes	yes	0.246966
C24G6.8	C24G6.8	coding	9.35e-05	7.84e-05	0.00010854	1.38404	0.468881	0.00152298	0.0061453	.	yes	.	.	.	.
K02E2.6	K02E2.6	coding	1.1e-05	9.23e-06	1.28e-05	1.38403	0.468878	0.0229921	0.0565499	yes	yes	.	.	.	.
C50A2.2	C50A2.2	coding	4.35e-05	3.65e-05	5.05e-05	1.38398	0.468824	0.00517344	0.0169494	.	yes	.	yes	yes	0.514485
C05G5.4	C05G5.4	coding	6.25e-05	5.25e-05	7.26e-05	1.38367	0.468499	0.00264469	0.00969058	yes	.	.	yes	.	.
F52A8.5	F52A8.5	coding	2.64e-05	2.21e-05	3.06e-05	1.38354	0.468369	0.00569907	0.0182816	yes	yes	.	.	yes	1.43929
F57C9.5	htp-3	coding	6.51e-05	5.47e-05	7.56e-05	1.38348	0.468303	0.00355028	0.0124778	.	yes	.	yes	.	.
M01E5.3	M01E5.3	coding	0.000148995	0.000125051	0.000172939	1.38294	0.467742	0.00117396	0.00491465	.	yes	.	yes	.	.
R74.5	asd-1	coding	6.18e-05	5.19e-05	7.17e-05	1.38271	0.467503	0.00325074	0.0116062	yes	yes	.	yes	.	.
C14F5.3	tnt-3	coding	0.000137702	0.000115588	0.000159816	1.38263	0.467419	0.00187323	0.00731656	.	yes	.	yes	.	.
F58A6.8	msp-45	coding	1.38e-05	1.16e-05	1.6e-05	1.38199	0.466747	0.0150254	0.0406933	.	yes	.	yes	yes	0.480216
B0336.3	B0336.3	coding	0.000184819	0.000155191	0.000214447	1.38183	0.466577	0.00113144	0.00476161	.	yes	.	yes	.	.
C27C12.2	egrh-1	coding	1.86e-05	1.56e-05	2.15e-05	1.38167	0.466415	0.00703319	0.02182	.	yes	.	yes	.	.
C38H2.2	C38H2.2	coding	1.38e-05	1.16e-05	1.6e-05	1.38139	0.466118	0.0104838	0.0301504	.	yes	.	yes	.	.
F55G1.10	his-61	coding	0.000652878	0.000548346	0.00075741	1.38126	0.465987	0.00131227	0.00542129	.	yes	.	yes	.	.
F42A6.9	elks-1	coding	4.76e-05	4e-05	5.53e-05	1.38101	0.46572	0.00410582	0.014059	.	.	.	yes	.	.
R186.7	R186.7	coding	0.000217516	0.000182796	0.000252235	1.37987	0.464534	0.00148511	0.00601371	yes	yes	.	.	.	.
Y111B2A.29	Y111B2A.29	ncRNA	4.93e-05	4.14e-05	5.71e-05	1.37942	0.464067	0.00506392	0.0166882	.	.	.	.	.	.
Y34D9A.7	Y34D9A.7	coding	7.86e-05	6.6e-05	9.11e-05	1.37906	0.46369	0.00309462	0.0111075	.	yes	.	yes	.	.
C17H12.14	vha-8	coding	0.000136116	0.000114482	0.000157749	1.37794	0.462511	0.00109085	0.00461509	.	yes	.	yes	.	.
C25A1.10	dao-5	coding	0.000470616	0.000395827	0.000545404	1.37788	0.462455	0.00118357	0.00495235	yes	yes	.	yes	yes	0.489778
T12B5.6	fbxa-55	coding	1.35e-05	1.13e-05	1.56e-05	1.37767	0.462233	0.0106921	0.030649	.	.	.	yes	.	.
C18E9.10	C18E9.10	coding	2.17e-05	1.82e-05	2.51e-05	1.37755	0.462105	0.0087256	0.0259171	yes	.	.	yes	.	.
Y48E1B.7	Y48E1B.7	coding	0.000162394	0.00013661	0.000188177	1.37748	0.462029	0.00120064	0.00501198	.	yes	.	yes	.	.
Y54F10BM.14	phf-5	coding	3.23e-05	2.72e-05	3.74e-05	1.37728	0.461821	0.00902803	0.0265728	.	yes	.	.	.	.
ZK484.3	ZK484.3	coding	0.000127653	0.000107399	0.000147907	1.37718	0.461713	0.00165215	0.00657492	.	yes	.	yes	.	.
F57F5.5	pkc-1	coding	0.000255321	0.000214821	0.000295822	1.37706	0.461595	0.00150244	0.00607269	yes	yes	yes	yes	.	.
F02E9.10	F02E9.10	coding	4.16e-05	3.5e-05	4.82e-05	1.37671	0.461229	0.00511755	0.016828	.	yes	.	.	.	.
F45E4.10	gfi-4	coding	0.0001183	9.96e-05	0.000137024	1.37606	0.460549	0.00150145	0.00607146	yes	yes	.	.	.	.
F25D7.4	F25D7.4	coding	0.000180356	0.000151811	0.000208902	1.37606	0.460546	0.00132543	0.00546537	.	yes	.	yes	yes	0.443224
Y47D9A.2	scpl-3	coding	2.45e-05	2.06e-05	2.84e-05	1.37597	0.460447	0.00667101	0.0208957	.	.	.	yes	.	.
D2096.2	praf-3	coding	1.34e-05	1.13e-05	1.55e-05	1.37592	0.460395	0.0160825	0.0429078	.	yes	.	.	.	.
C56G2.7	C56G2.7	coding	0.000185033	0.000155772	0.000214293	1.37568	0.460147	0.00109866	0.00464142	.	yes	.	yes	.	.
C34E11.3	tag-241	coding	4.22e-05	3.55e-05	4.89e-05	1.37558	0.460036	0.00447876	0.0151238	yes	.	.	yes	.	.
F28B12.3	vrk-1	coding	0.000140295	0.000118134	0.000162457	1.37519	0.459629	0.00149074	0.00603372	.	yes	.	.	.	.
T05G5.9	T05G5.9	coding	0.000474646	0.000399721	0.000549571	1.37489	0.459312	0.00153163	0.00616515	yes	.	.	yes	.	.
F28H6.6	F28H6.6	coding	2.26e-05	1.91e-05	2.62e-05	1.37482	0.459242	0.0065411	0.0205621	.	yes	.	yes	.	.
F42A10.5	F42A10.5	coding	0.000140058	0.000117958	0.000162158	1.37471	0.459125	0.00154102	0.00619726	yes	yes	.	yes	.	.
Y57G11C.9	Y57G11C.9	coding	0.000212499	0.000178985	0.000246013	1.37449	0.4589	0.00104506	0.00446004	yes	yes	.	yes	.	.
JC8.3	rpl-12	ncRNA	0.00104752	0.000882328	0.00121272	1.37445	0.458855	0.00182506	0.00716561	.	yes	.	yes	.	.
C38D4.3	mel-28	coding	0.000444842	0.000374788	0.000514896	1.37383	0.458204	0.00186439	0.00729069	.	yes	.	yes	.	.
B0250.7	B0250.7	Coding_pseudogene	1.59e-05	1.34e-05	1.84e-05	1.37381	0.458185	0.0144237	0.0392696	.	.	.	.	.	.
T08B2.5	T08B2.5	coding	0.000177674	0.000149702	0.000205646	1.3737	0.45807	0.00173718	0.00686664	.	yes	.	yes	.	.
C12D12.1	C12D12.1	coding	3.5e-05	2.95e-05	4.05e-05	1.37362	0.457985	0.00615259	0.0194873	yes	.	.	yes	yes	0.708912
Y59E9AL.36	Y59E9AL.36	coding	6.48e-05	5.46e-05	7.5e-05	1.37353	0.457893	0.00383611	0.0132857	.	.	.	yes	.	.
C54H2.3	tag-294	coding	3.96e-05	3.34e-05	4.58e-05	1.37334	0.457692	0.00808318	0.0244052	.	.	.	.	.	.
Y54E2A.12	tbc-20	coding	4.72e-05	3.98e-05	5.47e-05	1.37303	0.457364	0.00445737	0.0150747	yes	yes	.	yes	.	.
ZK593.6	lgg-2	coding	6.06e-05	5.11e-05	7.02e-05	1.37268	0.456993	0.00335111	0.0119065	yes	yes	.	yes	.	.
C08F11.13	C08F11.13	coding	1.9e-05	1.6e-05	2.2e-05	1.37212	0.45641	0.0109309	0.0312112	.	.	.	.	.	.
F57A8.1	F57A8.1	coding	3.05e-05	2.57e-05	3.53e-05	1.37191	0.456183	0.00501371	0.0165624	yes	.	.	yes	.	.
T06D4.1	T06D4.1	coding	4.89e-05	4.12e-05	5.65e-05	1.37144	0.455696	0.00589239	0.0188124	.	yes	.	yes	.	.
D1037.4	rab-8	coding	3.04e-05	2.56e-05	3.52e-05	1.37127	0.455512	0.00820021	0.0246906	.	yes	.	yes	.	.
C08F8.2	C08F8.2	coding	0.00013198	0.000111336	0.000152623	1.37083	0.455054	0.00184653	0.00723092	yes	yes	.	yes	.	.
F42A10.2	nfm-1	coding	2.48e-05	2.09e-05	2.87e-05	1.36992	0.45409	0.00837864	0.0251502	.	yes	.	.	.	.
K02D7.4	dsc-4	coding	4.35e-05	3.67e-05	5.03e-05	1.36964	0.4538	0.00567298	0.0182112	.	.	.	yes	.	.
C56G2.6	let-767	coding	9.55e-05	8.06e-05	0.000110378	1.36961	0.453768	0.00231177	0.00868075	.	.	.	.	.	.
T07A9.6	daf-18	coding	0.000413882	0.000349359	0.000478406	1.36938	0.453526	0.00169995	0.00674069	.	yes	yes	yes	.	.
C41G7.3	C41G7.3	coding	7.49e-05	6.32e-05	8.65e-05	1.36904	0.453159	0.00243913	0.00905067	.	yes	.	.	yes	0.572331
Y53F4B.45	Y53F4B.45	ncRNA	2.53e-05	2.14e-05	2.93e-05	1.36858	0.452677	0.0213938	0.0534876	yes	.	.	yes	.	.
H04D03.2	H04D03.2	coding	2.99e-05	2.53e-05	3.46e-05	1.36768	0.451735	0.00967798	0.0281183	.	yes	.	yes	.	.
T09B4.6	T09B4.6	coding	6.05e-05	5.11e-05	6.99e-05	1.36746	0.4515	0.00327103	0.011655	.	.	.	.	.	.
K03H1.2	mog-1	coding	0.000222171	0.000187713	0.000256628	1.36713	0.451153	0.00295259	0.0106499	.	yes	.	.	.	.
B0361.10	ykt-6	coding	2.88e-05	2.43e-05	3.33e-05	1.36667	0.45067	0.00707819	0.0219209	.	yes	.	.	.	.
F58A6.11	srb-13	coding	1.37e-05	1.16e-05	1.58e-05	1.36665	0.450649	0.0191342	0.0489957	.	.	.	yes	yes	0.480099
K08A2.1	K08A2.1	coding	3.23e-05	2.73e-05	3.72e-05	1.36617	0.450139	0.00634016	0.020002	yes	yes	.	yes	yes	0.655225
Y67H2A.2	Y67H2A.2	coding	7.17e-05	6.06e-05	8.27e-05	1.36517	0.449078	0.00385563	0.0133375	yes	yes	.	yes	.	.
F36H1.4	lin-3	coding	4.36e-05	3.68e-05	5.03e-05	1.36511	0.449016	0.00679483	0.0212154	yes	yes	.	.	.	.
Y51A2D.4	hmit-1.1	coding	2.58e-05	2.18e-05	2.98e-05	1.36502	0.448919	0.00955345	0.0278302	.	.	.	yes	.	.
Y18D10A.20	pfn-1	coding	3.97e-05	3.36e-05	4.58e-05	1.36459	0.448471	0.00651643	0.0204919	.	yes	.	yes	yes	0.672802
C54C6.1	rpl-37	coding	5.11e-05	4.33e-05	5.9e-05	1.36345	0.447262	0.00464034	0.0155855	yes	.	.	yes	.	.
Y77E11A.2	Y77E11A.2	coding	1.84e-05	1.56e-05	2.13e-05	1.36336	0.447165	0.00821685	0.0247153	.	yes	.	yes	.	.
T04D1.3	unc-57	coding	6.3e-05	5.33e-05	7.26e-05	1.36324	0.447039	0.00348132	0.012276	.	yes	.	.	.	.
F58H12.1	kin-29	coding	4.09e-05	3.46e-05	4.72e-05	1.36316	0.446951	0.00656607	0.0206258	.	.	.	yes	.	.
Y38F2AL.4	vha-3	coding	0.00018311	0.00015497	0.000211249	1.36316	0.446951	0.00144927	0.00589303	.	yes	.	yes	.	.
K09E9.3	K09E9.3	coding	1.45e-05	1.23e-05	1.68e-05	1.36301	0.446797	0.0177195	0.0461537	yes	yes	.	yes	.	.
Y62F5A.1	mdt-8	coding	5.39e-05	4.56e-05	6.21e-05	1.36254	0.446299	0.00495877	0.0164288	yes	yes	.	yes	.	.
Y39A3CR.7	pqn-82	coding	2.15e-05	1.82e-05	2.48e-05	1.36216	0.445896	0.00719007	0.022197	.	.	.	yes	.	.
T03D8.1	num-1	coding	0.000114858	9.73e-05	0.000132457	1.3619	0.445618	0.00163121	0.00650335	.	yes	.	yes	.	.
F31C3.2	F31C3.2	coding	0.000103471	8.76e-05	0.00011932	1.36175	0.445459	0.00257416	0.00948597	yes	yes	.	.	.	.
C30A5.3	C30A5.3	coding	0.000134177	0.000113629	0.000154724	1.36165	0.445357	0.00214075	0.00812541	.	yes	.	.	.	.
F28B12.2	egl-44	coding	2.81e-05	2.38e-05	3.25e-05	1.36156	0.44526	0.012176	0.0341668	.	.	.	yes	.	.
C33H5.6	swd-2.1	coding	5.4e-05	4.58e-05	6.23e-05	1.36144	0.445138	0.00764773	0.0233536	.	.	.	.	.	.
F13E6.4	F13E6.4	coding	3.76e-05	3.18e-05	4.33e-05	1.36138	0.445073	0.00847663	0.0253557	.	.	.	.	.	.
F28B3.6	F28B3.6	coding	2.68e-05	2.27e-05	3.08e-05	1.36103	0.444696	0.00646779	0.0203681	.	yes	.	.	.	.
C50F4.12	C50F4.12	coding	2.34e-05	1.98e-05	2.7e-05	1.36099	0.444653	0.00895698	0.0264306	yes	yes	.	.	.	.
F37C12.9	rps-14	coding	0.000408192	0.000345884	0.000470501	1.36029	0.44391	0.001785	0.00703183	yes	yes	.	yes	.	.
Y106G6H.2	pab-1	coding	0.00145786	0.00123547	0.00168024	1.36001	0.443615	0.00326784	0.0116483	.	yes	.	yes	.	.
F13D12.7	gpb-1	coding	0.000230788	0.000195638	0.000265938	1.35934	0.442902	0.00171891	0.00680666	yes	yes	.	yes	.	.
Y47D3B.9	bed-2	coding	5.7e-05	4.83e-05	6.56e-05	1.35925	0.442813	0.00537459	0.0174124	yes	yes	.	yes	.	.
T02E1.3	gla-3	coding	0.000112411	9.54e-05	0.000129467	1.35774	0.441202	0.00327421	0.0116616	yes	yes	.	yes	yes	0.594839
K10B2.3	clec-88	coding	0.00018887	0.000160216	0.000217525	1.35769	0.441159	0.00225127	0.00849351	.	.	.	.	yes	0.540793
C06C3.1	mel-11	coding	0.000165837	0.000140696	0.000190978	1.35738	0.440827	0.00275921	0.010064	.	yes	.	yes	.	.
Y48B6A.13	Y48B6A.13	coding	3.93e-05	3.34e-05	4.53e-05	1.35674	0.440149	0.00789346	0.0239311	.	yes	yes	yes	.	.
W02A2.3	pqn-74	coding	1.39e-05	1.18e-05	1.6e-05	1.35661	0.440007	0.0230721	0.0567009	.	.	.	yes	yes	0.494651
C17E4.10	C17E4.10	coding	5.64e-05	4.79e-05	6.49e-05	1.35573	0.439072	0.00463429	0.0155711	yes	yes	yes	yes	.	.
C16H3.3	C16H3.3	coding	2.4e-05	2.04e-05	2.77e-05	1.35566	0.438993	0.00966247	0.0280919	.	.	.	yes	.	.
T23G4.3	T23G4.3	coding	2.27e-05	1.93e-05	2.61e-05	1.35499	0.438286	0.00950423	0.0277052	.	yes	.	yes	.	.
C04E7.3	C04E7.3	coding	1.44e-05	1.22e-05	1.66e-05	1.35474	0.43802	0.0182915	0.0472374	yes	yes	.	.	.	.
T11F9.12	T11F9.12	coding	6.38e-05	5.42e-05	7.34e-05	1.35444	0.437698	0.0100021	0.0289451	.	.	.	.	.	.
Y42G9A.3	Y42G9A.3	coding	1.11e-05	9.41e-06	1.27e-05	1.35414	0.437376	0.0276931	0.0657197	yes	.	.	.	.	.
H20J04.5	pfd-2	coding	1.19e-05	1.01e-05	1.37e-05	1.35335	0.436535	0.0290024	0.0681821	.	yes	.	yes	.	.
F49H12.1	lsy-2	coding	2.14e-05	1.82e-05	2.46e-05	1.35191	0.434997	0.00855337	0.0255264	.	.	.	yes	.	.
R11A5.1	apb-3	coding	0.000118959	0.000101175	0.000136744	1.35155	0.434619	0.00283583	0.010305	yes	yes	.	.	.	.
ZC116.5	ZC116.5	coding	1.67e-05	1.42e-05	1.92e-05	1.35154	0.434609	0.0101391	0.0292741	.	.	.	.	.	.
C37C3.2	C37C3.2	coding	9.06e-05	7.71e-05	0.000104166	1.35151	0.434573	0.00361579	0.0126675	.	yes	.	yes	.	.
T06D8.1	T06D8.1	coding	0.000726525	0.00061814	0.000834909	1.35068	0.433685	0.00309918	0.0111193	.	.	.	yes	.	.
C36F7.2	C36F7.2	coding	2.22e-05	1.89e-05	2.55e-05	1.35057	0.433572	0.0132959	0.0366649	yes	yes	.	yes	.	.
T26G10.1	T26G10.1	coding	7.35e-05	6.26e-05	8.45e-05	1.35038	0.433361	0.00486704	0.0162105	yes	yes	.	.	.	.
ZC101.2	unc-52	coding	0.000342842	0.000291756	0.000393929	1.3502	0.433175	0.00340129	0.0120555	.	.	.	yes	yes	0.560306
F27D4.2	lsy-22	coding	6.93e-05	5.9e-05	7.97e-05	1.3491	0.432002	0.00697334	0.0216573	yes	yes	.	yes	.	.
T23E1.2	T23E1.2	coding	2.15e-05	1.83e-05	2.47e-05	1.348	0.430823	0.0167226	0.0442661	.	yes	.	.	.	.
K02D10.5	snap-29	coding	4.6e-05	3.92e-05	5.28e-05	1.34768	0.430476	0.00676898	0.0211497	yes	yes	.	.	.	.
R53.2	R53.2	coding	3.86e-05	3.29e-05	4.43e-05	1.34764	0.430435	0.00877452	0.026036	yes	yes	.	yes	yes	1.69671
D2005.1	D2005.1	coding	3.82e-05	3.26e-05	4.39e-05	1.34752	0.430309	0.010278	0.0296458	.	yes	.	.	.	.
R06F6.5	npp-19	coding	3.03e-05	2.58e-05	3.47e-05	1.347	0.429753	0.00691062	0.0215005	.	yes	.	yes	.	.
C37A2.5	pqn-21	coding	5.02e-05	4.28e-05	5.77e-05	1.34691	0.429652	0.010285	0.0296562	.	yes	.	yes	.	.
C47B2.3	tba-2	coding	0.000419608	0.000357585	0.000481631	1.3469	0.429643	0.00281408	0.0102344	.	yes	.	yes	.	.
B0041.4	rpl-4	coding	0.00123686	0.00105409	0.00141963	1.34679	0.429521	0.00416379	0.0142243	yes	yes	.	yes	.	.
Y116A8C.9	Y116A8C.9	coding	2.7e-05	2.3e-05	3.1e-05	1.34619	0.428878	0.0105689	0.0303266	.	yes	yes	.	.	.
Y57A10A.5	Y57A10A.5	coding	2.26e-05	1.92e-05	2.59e-05	1.34572	0.428379	0.0135909	0.0373404	.	yes	.	.	.	.
Y104H12D.3	Y104H12D.3	coding	0.000116542	9.94e-05	0.000133703	1.34536	0.427994	0.00440365	0.0149218	yes	yes	yes	yes	.	.
R90.1	R90.1	coding	4.19e-05	3.58e-05	4.81e-05	1.34508	0.427697	0.0130656	0.03616	.	.	.	.	.	.
W09G10.4	apd-3	coding	0.000111972	9.55e-05	0.000128448	1.34507	0.427685	0.00447518	0.0151175	.	yes	.	yes	.	.
F10G7.9	F10G7.9	coding	9.97e-05	8.5e-05	0.000114314	1.34496	0.427561	0.00554572	0.0178876	yes	yes	.	.	.	.
Y105E8A.21	Y105E8A.21	coding	0.000141652	0.000120833	0.000162472	1.34459	0.427168	0.029815	0.0696265	.	yes	.	yes	.	.
Y48B6A.3	xrn-2	coding	0.000131421	0.000112119	0.000150724	1.34432	0.426874	0.00388312	0.0134062	.	yes	.	yes	.	.
B0001.6	B0001.6	coding	0.000107668	9.19e-05	0.000123477	1.34419	0.426739	0.00404986	0.0139107	.	yes	.	.	.	.
F54D12.5	F54D12.5	coding	3.36e-05	2.87e-05	3.86e-05	1.34403	0.426562	0.00915647	0.0268608	.	.	.	yes	.	.
M151.7	M151.7	coding	1.53e-05	1.31e-05	1.76e-05	1.34396	0.426488	0.0187541	0.0482052	.	.	.	yes	.	.
Y57A10A.18	pqn-87	coding	0.00100155	0.000854594	0.00114851	1.34393	0.426456	0.00437834	0.0148704	yes	yes	.	yes	.	.
T18H9.2	asp-2	coding	9.46e-05	8.08e-05	0.000108478	1.3431	0.425566	0.00449168	0.0151499	yes	.	.	.	.	.
K11D2.4	K11D2.4	coding	1.81e-05	1.55e-05	2.08e-05	1.34241	0.424822	0.0209749	0.0527104	yes	.	.	yes	yes	0.608004
T19E7.2	skn-1	coding	0.000253976	0.000216871	0.000291081	1.34218	0.424582	0.00342148	0.012088	yes	yes	.	yes	.	.
F28B4.3	F28B4.3	coding	0.000216724	0.000185071	0.000248376	1.34206	0.424451	0.0033201	0.0118106	.	.	.	.	yes	0.466901
M03A1.6	ipla-1	coding	0.00016661	0.000142289	0.00019093	1.34184	0.424216	0.00390488	0.0134708	yes	yes	.	yes	.	.
F28H1.1	F28H1.1	coding	2.9e-05	2.47e-05	3.32e-05	1.34118	0.423506	0.0180095	0.046729	.	.	.	yes	.	.
Y119C1A.1	Y119C1A.1	coding	5.59e-05	4.78e-05	6.41e-05	1.34091	0.42321	0.0081376	0.0245441	.	yes	yes	.	.	.
E02H1.2	E02H1.2	coding	4.1e-05	3.51e-05	4.7e-05	1.34036	0.422617	0.0124751	0.0348835	.	yes	.	.	.	.
K01G5.2	hpl-2	coding	5.66e-05	4.84e-05	6.49e-05	1.34017	0.422412	0.00813753	0.0245441	.	yes	.	yes	.	.
F53F4.11	F53F4.11	coding	0.000269474	0.000230317	0.000308632	1.34003	0.422266	0.00391037	0.0134844	.	yes	.	yes	.	.
C38D4.4	C38D4.4	coding	5.45e-05	4.66e-05	6.25e-05	1.3399	0.422123	0.00783089	0.023766	.	yes	.	yes	.	.
Y54G2A.36	Y54G2A.36	coding	2.58e-05	2.21e-05	2.95e-05	1.33968	0.421888	0.0171725	0.0451439	yes	.	.	yes	.	.
R107.5	R107.5	coding	5.99e-05	5.12e-05	6.85e-05	1.3387	0.420834	0.00891296	0.0263223	.	yes	.	yes	.	.
F42C5.10	F42C5.10	coding	4.97e-05	4.25e-05	5.69e-05	1.33846	0.420579	0.0104135	0.0299777	.	.	.	yes	.	.
C49H3.6	C49H3.6	coding	4.1e-05	3.51e-05	4.7e-05	1.33832	0.420425	0.0088162	0.0261156	yes	yes	.	yes	.	.
Y38C9A.2	cgp-1	coding	0.000101806	8.71e-05	0.000116536	1.33832	0.420424	0.00615799	0.0194974	yes	yes	.	yes	.	.
F22E12.4	egl-9	coding	3.95e-05	3.38e-05	4.52e-05	1.33827	0.420374	0.0185639	0.0477722	yes	.	.	yes	.	.
C30F8.2	vha-16	coding	0.000182411	0.000156029	0.000208793	1.33816	0.420255	0.0157453	0.0421448	.	yes	.	.	.	.
W05B10.1	his-74	coding	7.27e-05	6.22e-05	8.32e-05	1.33735	0.419382	0.00554201	0.0178822	.	yes	.	yes	yes	0.664257
C32B5.10	fbxc-32	coding	2.39e-05	2.04e-05	2.73e-05	1.33707	0.419075	0.0408104	0.0894975	.	yes	.	.	.	.
Y92H12BR.6	set-29	coding	1.71e-05	1.46e-05	1.96e-05	1.33659	0.418554	0.0153155	0.0412661	.	.	.	yes	.	.
F07H5.4	F07H5.4	Coding_pseudogene	4.7e-05	4.03e-05	5.38e-05	1.3361	0.418032	0.0135919	0.0373404	.	.	.	.	.	.
F59F4.2	F59F4.2	coding	4.2e-05	3.6e-05	4.8e-05	1.3361	0.418027	0.0108655	0.0310549	yes	.	.	.	yes	0.593875
W01B11.3	nol-5	coding	0.000520857	0.000445997	0.000595716	1.3357	0.417591	0.00451303	0.0152161	.	yes	.	yes	.	.
F02A9.2	far-1	coding	0.00027313	0.000233911	0.000312349	1.33533	0.417195	0.00350752	0.0123473	.	.	.	yes	.	.
K09F6.6	K09F6.6	coding	2.88e-05	2.46e-05	3.29e-05	1.33502	0.416867	0.0129321	0.0358872	.	.	.	.	.	.
K01C8.9	nst-1	coding	0.000220371	0.000188803	0.000251939	1.3344	0.41619	0.00380205	0.013198	yes	yes	.	.	.	.
Y47G6A.2	inx-22	coding	4.58e-05	3.92e-05	5.23e-05	1.33435	0.416136	0.0078265	0.0237608	.	yes	yes	.	.	.
K06C4.13	his-27	coding	0.000116526	9.99e-05	0.000133189	1.33373	0.415461	0.00420802	0.0143642	.	.	.	yes	.	.
K07B1.6	K07B1.6	coding	6.83e-05	5.85e-05	7.81e-05	1.33331	0.415016	0.00713098	0.0220589	.	yes	.	yes	.	.
Y54G2A.28	Y54G2A.28	coding	2.66e-05	2.28e-05	3.04e-05	1.33307	0.414748	0.015544	0.0417268	yes	yes	.	yes	.	.
F59E12.11	F59E12.11	coding	3.56e-05	3.05e-05	4.06e-05	1.33286	0.414524	0.00843907	0.0252712	.	yes	.	.	.	.
F59B2.7	rab-6.1	coding	2.87e-05	2.46e-05	3.28e-05	1.33279	0.414447	0.0200776	0.0509804	yes	yes	.	.	.	.
W02F12.4	W02F12.4	coding	6.32e-05	5.42e-05	7.22e-05	1.33243	0.414065	0.00845971	0.0253244	yes	yes	.	.	.	.
C34C12.4	C34C12.4	coding	2.05e-05	1.76e-05	2.34e-05	1.33241	0.414041	0.0113942	0.0322737	yes	yes	.	.	.	.
F17C11.1	F17C11.1	coding	1.67e-05	1.43e-05	1.91e-05	1.33212	0.413719	0.0146066	0.0397059	.	yes	.	yes	.	.
B0238.11	B0238.11	coding	8.08e-05	6.93e-05	9.24e-05	1.3321	0.413702	0.00794071	0.0240494	.	yes	.	.	.	.
Y82E9BR.22	Y82E9BR.22	coding	1.84e-05	1.58e-05	2.1e-05	1.33137	0.412906	0.0272173	0.0647129	.	.	.	.	.	.
C43G2.1	paqr-1	coding	7.78e-05	6.68e-05	8.89e-05	1.33102	0.412537	0.00802432	0.0242441	yes	yes	.	.	.	.
K10C2.1	K10C2.1	coding	0.000230523	0.000197803	0.000263244	1.33084	0.412342	0.00388558	0.0134094	.	yes	.	yes	yes	0.565124
Y67D2.7	Y67D2.7	coding	5.57e-05	4.78e-05	6.36e-05	1.33058	0.412059	0.00888152	0.0262471	yes	yes	yes	yes	.	.
F02D10.6	F02D10.6	coding	5.47e-05	4.7e-05	6.25e-05	1.33001	0.411442	0.00779	0.0236664	.	.	.	.	.	.
F16H9.2	nhr-27	coding	0.000327218	0.000280926	0.00037351	1.32956	0.410954	0.00401868	0.0138199	yes	.	.	yes	.	.
T28F3.3	hke-4.1	coding	4.14e-05	3.55e-05	4.72e-05	1.32919	0.410548	0.0174502	0.0457235	.	.	.	.	.	.
F17E9.13	his-33	coding	0.000115172	9.89e-05	0.000131445	1.32909	0.410439	0.00501297	0.0165624	.	.	.	yes	.	.
F33A8.5	sdhd-1	coding	1.71e-05	1.47e-05	1.95e-05	1.32895	0.410289	0.0228688	0.0563413	yes	.	.	.	.	.
K12F2.2	vab-8	coding	3.83e-05	3.29e-05	4.37e-05	1.32764	0.408864	0.0153636	0.0413413	yes	yes	.	yes	.	.
Y67H2A.5	Y67H2A.5	coding	6.9e-05	5.93e-05	7.87e-05	1.3276	0.408819	0.00515254	0.016905	.	.	.	yes	.	.
C09H6.1	spr-4	coding	0.000108722	9.34e-05	0.00012402	1.32748	0.408692	0.00529679	0.0172367	.	yes	.	yes	.	.
Y116A8C.28	bca-2	coding	1.71e-05	1.47e-05	1.95e-05	1.32731	0.408501	0.0289784	0.0681439	.	yes	.	yes	.	.
Y71H2AM.4	Y71H2AM.4	coding	4.79e-05	4.12e-05	5.46e-05	1.3271	0.408275	0.0180035	0.0467272	.	yes	.	yes	.	.
W01G7.1	daf-5	coding	5.52e-05	4.75e-05	6.3e-05	1.32665	0.407786	0.011311	0.0321192	.	.	.	yes	.	.
Y111B2A.4	Y111B2A.4	ncRNA	0.000375161	0.000322501	0.000427822	1.32657	0.407704	0.00557916	0.0179823	.	yes	yes	yes	.	.
C07G2.2	atf-7	coding	0.000381816	0.000328223	0.000435409	1.32657	0.407696	0.00588901	0.0188124	yes	yes	.	yes	.	.
F56D12.5	vig-1	coding	0.0020682	0.00177817	0.00235823	1.32621	0.407312	0.0083352	0.0250455	yes	yes	.	yes	.	.
M02B1.3	M02B1.3	coding	6.92e-05	5.95e-05	7.89e-05	1.32613	0.407222	0.00978306	0.028358	.	yes	.	yes	.	.
Y105E8A.23	Y105E8A.23	coding	9.05e-05	7.78e-05	0.000103154	1.32586	0.406929	0.0135013	0.0371613	.	yes	yes	.	.	.
K11D2.2	asah-1	coding	5.65e-05	4.85e-05	6.44e-05	1.3258	0.406858	0.0114608	0.0324395	.	yes	.	yes	yes	0.452833
Y79H2A.11	zyg-8	coding	8.94e-05	7.69e-05	0.00010193	1.32566	0.406713	0.0203869	0.0516017	.	yes	.	yes	yes	0.61123
D2092.5	D2092.5	coding	0.000179147	0.000154143	0.00020415	1.32442	0.405359	0.0052943	0.0172349	.	yes	.	.	.	.
T07C4.10	T07C4.10	coding	9.47e-05	8.15e-05	0.000107933	1.32412	0.405036	0.00764714	0.0233536	yes	yes	.	yes	.	.
Y111B2A.18	rsp-3	coding	0.000148353	0.000127682	0.000169025	1.3238	0.404681	0.00365724	0.0127771	yes	yes	.	yes	.	.
Y40B1A.4	sptf-3	coding	0.000144333	0.000124243	0.000164423	1.3234	0.404246	0.00522831	0.0170771	.	.	.	.	.	.
Y51H4A.25	Y51H4A.25	coding	1.74e-05	1.5e-05	1.99e-05	1.32327	0.404106	0.035712	0.0805079	yes	.	.	yes	.	.
Y48E1B.1	ddl-2	coding	9.66e-05	8.31e-05	0.000109986	1.32296	0.403769	0.0198223	0.0504489	.	.	.	yes	.	.
B0286.4	ntl-2	coding	4.74e-05	4.08e-05	5.4e-05	1.32284	0.403635	0.0154837	0.0416009	.	yes	.	yes	.	.
F01G4.1	psa-4	coding	0.000614461	0.000529076	0.000699847	1.32277	0.403564	0.00557409	0.0179726	.	yes	.	.	.	.
C44H4.7	eor-2	coding	5e-05	4.3e-05	5.69e-05	1.32264	0.403417	0.0127089	0.0354285	.	.	.	yes	.	.
F07B7.4	his-52	coding	0.000139574	0.000120214	0.000158935	1.3221	0.402827	0.00483658	0.0161152	.	.	.	yes	.	.
Y43H11AL.1	Y43H11AL.1	coding	0.00015051	0.00012967	0.00017135	1.32143	0.402099	0.00549099	0.0177372	.	yes	.	yes	.	.
T05G5.7	rmd-1	coding	0.000382271	0.000329376	0.000435165	1.32118	0.401827	0.00530671	0.0172625	yes	yes	.	yes	yes	0.608381
Y71F9AL.13	rpl-1	ncRNA	0.000431169	0.00037151	0.000490829	1.32117	0.401819	0.00517378	0.0169494	.	yes	.	yes	yes	0.676147
B0491.1	B0491.1	coding	3.31e-05	2.86e-05	3.77e-05	1.32112	0.401762	0.0115419	0.0326168	.	yes	.	.	.	.
T10C6.12	his-3	coding	0.000103523	8.92e-05	0.000117826	1.32064	0.401233	0.00494843	0.016407	.	yes	.	yes	.	.
H11E01.3	H11E01.3	coding	4.09e-05	3.53e-05	4.66e-05	1.3204	0.400973	0.015034	0.040703	.	.	.	yes	.	.
ZC410.7	lpl-1	ncRNA	8.1e-05	6.98e-05	9.21e-05	1.32035	0.40092	0.0097077	0.028186	yes	yes	.	.	.	.
Y59A8B.7	ebp-1	coding	5.48e-05	4.73e-05	6.24e-05	1.31927	0.399738	0.0195082	0.0497504	.	yes	.	yes	.	.
Y51H7C.5	Y51H7C.5	coding	2.43e-05	2.09e-05	2.76e-05	1.31915	0.399608	0.025987	0.0622257	.	yes	.	yes	.	.
H06O01.1	pdi-3	coding	0.000417846	0.000360395	0.000475296	1.31882	0.399249	0.00623729	0.0197058	.	yes	.	yes	.	.
F13D12.4	alh-8	coding	0.000742763	0.000640655	0.000844872	1.31876	0.399185	0.00643999	0.0202878	yes	yes	.	yes	.	.
F08H9.1	coh-3	coding	8.01e-05	6.91e-05	9.12e-05	1.3183	0.398683	0.0108438	0.0310192	.	yes	.	.	.	.
T04C10.1	mbk-1	coding	7.98e-05	6.89e-05	9.08e-05	1.31816	0.398523	0.00749391	0.0230136	.	yes	.	yes	.	.
F42D1.2	tatn-1	coding	0.000125128	0.000107969	0.000142286	1.31784	0.39817	0.00704105	0.0218367	.	.	.	yes	.	.
F09C8.2	F09C8.2	coding	7.01e-05	6.05e-05	7.97e-05	1.3172	0.397473	0.0105036	0.0301975	.	yes	.	yes	.	.
C17G10.4	cdc-14	coding	0.000156618	0.000135205	0.000178032	1.31676	0.396992	0.00607711	0.0192924	yes	yes	.	yes	.	.
F39B2.1	F39B2.1	coding	0.00011346	9.8e-05	0.000128968	1.31664	0.396865	0.0113338	0.0321711	.	yes	.	yes	.	.
R08C7.3	htz-1	coding	0.000291633	0.000251797	0.000331469	1.31641	0.396611	0.00466271	0.0156487	.	yes	.	yes	.	.
Y59A8B.14	par-4	coding	0.000130423	0.000112621	0.000148225	1.31614	0.396315	0.00632693	0.0199746	.	yes	.	yes	.	.
C49F5.1	sams-1	coding	0.000109708	9.47e-05	0.000124681	1.31609	0.396263	0.00609044	0.0193253	yes	.	.	.	.	.
F22D3.2	F22D3.2	coding	9.4e-05	8.12e-05	0.000106793	1.31566	0.395789	0.00682675	0.0212924	yes	yes	.	yes	.	.
C24A1.3	C24A1.3	coding	2.3e-05	1.99e-05	2.62e-05	1.3156	0.395723	0.0183963	0.0474103	.	.	.	yes	.	.
B0507.11	srx-115	coding	1.9e-05	1.65e-05	2.16e-05	1.31528	0.39537	0.0330052	0.075688	.	.	.	.	.	.
K10C8.3	K10C8.3	coding	5.91e-05	5.1e-05	6.71e-05	1.31512	0.395189	0.0123446	0.0345736	.	yes	.	yes	.	.
Y50D4C.3	Y50D4C.3	coding	2.69e-05	2.32e-05	3.05e-05	1.315	0.395063	0.0204629	0.0517349	yes	yes	.	yes	.	.
F10D7.5	F10D7.5	coding	0.000100228	8.66e-05	0.000113815	1.31364	0.393574	0.00933491	0.0272931	yes	yes	yes	yes	.	.
Y53C12B.3	nos-3	coding	0.000195811	0.00016928	0.000222343	1.31347	0.393378	0.00682183	0.0212846	yes	yes	.	yes	.	.
W08E12.7	W08E12.7	coding	0.000339033	0.000293181	0.000384884	1.31279	0.392632	0.00534443	0.0173384	.	yes	.	yes	yes	0.61101
Y14H12B.2	Y14H12B.2	coding	6.36e-05	5.5e-05	7.22e-05	1.31266	0.392492	0.0117005	0.0330118	.	yes	.	yes	yes	0.579659
C28H8.12	dnc-2	coding	4.2e-05	3.63e-05	4.76e-05	1.31264	0.392468	0.0168403	0.0444972	yes	yes	.	.	yes	1.55407
F35D11.5	F35D11.5	coding	0.000198114	0.000171379	0.000224849	1.312	0.391766	0.00710682	0.0219941	.	yes	.	yes	.	.
F13B10.2	rpl-3	ncRNA	0.000838035	0.000724948	0.000951123	1.31199	0.391755	0.00695674	0.021621	.	yes	.	yes	.	.
Y56A3A.32	wah-1	coding	0.00012864	0.000111286	0.000145995	1.31189	0.391651	0.00776588	0.0236095	yes	yes	.	yes	.	.
T12A2.15	esyt-2	coding	2.46e-05	2.13e-05	2.79e-05	1.31163	0.391357	0.0176933	0.0460992	yes	.	.	.	.	.
B0393.6	B0393.6	coding	4.09e-05	3.53e-05	4.64e-05	1.31162	0.39135	0.0108292	0.0309915	.	yes	.	.	yes	0.464685
M28.6	lact-3	coding	2.78e-05	2.4e-05	3.15e-05	1.31149	0.391202	0.034519	0.0786664	.	yes	.	yes	.	.
K02C4.8	K02C4.8	snoRNA	0.000579251	0.000501204	0.000657298	1.31144	0.391151	0.00490484	0.0162932	.	.	.	.	.	.
F46F11.2	cey-2	coding	0.000693227	0.00059986	0.000786594	1.3113	0.390994	0.00801302	0.0242266	.	yes	.	yes	yes	0.480444
Y56A3A.29	ung-1	coding	1.93e-05	1.67e-05	2.19e-05	1.31101	0.390684	0.0215262	0.0536963	.	yes	.	yes	.	.
Y67D2.1	rep-1	coding	4.53e-05	3.92e-05	5.13e-05	1.31052	0.390139	0.0112381	0.0319328	.	yes	.	yes	.	.
F53C11.4	F53C11.4	coding	7.63e-05	6.6e-05	8.65e-05	1.31048	0.390096	0.0129393	0.0358958	yes	yes	.	yes	.	.
ZK792.1	ZK792.1	coding	2e-05	1.73e-05	2.26e-05	1.31036	0.389962	0.0380258	0.0844666	.	.	.	.	yes	1.6429
M88.2	M88.2	coding	1.74e-05	1.51e-05	1.97e-05	1.30987	0.389422	0.0297801	0.069597	.	yes	.	.	.	.
F02E8.1	asb-2	coding	0.000167975	0.000145448	0.000190501	1.30976	0.389299	0.0049608	0.0164294	.	yes	.	yes	.	.
M02A10.3	sli-1	coding	7.34e-05	6.36e-05	8.32e-05	1.30917	0.38865	0.0205499	0.0519097	.	.	.	yes	.	.
C01G6.5	C01G6.5	coding	0.000456191	0.000395209	0.000517173	1.30861	0.388031	0.00788901	0.0239258	.	.	.	yes	.	.
F08F8.9	F08F8.9	coding	8.37e-05	7.25e-05	9.49e-05	1.30853	0.387947	0.0105692	0.0303266	.	yes	.	.	.	.
M03F4.2	act-4	coding	0.00420841	0.0036461	0.00477073	1.30845	0.387857	0.0142227	0.0387705	yes	yes	.	yes	.	.
C43H8.2	C43H8.2	coding	2.5e-05	2.17e-05	2.83e-05	1.30718	0.386454	0.0307667	0.0713744	.	yes	.	.	.	.
F32E10.5	F32E10.5	coding	9.84e-05	8.53e-05	0.000111515	1.30693	0.386177	0.0095245	0.027755	yes	yes	.	.	.	.
W10C6.2	W10C6.2	coding	1.89e-05	1.64e-05	2.14e-05	1.30681	0.386052	0.0391683	0.0866354	.	.	.	yes	.	.
C32D5.11	C32D5.11	coding	9.47e-05	8.21e-05	0.000107287	1.30668	0.385911	0.0111129	0.0316693	.	yes	.	yes	.	.
VW02B12L.4	adbp-1	coding	2.43e-05	2.1e-05	2.75e-05	1.30665	0.385878	0.0249295	0.0602359	.	yes	.	.	.	.
T17E9.1	kin-18	coding	0.000392133	0.000340007	0.000444258	1.30661	0.385832	0.00960738	0.027978	.	yes	.	yes	.	.
F38A6.3	hif-1	coding	0.000196989	0.000170839	0.00022314	1.30614	0.385313	0.0120569	0.0338867	.	.	.	yes	.	.
R53.4	R53.4	coding	0.000338529	0.00029368	0.000383379	1.30543	0.384527	0.00745609	0.0229135	.	yes	.	yes	.	.
F58E10.4	aip-1	coding	1.81e-05	1.57e-05	2.05e-05	1.30543	0.384526	0.0250796	0.0604982	.	yes	.	yes	.	.
D1054.13	secs-1	coding	1.27e-05	1.1e-05	1.44e-05	1.30534	0.384423	0.0369473	0.0827617	.	yes	.	.	.	.
Y57A10A.15	polg-1	coding	2.76e-05	2.4e-05	3.13e-05	1.3052	0.384266	0.023206	0.0569643	.	yes	.	yes	.	.
R03G5.1	eef-1A.2	coding	0.000138578	0.000120291	0.000156865	1.30404	0.382987	0.00774604	0.0235736	.	.	.	yes	.	.
F54E7.7	rcn-1	coding	1.37e-05	1.19e-05	1.56e-05	1.30393	0.382861	0.0420177	0.0916645	.	yes	.	.	.	.
M6.1	ifc-2	coding	0.000137636	0.000119485	0.000155786	1.30381	0.382737	0.0073974	0.0227491	yes	.	.	yes	yes	0.701259
R01B10.5	jamp-1	coding	1.86e-05	1.62e-05	2.11e-05	1.30353	0.382428	0.0227615	0.0561198	.	yes	.	yes	.	.
ZK131.3	his-9	coding	0.000156854	0.000136198	0.000177511	1.30334	0.382211	0.00532548	0.0173108	.	.	.	yes	.	.
ZK512.5	sec-16	coding	0.000163168	0.000141685	0.00018465	1.30324	0.382101	0.00764785	0.0233536	.	yes	.	yes	.	.
C36F7.1	irx-1	coding	1.7e-05	1.48e-05	1.93e-05	1.30315	0.382008	0.0329972	0.075688	yes	yes	.	yes	.	.
T09A5.8	T09A5.8	coding	7.17e-05	6.23e-05	8.12e-05	1.303	0.381834	0.0135214	0.0371933	.	yes	.	.	.	.
F43G9.1	F43G9.1	coding	0.000179957	0.000156321	0.000203593	1.3024	0.381177	0.00804122	0.0242868	yes	yes	.	.	.	.
C36A4.8	brc-1	coding	5e-05	4.34e-05	5.65e-05	1.30235	0.381112	0.0159323	0.0425823	.	.	yes	yes	.	.
K10C3.6	nhr-49	coding	7.56e-05	6.57e-05	8.55e-05	1.30209	0.380824	0.0184034	0.0474147	.	yes	.	yes	.	.
F41E6.2	grd-5	coding	2.09e-05	1.82e-05	2.37e-05	1.30173	0.380427	0.0294433	0.0689233	.	.	.	yes	.	.
ZK616.6	ZK616.6	coding	3.29e-05	2.86e-05	3.72e-05	1.30172	0.380418	0.0233521	0.0571631	.	yes	.	.	.	.
W03F9.5	ttb-1	coding	5.36e-05	4.66e-05	6.06e-05	1.30164	0.380331	0.0242476	0.0589671	yes	yes	yes	yes	.	.
F32D8.14	F32D8.14	coding	3.16e-05	2.75e-05	3.58e-05	1.30137	0.380032	0.0189637	0.0486794	.	yes	.	.	.	.
C37A5.9	pry-1	coding	2.29e-05	1.99e-05	2.59e-05	1.30117	0.379809	0.0272821	0.0648495	yes	yes	.	yes	.	.
C10H11.8	C10H11.8	coding	2.6e-05	2.26e-05	2.94e-05	1.30043	0.378986	0.0222877	0.0551573	.	yes	.	.	.	.
C01G10.11	unc-76	coding	6.68e-05	5.81e-05	7.55e-05	1.30017	0.378703	0.0189804	0.0486948	yes	yes	yes	yes	.	.
F54D5.14	smc-6	coding	0.000303821	0.000264367	0.000343276	1.29848	0.376829	0.00840047	0.0251899	.	yes	.	yes	.	.
T07C4.8	ced-9	coding	6.85e-05	5.96e-05	7.74e-05	1.29833	0.376653	0.0108777	0.0310797	.	yes	.	yes	.	.
F41G3.6	F41G3.6	coding	3.76e-05	3.27e-05	4.24e-05	1.29826	0.376582	0.0259866	0.0622257	.	yes	.	.	.	.
W02D7.6	W02D7.6	coding	3.25e-05	2.83e-05	3.67e-05	1.29822	0.376537	0.0211137	0.052953	.	yes	.	.	.	.
F56H11.4	elo-1	coding	0.000115061	0.000100169	0.000129953	1.29734	0.375558	0.00817357	0.0246273	.	yes	.	.	.	.
C07G1.5	hgrs-1	coding	0.000179774	0.000156544	0.000203005	1.29679	0.374946	0.00970219	0.0281793	yes	yes	.	.	.	.
F52E1.14	F52E1.14	coding	2.21e-05	1.92e-05	2.49e-05	1.29675	0.374898	0.0302542	0.0704647	yes	.	.	.	.	.
K09F6.10	K09F6.10	coding	4.15e-05	3.62e-05	4.69e-05	1.29669	0.374835	0.0179052	0.0464857	.	.	.	yes	.	.
W02A2.1	fat-2	coding	0.000369421	0.000321747	0.000417095	1.29634	0.374448	0.00974526	0.0282764	.	yes	.	yes	.	.
Y73B3A.1	Y73B3A.1	coding	7.83e-05	6.82e-05	8.84e-05	1.29618	0.374263	0.0151418	0.0409201	.	yes	.	yes	yes	0.397501
Y20F4.4	Y20F4.4	coding	7.82e-05	6.81e-05	8.83e-05	1.29596	0.374018	0.0164496	0.0437013	.	yes	.	yes	.	.
B0379.3	mut-16	coding	0.000273633	0.000238405	0.00030886	1.29552	0.373535	0.00831652	0.024998	.	yes	.	yes	.	.
W02H5.1	W02H5.1	coding	1.97e-05	1.72e-05	2.23e-05	1.29526	0.373244	0.0312039	0.0722171	.	.	yes	yes	.	.
R06C1.4	R06C1.4	coding	3.22e-05	2.81e-05	3.63e-05	1.29524	0.373217	0.0224716	0.0555653	.	yes	.	yes	.	.
W07G4.4	W07G4.4	coding	0.000176483	0.00015382	0.000199146	1.29467	0.372583	0.00904655	0.0266006	.	yes	.	yes	.	.
Y48C3A.4	ztf-22	coding	3.01e-05	2.63e-05	3.4e-05	1.29447	0.372357	0.0287329	0.0676571	yes	.	.	yes	.	.
K02A11.1	gfi-2	coding	0.000128868	0.000112353	0.000145383	1.29399	0.371825	0.00929572	0.0271876	.	yes	.	yes	.	.
Y51F10.10	Y51F10.10	coding	3.33e-05	2.91e-05	3.76e-05	1.29356	0.37135	0.032542	0.074821	.	yes	.	yes	.	.
C44C8.6	mak-2	coding	2.28e-05	1.99e-05	2.57e-05	1.29335	0.37111	0.0456237	0.0980934	.	.	.	yes	.	.
C16A11.5	C16A11.5	coding	2.9e-05	2.53e-05	3.27e-05	1.29329	0.371044	0.035267	0.0797709	.	yes	.	.	.	.
F53H2.4	F53H2.4	ncRNA	2.6e-05	2.27e-05	2.93e-05	1.29326	0.371015	0.0254707	0.0612399	.	.	.	.	.	.
F29F11.6	gsp-1	coding	0.000157069	0.000137013	0.000177125	1.29276	0.370456	0.0127983	0.0356624	.	yes	.	yes	.	.
H19M22.2	let-805	coding	0.000549602	0.000479447	0.000619757	1.29265	0.370332	0.0107518	0.03079	.	yes	.	yes	yes	0.494163
F59A2.1	npp-9	coding	0.000644162	0.000562023	0.000726301	1.2923	0.369939	0.0108495	0.0310192	yes	yes	.	yes	.	.
C34E11.1	rsd-3	coding	2.73e-05	2.38e-05	3.08e-05	1.29196	0.36956	0.030342	0.0705757	.	.	.	.	.	.
F54D11.4	F54D11.4	coding	0.000109486	9.55e-05	0.000123431	1.29191	0.369509	0.0138979	0.0380052	.	yes	.	yes	.	.
C16A3.4	C16A3.4	coding	0.000124818	0.000108929	0.000140708	1.29174	0.369319	0.0119528	0.0336588	.	yes	.	.	.	.
C56C10.8	icd-1	coding	0.00039633	0.000345909	0.000446751	1.29153	0.369077	0.00967506	0.0281183	.	yes	.	yes	.	.
C54H2.5	sft-4	coding	3.62e-05	3.16e-05	4.08e-05	1.29145	0.368997	0.0246585	0.0596627	yes	.	.	yes	.	.
F15B10.2	drh-1	coding	5.47e-05	4.78e-05	6.17e-05	1.29105	0.368549	0.0300762	0.0701619	.	yes	.	yes	.	.
T24D1.1	sqv-5	coding	0.000291948	0.000254887	0.000329009	1.2908	0.368269	0.00961287	0.0279847	.	yes	yes	yes	.	.
ZK470.2	ZK470.2	coding	6.06e-05	5.29e-05	6.83e-05	1.2907	0.368149	0.0162193	0.0431941	yes	yes	.	yes	.	.
T22C1.3	T22C1.3	coding	2.71e-05	2.36e-05	3.05e-05	1.29001	0.36738	0.0245303	0.0594179	yes	yes	.	.	.	.
F53H8.2	arr-1	coding	2e-05	1.74e-05	2.25e-05	1.28953	0.366842	0.0384734	0.0853529	.	yes	.	.	.	.
F07A5.7	unc-15	coding	0.00138133	0.00120693	0.00155573	1.289	0.366251	0.015409	0.0414382	.	.	.	yes	.	.
T28F2.5	ccb-1	coding	1.56e-05	1.36e-05	1.75e-05	1.28882	0.366047	0.0463147	0.0991908	.	.	.	yes	.	.
Y56A3A.20	ccf-1	coding	9.7e-05	8.48e-05	0.000109243	1.28838	0.365559	0.0155448	0.0417268	.	yes	.	yes	.	.
T24B1.1	T24B1.1	coding	0.000108663	9.5e-05	0.000122346	1.28813	0.365278	0.018505	0.0476345	.	yes	.	.	.	.
C48D1.2	ced-3	coding	0.00010652	9.31e-05	0.00011993	1.28804	0.365181	0.0145592	0.0396015	yes	yes	.	yes	yes	0.538323
Y71G12B.9	lin-65	coding	9.85e-05	8.61e-05	0.00011085	1.28801	0.365144	0.0122306	0.0343089	.	yes	.	yes	.	.
T21B4.17	T21B4.17	coding	1.62e-05	1.42e-05	1.83e-05	1.28796	0.365086	0.03617	0.0813315	.	.	.	yes	.	.
B0261.2	let-363	coding	0.000418613	0.000365929	0.000471297	1.28795	0.365073	0.0219479	0.0544544	yes	.	.	yes	.	.
ZK185.2	ZK185.2	coding	0.00182122	0.0015926	0.00204983	1.28709	0.364117	0.0130347	0.0361033	yes	yes	.	yes	.	.
T24D1.3	T24D1.3	coding	7.82e-05	6.84e-05	8.8e-05	1.28707	0.364087	0.0130405	0.0361081	.	yes	.	yes	yes	0.44105
Y50D7A.9	Y50D7A.9	coding	2.24e-05	1.96e-05	2.53e-05	1.28674	0.363724	0.0354048	0.0799796	.	yes	.	yes	.	.
C34B7.4	mys-4	coding	5.41e-05	4.74e-05	6.09e-05	1.28622	0.363141	0.01642	0.0436492	.	yes	.	.	.	.
Y71F9AL.18	pme-1	coding	0.00012568	0.000109974	0.000141386	1.28564	0.362482	0.0161014	0.0429453	yes	yes	yes	yes	.	.
Y73B3B.5	Y73B3B.5	Coding_pseudogene	3.86e-05	3.38e-05	4.34e-05	1.28539	0.362204	0.0255915	0.0614629	.	.	.	.	.	.
T04B2.5	T04B2.5	coding	5.98e-05	5.23e-05	6.73e-05	1.28525	0.362045	0.0231142	0.0567866	.	.	.	.	.	.
F43D9.2	rab-33	coding	3.58e-05	3.14e-05	4.03e-05	1.28523	0.362021	0.0220492	0.0546439	yes	yes	.	.	.	.
Y53C10A.12	hsf-1	coding	0.000126142	0.000110416	0.000141868	1.28485	0.361603	0.0113825	0.0322597	.	yes	yes	yes	.	.
F52E1.1	pos-1	coding	0.000526492	0.000460874	0.00059211	1.28475	0.361492	0.0128924	0.0358336	.	yes	.	yes	yes	0.36802
ZK180.4	sar-1	coding	7.46e-05	6.53e-05	8.39e-05	1.2842	0.360871	0.01699	0.0448117	.	yes	.	yes	.	.
ZK1127.6	ZK1127.6	coding	0.000115376	0.000101037	0.000129715	1.28383	0.360459	0.0264336	0.0631229	.	yes	.	.	.	.
F13B12.6	F13B12.6	coding	0.0003226	0.000282515	0.000362684	1.28377	0.360385	0.0250705	0.060493	.	yes	.	.	.	.
F39H11.2	tlf-1	coding	8.85e-05	7.75e-05	9.95e-05	1.28349	0.360072	0.0216451	0.0538857	yes	.	.	yes	.	.
F57G4.8	fbxa-192	coding	2.64e-05	2.31e-05	2.97e-05	1.28332	0.359876	0.0366517	0.0822254	.	yes	.	yes	.	.
Y39B6A.38	reps-1	coding	2.38e-05	2.08e-05	2.67e-05	1.28318	0.359727	0.0399117	0.0879881	.	.	.	yes	.	.
C18B2.5	C18B2.5	coding	7.48e-05	6.56e-05	8.41e-05	1.28305	0.359578	0.0214009	0.0534902	.	.	.	.	yes	0.650927
Y71F9AM.5	nxt-1	coding	2.72e-05	2.39e-05	3.06e-05	1.28275	0.359239	0.023314	0.0571178	.	yes	yes	.	.	.
EEED8.7	rsp-4	coding	4.39e-05	3.85e-05	4.94e-05	1.28231	0.358745	0.0255904	0.0614629	.	yes	.	yes	.	.
Y57G11C.36	Y57G11C.36	coding	1.96e-05	1.72e-05	2.2e-05	1.28207	0.358474	0.0447378	0.0965198	.	yes	.	yes	.	.
R53.7	aakg-5	coding	5.67e-05	4.97e-05	6.37e-05	1.28165	0.358003	0.024487	0.0593786	.	yes	.	.	.	.
Y57G11C.22	Y57G11C.22	ncRNA	2.5e-05	2.19e-05	2.81e-05	1.2814	0.357718	0.0396544	0.0875	.	.	.	yes	.	.
T18D3.1	T18D3.1	coding	2.14e-05	1.88e-05	2.4e-05	1.28139	0.357714	0.036295	0.081571	.	.	.	yes	.	.
C41D11.3	C41D11.3	coding	0.000130439	0.00011438	0.000146497	1.28079	0.357033	0.0211877	0.0530501	.	yes	.	yes	.	.
T25C12.3	T25C12.3	coding	0.000315601	0.000276861	0.000354341	1.27985	0.355979	0.0140037	0.0382564	.	yes	.	.	.	.
F26E4.8	tba-1	coding	0.000395547	0.000346997	0.000444097	1.27983	0.355954	0.0147185	0.0399359	.	yes	.	yes	.	.
M04F3.6	M04F3.6	Coding_pseudogene	2.14e-05	1.87e-05	2.4e-05	1.2797	0.355809	0.0298045	0.0696205	.	.	.	.	.	.
ZK973.3	pdp-1	coding	6.75e-05	5.92e-05	7.58e-05	1.27954	0.355625	0.0205897	0.0519505	yes	yes	.	yes	.	.
W02A11.2	vps-25	coding	4.05e-05	3.55e-05	4.55e-05	1.27946	0.355531	0.0311908	0.0722058	yes	yes	yes	yes	.	.
M01E11.6	klp-15	coding	0.00010463	9.18e-05	0.000117454	1.27938	0.355444	0.0167052	0.0442333	.	yes	.	yes	yes	0.516445
T05H4.11	T05H4.11	coding	3.66e-05	3.21e-05	4.11e-05	1.27933	0.355384	0.0273284	0.0649339	.	yes	.	.	.	.
F27D4.4	F27D4.4	coding	0.000136688	0.000119953	0.000153423	1.27903	0.355051	0.0164734	0.043725	yes	yes	.	.	.	.
ZK1248.10	tbc-2	coding	0.000269791	0.000236764	0.000302818	1.27899	0.355002	0.0143125	0.0389909	yes	yes	.	yes	.	.
B0513.1	lin-66	coding	0.000143121	0.000125624	0.000160618	1.27856	0.354519	0.0188591	0.0484466	.	.	.	yes	.	.
C10H11.9	let-502	coding	0.000188768	0.000165724	0.000211812	1.2781	0.354	0.018188	0.0470639	.	yes	.	yes	.	.
Y82E9BR.3	Y82E9BR.3	coding	0.00038751	0.000340247	0.000434774	1.27782	0.353683	0.0139479	0.0381158	yes	yes	.	yes	.	.
K10C3.2	K10C3.2	coding	0.000179628	0.000157728	0.000201528	1.27769	0.353537	0.0175948	0.0459379	yes	yes	.	yes	yes	0.653618
Y77E11A.11	clp-7	coding	8.36e-05	7.34e-05	9.38e-05	1.27767	0.353511	0.0214301	0.0535321	.	yes	.	yes	.	.
Y17G7B.20	Y17G7B.20	coding	0.000205589	0.000180567	0.00023061	1.27714	0.352916	0.0130076	0.0360509	.	yes	.	yes	.	.
E02H1.4	pme-2	coding	0.00010031	8.81e-05	0.000112515	1.27705	0.352812	0.0196869	0.050148	.	yes	.	.	.	.
F27C1.7	atp-3	coding	0.000142841	0.000125472	0.000160211	1.27687	0.352606	0.0123684	0.0346181	.	yes	.	.	.	.
C43E11.10	cdc-6	coding	8.17e-05	7.18e-05	9.17e-05	1.2767	0.352422	0.0218851	0.0543368	.	yes	.	.	.	.
C07B5.5	nuc-1	coding	3.73e-05	3.28e-05	4.18e-05	1.27594	0.351561	0.0286204	0.0674104	.	.	.	.	.	.
H43I07.1	H43I07.1	coding	3.48e-05	3.06e-05	3.91e-05	1.27578	0.351379	0.034412	0.078443	.	yes	.	.	.	.
C34B4.2	C34B4.2	ncRNA	4.92e-05	4.33e-05	5.52e-05	1.27566	0.351242	0.028619	0.0674104	.	yes	.	yes	.	.
C23F12.1	fln-2	coding	0.000547833	0.000481554	0.000614111	1.27527	0.3508	0.0161261	0.0429981	yes	.	.	yes	.	.
T19A6.1	T19A6.1	coding	6.65e-05	5.84e-05	7.45e-05	1.27472	0.350177	0.0278156	0.0659568	.	yes	.	yes	.	.
C14A4.14	C14A4.14	coding	6.25e-05	5.5e-05	7.01e-05	1.27443	0.349854	0.0255688	0.0614421	.	yes	.	.	.	.
Y50E8A.4	unc-61	coding	9.85e-05	8.67e-05	0.00011043	1.27425	0.34965	0.0164436	0.0436986	yes	yes	.	.	.	.
F13D12.6	F13D12.6	coding	0.00011667	0.000102603	0.000130738	1.27421	0.349607	0.0178657	0.0464107	yes	.	.	yes	yes	0.561254
F43G9.5	cfim-1	coding	3.28e-05	2.88e-05	3.67e-05	1.27411	0.34949	0.037961	0.084344	.	yes	.	.	.	.
F56F3.1	pqn-45	coding	0.000649061	0.000570952	0.00072717	1.27361	0.348924	0.0155912	0.0418258	.	yes	.	yes	yes	0.650791
C05D2.5	xnd-1	coding	0.000194191	0.000170834	0.000217549	1.27345	0.348741	0.0151304	0.0409018	yes	yes	.	yes	yes	0.572334
F14D7.2	F14D7.2	coding	4.84e-05	4.26e-05	5.43e-05	1.27303	0.348262	0.0303195	0.0705419	.	yes	.	yes	.	.
R166.6	R166.6	ncRNA	0.000242892	0.000213717	0.000272068	1.27303	0.348261	0.0148542	0.0402792	.	.	.	yes	.	.
C49H3.9	C49H3.9	coding	3.93e-05	3.46e-05	4.4e-05	1.27226	0.347391	0.0349045	0.0792571	yes	yes	.	.	.	.
C36B1.11	C36B1.11	coding	6.85e-05	6.03e-05	7.67e-05	1.27167	0.346721	0.023327	0.0571226	.	yes	.	.	.	.
C06E7.1	sams-3	coding	9.88e-05	8.7e-05	0.000110591	1.27156	0.346598	0.0230729	0.0567009	yes	yes	.	yes	.	.
C41D11.4	C41D11.4	coding	3.8e-05	3.34e-05	4.25e-05	1.27149	0.346525	0.0260008	0.0622313	.	yes	.	.	.	.
Y54H5A.3	tag-262	coding	5.18e-05	4.56e-05	5.8e-05	1.2713	0.346303	0.0388174	0.08598	.	yes	.	.	.	.
Y38E10A.6	ceh-100	coding	0.000198764	0.000175038	0.00022249	1.2711	0.346075	0.0201135	0.0510569	.	.	yes	yes	yes	0.570321
W04D2.1	atn-1	coding	0.000135726	0.000119552	0.0001519	1.27058	0.345484	0.0181922	0.0470639	yes	yes	.	yes	.	.
F11C3.3	unc-54	coding	0.00490557	0.00432146	0.00548967	1.27033	0.345201	0.0374116	0.0835672	.	.	.	yes	yes	0.517635
F40E10.3	csq-1	coding	0.00014166	0.000124849	0.000158472	1.26931	0.344043	0.0194024	0.0495705	.	.	.	.	.	.
ZK973.11	ZK973.11	coding	6.79e-05	5.99e-05	7.6e-05	1.26931	0.344043	0.0205807	0.0519505	yes	yes	.	.	.	.
Y75B8A.8	Y75B8A.8	coding	0.000211001	0.000186105	0.000235898	1.26755	0.342048	0.0206463	0.0520633	yes	yes	yes	yes	.	.
Y39A1A.1	Y39A1A.1	coding	4.94e-05	4.36e-05	5.53e-05	1.26695	0.341357	0.0355511	0.0802481	.	yes	.	yes	.	.
M01F1.7	M01F1.7	coding	8.07e-05	7.12e-05	9.02e-05	1.26693	0.34134	0.0219984	0.0545335	yes	yes	.	yes	.	.
ZK154.5	ZK154.5	coding	5.23e-05	4.62e-05	5.85e-05	1.26673	0.341108	0.0280421	0.0663507	.	yes	.	yes	.	.
T09E8.2	him-17	coding	0.000177601	0.000156716	0.000198487	1.26654	0.340889	0.0194205	0.049573	.	yes	.	.	.	.
T10E9.2	T10E9.2	coding	8.87e-05	7.83e-05	9.91e-05	1.26645	0.340786	0.02542	0.0611683	.	yes	.	.	.	.
Y53F4B.13	Y53F4B.13	coding	0.000147626	0.000130274	0.000164978	1.26639	0.340725	0.0157322	0.0421269	yes	yes	.	yes	.	.
F58F12.1	F58F12.1	coding	5.99e-05	5.28e-05	6.69e-05	1.26614	0.340441	0.0271956	0.0646964	.	yes	.	yes	.	.
Y48C3A.8	Y48C3A.8	coding	0.000114138	0.000100737	0.00012754	1.26607	0.340352	0.0237326	0.0579653	.	yes	.	yes	.	.
F01G4.6	F01G4.6	coding	0.0010362	0.000914637	0.00115776	1.26582	0.340068	0.0216414	0.0538857	yes	yes	.	yes	.	.
F59B2.6	zif-1	coding	0.000179727	0.000158646	0.000200808	1.26576	0.340007	0.0183555	0.047347	yes	yes	.	.	.	.
B0285.1	cdtl-7	coding	0.000130009	0.000114765	0.000145253	1.26566	0.339886	0.0177438	0.0461896	.	yes	.	yes	.	.
K01G5.5	K01G5.5	coding	0.000376455	0.000332317	0.000420593	1.26564	0.339865	0.0162962	0.0433743	.	yes	.	yes	.	.
W08A12.1	W08A12.1	coding	0.000100675	8.89e-05	0.000112476	1.26554	0.339755	0.0240742	0.0586203	.	yes	.	yes	.	.
Y8A9A.2	Y8A9A.2	coding	0.000264345	0.000233367	0.000295323	1.26549	0.339693	0.0172244	0.0452127	.	.	.	yes	.	.
F01F1.8	cct-6	coding	0.000169721	0.000149834	0.000189607	1.26545	0.339648	0.0170359	0.0448947	.	yes	.	yes	.	.
B0273.2	puf-7	coding	0.000110726	9.78e-05	0.000123698	1.26541	0.339602	0.0174962	0.0458031	.	yes	.	yes	yes	0.435231
Y41C4A.16	col-95	coding	6.92e-05	6.11e-05	7.73e-05	1.26526	0.33943	0.0262743	0.0628109	.	.	.	yes	.	.
R151.16	R151.16	ncRNA	8.71e-05	7.69e-05	9.73e-05	1.26518	0.339347	0.0336264	0.0769517	yes	.	.	yes	.	.
T22H6.6	gei-3	coding	0.000198045	0.00017488	0.000221209	1.26492	0.339048	0.0164631	0.0437241	.	.	.	yes	yes	0.582065
C28H8.9	C28H8.9	coding	4.81e-05	4.25e-05	5.38e-05	1.26475	0.338848	0.0319714	0.07376	.	yes	.	yes	.	.
F33E11.6	F33E11.6	coding	5.6e-05	4.94e-05	6.25e-05	1.2646	0.338677	0.027814	0.0659568	.	yes	.	.	.	.
Y111B2A.14	pqn-80	coding	0.000245099	0.000216554	0.000273645	1.26363	0.337576	0.0188397	0.0484111	.	yes	yes	yes	.	.
Y47D3A.4	cku-70	coding	7.02e-05	6.21e-05	7.84e-05	1.26352	0.337453	0.0391699	0.0866354	yes	.	.	yes	.	.
T17E9.2	nmt-1	coding	5.34e-05	4.72e-05	5.96e-05	1.26254	0.336326	0.0359341	0.0809255	.	yes	.	yes	.	.
Y102A11A.3	Y102A11A.3	coding	7.68e-05	6.79e-05	8.58e-05	1.26249	0.336273	0.0278933	0.066098	.	yes	.	.	.	.
T04C12.5	act-2	coding	0.00125465	0.00110911	0.00140019	1.26244	0.336219	0.0280879	0.0664232	.	yes	.	yes	.	.
M01A10.2	tom-1	coding	9.17e-05	8.1e-05	0.000102267	1.26197	0.335677	0.0218381	0.054274	.	.	.	yes	.	.
C16A3.5	C16A3.5	coding	6.56e-05	5.8e-05	7.32e-05	1.26196	0.335667	0.0308915	0.0715884	.	yes	.	yes	.	.
Y57G7A.10	Y57G7A.10	coding	1.66e-05	1.46e-05	1.85e-05	1.26188	0.335572	0.0412931	0.0903081	yes	yes	.	yes	.	.
W07A8.3	dnj-25	coding	7.2e-05	6.37e-05	8.03e-05	1.26183	0.335516	0.0302802	0.0704693	yes	yes	.	.	.	.
C14F11.1	C14F11.1	coding	8.72e-05	7.71e-05	9.73e-05	1.2616	0.335251	0.0318603	0.0735424	.	.	.	yes	.	.
C35B1.1	ubc-1	coding	7.36e-05	6.51e-05	8.21e-05	1.26156	0.335211	0.0262823	0.0628128	.	yes	.	.	.	.
T03F1.1	T03F1.1	coding	5.17e-05	4.57e-05	5.77e-05	1.2613	0.334907	0.0316286	0.0730652	yes	yes	.	yes	.	.
K09B11.9	uso-1	coding	0.000118995	0.000105261	0.00013273	1.26095	0.334516	0.0454054	0.0976722	.	yes	.	.	.	.
K03B4.7	cpg-8	coding	2.49e-05	2.2e-05	2.78e-05	1.26071	0.334231	0.029044	0.0682493	yes	.	.	yes	.	.
Y59A8B.13	slr-2	coding	7.67e-05	6.78e-05	8.55e-05	1.26052	0.334024	0.0274971	0.0652897	.	yes	.	yes	.	.
D1044.6	D1044.6	coding	0.000120941	0.000107014	0.000134867	1.26028	0.333744	0.0235317	0.0575386	.	yes	.	.	yes	0.537984
M01E5.4	M01E5.4	coding	4.39e-05	3.88e-05	4.89e-05	1.25948	0.332831	0.0352121	0.079689	.	yes	.	yes	.	.
ZK1098.10	unc-16	coding	0.000258446	0.000228784	0.000288109	1.25931	0.33263	0.0220884	0.0547101	yes	yes	yes	yes	.	.
M01F1.9	M01F1.9	coding	0.000146059	0.000129302	0.000162816	1.25919	0.332499	0.0172187	0.0452127	.	yes	.	.	.	.
T09A12.4	nhr-66	coding	8.99e-05	7.96e-05	0.000100203	1.25893	0.332204	0.0232438	0.0570097	yes	yes	.	yes	.	.
ZC513.6	oma-2	coding	0.000295207	0.000261401	0.000329013	1.25865	0.33188	0.0190994	0.0489354	.	yes	.	yes	yes	0.469647
C50F2.2	C50F2.2	coding	0.000180268	0.000159625	0.000200912	1.25865	0.331877	0.0211886	0.0530501	yes	yes	.	yes	.	.
B0464.5	spk-1	coding	0.000322517	0.000285627	0.000359408	1.25831	0.331491	0.0204504	0.0517326	yes	yes	.	yes	.	.
D1081.8	D1081.8	coding	0.000180822	0.000160148	0.000201496	1.25818	0.331341	0.0227661	0.0561198	.	yes	.	yes	.	.
F18A1.2	lin-26	coding	0.000245016	0.000217031	0.000273	1.25788	0.331	0.0257315	0.0617317	.	.	.	yes	.	.
ZK686.2	ZK686.2	coding	9.09e-05	8.05e-05	0.000101296	1.25763	0.330704	0.0333807	0.0764292	.	yes	.	.	.	.
D2023.6	D2023.6	coding	5.6e-05	4.96e-05	6.24e-05	1.2575	0.330559	0.041657	0.0909907	.	yes	.	.	.	.
F52C12.1	F52C12.1	coding	1.86e-05	1.65e-05	2.07e-05	1.25739	0.330436	0.0465673	0.0995655	.	yes	.	yes	.	.
F41H10.3	F41H10.3	coding	0.000249591	0.000221154	0.000278028	1.25717	0.330177	0.0232894	0.0571053	yes	yes	.	yes	.	.
C07G1.4	wsp-1	coding	0.000112745	9.99e-05	0.000125571	1.25671	0.329651	0.0245385	0.0594215	yes	yes	.	yes	.	.
Y51H1A.4	ing-3	coding	5.35e-05	4.74e-05	5.96e-05	1.2566	0.329521	0.0331549	0.0759535	.	yes	.	yes	.	.
Y116A8A.9	map-2	coding	0.000163108	0.00014458	0.000181636	1.2563	0.329184	0.0255392	0.0613877	.	yes	.	yes	yes	0.593824
T04A11.3	T04A11.3	coding	4.04e-05	3.58e-05	4.5e-05	1.25621	0.329073	0.0447255	0.096517	yes	.	.	yes	.	.
Y54E10A.15	cdt-1	coding	0.000100226	8.89e-05	0.000111591	1.25579	0.328596	0.0296334	0.069313	.	yes	.	yes	.	.
C14C10.4	C14C10.4	coding	0.000168341	0.000149265	0.000187416	1.2556	0.328373	0.0293036	0.068688	.	yes	.	.	.	.
D1022.1	ubc-6	coding	6.04e-05	5.36e-05	6.73e-05	1.25458	0.327204	0.0343102	0.0782718	.	yes	.	yes	.	.
C37C3.6	mig-6	coding	0.000513919	0.000455932	0.000571907	1.25437	0.326963	0.0230663	0.0567009	yes	yes	.	yes	yes	0.594459
C31H1.8	C31H1.8	coding	5.54e-05	4.92e-05	6.17e-05	1.25432	0.326905	0.0439249	0.0949526	.	yes	.	.	yes	0.553029
C37A2.2	pqn-20	coding	0.000448695	0.000398076	0.000499313	1.25432	0.326903	0.0225598	0.0557208	yes	yes	.	yes	yes	0.668222
F33D11.11	vpr-1	coding	6.88e-05	6.1e-05	7.66e-05	1.25406	0.326609	0.0393388	0.0869872	.	yes	.	.	.	.
Y39F10B.1	Y39F10B.1	coding	6.74e-05	5.98e-05	7.49e-05	1.25311	0.32551	0.0386205	0.0856359	.	yes	.	yes	yes	0.653437
H08M01.2	rga-5	coding	4.4e-05	3.9e-05	4.89e-05	1.25219	0.324459	0.0404136	0.0888271	.	.	.	.	.	.
F25D7.2	tag-353	coding	6.42e-05	5.7e-05	7.14e-05	1.25214	0.324394	0.0386604	0.0857028	.	yes	.	yes	.	.
F25B5.4	ubq-1	coding	0.00155685	0.00138295	0.00173076	1.2515	0.32366	0.0350956	0.0795059	yes	yes	.	yes	.	.
C36A4.5	C36A4.5	coding	0.00013216	0.000117405	0.000146916	1.25136	0.323496	0.0211351	0.0529751	.	yes	.	yes	yes	0.483094
T05A6.2	cki-2	coding	5.75e-05	5.11e-05	6.4e-05	1.25106	0.323148	0.0433844	0.0941086	.	yes	.	.	.	.
C09D4.5	rpl-19	coding	0.000836265	0.000743233	0.000929297	1.25034	0.322325	0.0311698	0.0721763	.	yes	.	yes	.	.
Y116A8C.16	rom-4	coding	0.000112897	0.000100346	0.000125449	1.25017	0.32212	0.0310335	0.0718795	.	.	.	yes	.	.
C56G2.15	C56G2.15	coding	0.000137378	0.000122172	0.000152584	1.24893	0.320696	0.032977	0.0756627	yes	.	.	yes	.	.
C37H5.6	C37H5.6	coding	0.000119428	0.000106236	0.00013262	1.24835	0.320028	0.0292319	0.0685748	.	yes	.	yes	.	.
F26H11.2	nurf-1	coding	0.000367922	0.000327459	0.000408385	1.24713	0.318616	0.0265973	0.0634449	.	yes	.	yes	.	.
Y48B6A.12	men-1	coding	8.24e-05	7.34e-05	9.15e-05	1.24682	0.318259	0.037704	0.0839783	.	yes	.	yes	.	.
T14E8.1	T14E8.1	coding	6.87e-05	6.11e-05	7.62e-05	1.2467	0.318118	0.0376572	0.0839421	yes	.	.	yes	.	.
T26A8.1	T26A8.1	coding	0.000204576	0.000182132	0.000227019	1.24645	0.317825	0.0278998	0.066098	.	yes	.	yes	.	.
H20J18.1	scd-1	coding	0.000102995	9.17e-05	0.000114291	1.24638	0.317746	0.0272035	0.0646977	.	.	.	yes	.	.
C10H11.10	kca-1	coding	7.73e-05	6.88e-05	8.57e-05	1.2462	0.317531	0.0361488	0.0813047	.	yes	.	yes	.	.
F59A3.2	F59A3.2	coding	7.81e-05	6.96e-05	8.67e-05	1.246	0.3173	0.0285109	0.0672244	.	yes	.	.	.	.
F54C1.7	pat-10	coding	0.000214449	0.000190971	0.000237927	1.24588	0.317165	0.0168819	0.0445728	.	.	.	yes	yes	1.568
F39B2.11	mtx-1	coding	8.01e-05	7.13e-05	8.88e-05	1.24558	0.316818	0.0423498	0.0922516	.	yes	.	yes	.	.
T04A8.14	emb-5	coding	0.00048419	0.00043133	0.000537051	1.24511	0.316268	0.0281817	0.0665912	.	yes	.	yes	.	.
K07E12.1	dig-1	coding	0.0016587	0.00147789	0.00183951	1.24469	0.315782	0.0430672	0.0936053	yes	yes	.	yes	.	.
ZK484.4	ZK484.4	coding	0.000271008	0.000241479	0.000300537	1.24457	0.315646	0.0293281	0.0687189	.	yes	.	.	.	.
ZC477.9	deb-1	coding	0.00011597	0.000103351	0.000128588	1.24419	0.315204	0.0348863	0.0792362	yes	.	.	yes	.	.
T09B4.5	T09B4.5	coding	9.43e-05	8.41e-05	0.000104565	1.24397	0.314948	0.026332	0.0629145	.	yes	.	yes	.	.
Y110A7A.1	hcp-6	coding	0.000262888	0.000234401	0.000291374	1.24306	0.313891	0.0329493	0.0756189	yes	yes	.	yes	.	.
F53G12.1	rab-11.1	coding	0.00012946	0.000115449	0.00014347	1.24271	0.313494	0.0283565	0.0669143	.	yes	.	yes	.	.
K06A5.1	K06A5.1	coding	0.000215373	0.000192133	0.000238613	1.24191	0.312565	0.0278256	0.0659627	yes	yes	yes	yes	.	.
K02F3.11	rnp-5	coding	5.22e-05	4.65e-05	5.78e-05	1.24173	0.312355	0.0463108	0.0991908	.	yes	.	yes	.	.
Y55B1AR.2	Y55B1AR.2	coding	9.6e-05	8.57e-05	0.000106364	1.24168	0.312297	0.0360852	0.0812032	.	yes	.	yes	.	.
T27E9.1	ant-1.1	coding	0.0011535	0.00102924	0.00127777	1.24147	0.312047	0.0320749	0.0739405	.	yes	.	yes	.	.
ZC308.1	gld-2	coding	0.000252978	0.000225832	0.000280124	1.24041	0.31082	0.0325108	0.0747689	yes	yes	.	yes	yes	0.632201
F28D9.1	rsr-1	coding	0.000178265	0.000159207	0.000197324	1.23942	0.309662	0.0336426	0.0769688	.	yes	.	yes	yes	0.670284
R10E4.2	tag-310	coding	0.000181023	0.00016174	0.000200306	1.23844	0.308529	0.0329166	0.0755636	.	yes	.	yes	.	.
R10E9.1	msi-1	coding	0.000109404	9.78e-05	0.000120999	1.23709	0.306945	0.0412813	0.0903047	.	.	.	yes	.	.
D2024.3	elo-3	coding	0.00011722	0.000104805	0.000129634	1.2369	0.306732	0.0458047	0.0983145	.	.	yes	.	.	.
Y75B12B.1	Y75B12B.1	coding	9.87e-05	8.83e-05	0.000109094	1.23603	0.305711	0.0428837	0.0932527	.	yes	.	yes	.	.
K10D2.2	pup-2	coding	0.000226543	0.00020274	0.000250347	1.23482	0.3043	0.027107	0.064538	.	yes	.	yes	.	.
W05F2.4	W05F2.4	coding	0.000161016	0.000144107	0.000177926	1.23468	0.30414	0.0465689	0.0995655	yes	yes	.	yes	.	.
F44B9.6	lin-36	coding	0.00035276	0.000315822	0.000389699	1.23392	0.303249	0.0349213	0.0792747	.	yes	.	.	.	.
W06H8.1	rme-1	coding	0.000185956	0.000166509	0.000205403	1.23359	0.302863	0.0337222	0.0771308	yes	yes	.	yes	.	.
Y102E9.2	Y102E9.2	coding	0.000104179	9.33e-05	0.000115061	1.23327	0.302486	0.0464072	0.0993406	yes	yes	.	.	.	.
K12H4.7	K12H4.7	coding	9.96e-05	8.92e-05	0.000110034	1.23319	0.302399	0.0377241	0.0839783	yes	.	.	.	.	.
Y45F10D.12	rpl-18	coding	0.00046484	0.000416303	0.000513376	1.23318	0.302381	0.0343611	0.0783676	.	yes	.	yes	.	.
D1007.7	nrd-1	coding	0.000208255	0.000186618	0.000229891	1.23187	0.300856	0.0422859	0.0921351	.	yes	.	yes	.	.
C56G2.1	C56G2.1	coding	0.00081329	0.000729615	0.000896965	1.22937	0.297916	0.0425204	0.0925314	yes	yes	yes	yes	.	.
F55A8.2	egl-4	coding	0.000357031	0.000320391	0.000393671	1.22872	0.297157	0.0368019	0.0825201	.	yes	yes	yes	.	.
Y57G11C.15	Y57G11C.15	coding	0.00035979	0.000322938	0.000396642	1.22823	0.296578	0.0360545	0.081155	.	yes	.	yes	.	.
K10B3.7	gpd-3	coding	0.000220299	0.000197964	0.000242635	1.22565	0.293547	0.0395895	0.0874326	.	.	.	yes	.	.
F42G4.3	zyx-1	coding	0.000150581	0.00013534	0.000165822	1.22522	0.293041	0.0407271	0.0893596	.	yes	.	yes	.	.
F45F2.4	his-7	coding	0.0001674	0.000150508	0.000184293	1.22447	0.29216	0.0368178	0.0825345	.	yes	.	yes	.	.
K08D9.3	apx-1	coding	0.000145648	0.000130992	0.000160304	1.22377	0.291338	0.0431247	0.0936839	.	yes	.	yes	yes	0.50034
M01B12.5	riok-1	coding	0.0001529	0.000137637	0.000168162	1.22178	0.288982	0.0366178	0.0821913	.	yes	yes	.	.	.
Y46G5A.31	gsy-1	coding	0.000208073	0.000187438	0.000228708	1.22018	0.287091	0.0445364	0.0961562	.	yes	.	yes	.	.
C06A5.6	C06A5.6	coding	0.000178475	0.000160796	0.000196154	1.2199	0.286757	0.0436662	0.0945559	yes	yes	.	yes	.	.
C43H8.1	C43H8.1	coding	0.000254593	0.000229459	0.000279728	1.21908	0.285789	0.0437282	0.0946205	.	.	.	.	.	.
B0511.6	B0511.6	coding	0.000254553	0.000229459	0.000279646	1.21872	0.285369	0.044007	0.0950974	.	yes	.	.	.	.
F25B3.6	F25B3.6	coding	0.000309872	0.000279335	0.00034041	1.21864	0.285274	0.0428399	0.0931806	.	yes	.	yes	.	.
F36A2.7	F36A2.7	coding	0.000182489	0.000164542	0.000200437	1.21815	0.284697	0.0404048	0.0888271	.	.	.	yes	.	.
K07H8.2	K07H8.2	coding	8.45e-05	7.62e-05	9.27e-05	1.21636	0.282567	0.042365	0.0922618	.	yes	.	yes	.	.
Y71G12B.8	Y71G12B.8	coding	0.000224926	0.000203097	0.000246756	1.21497	0.280916	0.0436164	0.0944951	yes	yes	yes	yes	.	.
F18A11.1	puf-6	coding	0.000118397	0.000106909	0.000129885	1.21491	0.280855	0.0435482	0.0944172	.	yes	.	yes	yes	0.449761
W02F12.3	W02F12.3	coding	0.000234855	0.000212143	0.000257567	1.21412	0.279911	0.0420709	0.0917578	yes	yes	.	yes	yes	0.462198
B0035.6	B0035.6	coding	0.000141163	0.000127535	0.00015479	1.2137	0.279418	0.0460631	0.0987726	.	yes	.	.	yes	0.634972
Y39A1A.12	Y39A1A.12	coding	0.0001789	0.000162214	0.000195587	1.20574	0.269914	0.0466177	0.0996455	yes	yes	.	yes	.	.
F54C9.12	F54C9.12	snoRNA	0.000146597	0.000157773	0.000135421	0.858333	-0.220391	0.0419593	0.0915826	.	.	.	.	.	.
C17H1.2	C17H1.2	coding	1.32e-05	1.45e-05	1.18e-05	0.813332	-0.298084	0.022466	0.0555653	.	.	.	.	.	.
M18.5	ddb-1	coding	0.000120097	0.00013289	0.000107305	0.807476	-0.308509	0.0414675	0.0906443	.	yes	.	.	.	.
Y73F8A.25	Y73F8A.25	coding	0.000161712	0.000179439	0.000143986	0.802426	-0.31756	0.0320989	0.073967	.	.	.	yes	.	.
ZK742.1	xpo-1	coding	0.000356054	0.000395797	0.000316311	0.799175	-0.323417	0.0413579	0.0904272	yes	yes	.	yes	yes	0.540389
Y105E8A.26	zoo-1	coding	4.75e-05	5.3e-05	4.21e-05	0.79392	-0.332934	0.0460885	0.0988028	yes	.	.	yes	.	.
K10C3.4	K10C3.4	coding	0.000145496	0.000162265	0.000128727	0.793311	-0.334041	0.0343785	0.078387	.	yes	.	.	.	.
Y92H12BL.1	Y92H12BL.1	coding	0.000427916	0.000477841	0.000377991	0.79104	-0.338178	0.027191	0.0646964	.	yes	yes	yes	.	.
Y40C5A.4	Y40C5A.4	coding	9.23e-05	0.000103144	8.15e-05	0.790469	-0.339219	0.030579	0.0710141	.	.	.	.	.	.
Y39E4B.10	Y39E4B.10	coding	7.51e-05	8.39e-05	6.62e-05	0.78904	-0.341829	0.0396604	0.0875	.	yes	yes	yes	.	.
C01G6.8	cam-1	coding	9.43e-05	0.000105623	8.29e-05	0.784832	-0.349545	0.0402542	0.0886098	.	yes	.	yes	.	.
Y59E9AL.2	Y59E9AL.2	coding	3.44e-05	3.85e-05	3.02e-05	0.784662	-0.349857	0.0440135	0.0950974	.	.	.	yes	yes	0.448883
Y17G7B.13	Y17G7B.13	coding	6.21e-05	6.96e-05	5.46e-05	0.784266	-0.350584	0.043902	0.0949266	.	.	.	.	.	.
Y76A2B.2	Y76A2B.2	coding	2.2e-05	2.47e-05	1.94e-05	0.783509	-0.351978	0.0419889	0.0916245	yes	yes	.	yes	.	.
Y57A10A.10	Y57A10A.10	coding	5.81e-05	6.53e-05	5.09e-05	0.779973	-0.358504	0.0350725	0.0794741	yes	.	.	yes	yes	1.43989
F45G2.2	F45G2.2	coding	6.04e-05	6.79e-05	5.28e-05	0.777719	-0.36268	0.0335012	0.0766852	.	.	.	yes	yes	1.72735
K08C7.3	epi-1	coding	0.000351355	0.000395288	0.000307421	0.777713	-0.36269	0.0242233	0.0589345	yes	.	.	.	.	.
Y39A3CL.1	Y39A3CL.1	coding	5.4e-05	6.07e-05	4.72e-05	0.776887	-0.364223	0.0376655	0.0839421	.	.	.	yes	.	.
K06A9.1	K06A9.1	coding	6.4e-05	7.21e-05	5.6e-05	0.776644	-0.364675	0.0120425	0.033857	.	.	.	yes	yes	0.519057
C04G2.9	C04G2.9	coding	3.13e-05	3.52e-05	2.74e-05	0.776513	-0.364917	0.0380604	0.0845221	.	yes	.	yes	yes	0.565193
Y59E9AL.3	Y59E9AL.3	coding	3.09e-05	3.48e-05	2.7e-05	0.775238	-0.367288	0.046118	0.098842	.	.	.	yes	yes	0.450589
Y92H12BM.1	Y92H12BM.1	coding	3.4e-05	3.83e-05	2.97e-05	0.774465	-0.368728	0.0314321	0.0726865	.	yes	.	.	.	.
K07C11.12	K07C11.12	snoRNA	5.87e-05	6.62e-05	5.12e-05	0.773751	-0.370059	0.0202148	0.0512696	.	.	.	.	.	.
C18E3.7	ppw-1	coding	8.15e-05	9.2e-05	7.1e-05	0.772188	-0.372976	0.0319827	0.0737668	.	yes	.	yes	.	.
Y62E10A.20	Y62E10A.20	coding	3.34e-05	3.77e-05	2.91e-05	0.771386	-0.374475	0.0293919	0.0688213	.	yes	yes	.	.	.
F42G9.7	snt-2	coding	5.66e-05	6.4e-05	4.93e-05	0.770992	-0.375212	0.0182198	0.0471162	yes	.	.	yes	.	.
H12I13.4	fbf-1	coding	4.9e-05	5.53e-05	4.26e-05	0.769161	-0.378642	0.0250383	0.0604319	yes	yes	.	yes	.	.
F30F8.9	F30F8.9	coding	1.99e-05	2.25e-05	1.73e-05	0.767904	-0.381001	0.0466815	0.0997575	.	yes	.	.	.	.
F53A10.2	F53A10.2	coding	8.04e-05	9.1e-05	6.98e-05	0.767488	-0.381784	0.0198762	0.0505422	.	.	yes	yes	.	.
Y55F3C.9	Y55F3C.9	coding	3.81e-05	4.31e-05	3.31e-05	0.766977	-0.382745	0.030097	0.0701896	.	.	.	yes	.	.
F01D4.4	egl-21	coding	4.57e-05	5.18e-05	3.97e-05	0.765799	-0.384963	0.0254341	0.0611687	.	.	.	yes	.	.
Y37E3.28	Y37E3.28	ncRNA	8.55e-05	9.69e-05	7.42e-05	0.765764	-0.385028	0.0202929	0.0514083	yes	.	.	yes	.	.
W03C9.4	lin-29	coding	1.92e-05	2.18e-05	1.66e-05	0.762746	-0.390726	0.0377391	0.0839783	yes	.	.	yes	.	.
Y69A2AR.30	mdf-2	coding	5.47e-05	6.21e-05	4.73e-05	0.761516	-0.393054	0.021513	0.0536786	yes	yes	yes	yes	.	.
D1046.5	D1046.5	coding	7.51e-05	8.53e-05	6.49e-05	0.761062	-0.393914	0.0163743	0.0435409	yes	.	.	yes	.	.
T28D6.2	tba-7	coding	0.000309698	0.000351761	0.000267635	0.760842	-0.394332	0.0122486	0.0343374	yes	.	.	yes	.	.
F56A6.1	sago-2	coding	5.72e-05	6.49e-05	4.94e-05	0.760684	-0.394632	0.0340014	0.0776683	yes	yes	.	yes	.	.
H01G02.3	H01G02.3	coding	1.66e-05	1.89e-05	1.43e-05	0.760051	-0.395832	0.0451567	0.0972086	yes	.	.	yes	.	.
K09B11.1	pik-1	coding	3.39e-05	3.85e-05	2.93e-05	0.759945	-0.396034	0.0194217	0.049573	.	.	.	.	.	.
F31D4.1	exos-7	coding	5.19e-05	5.9e-05	4.48e-05	0.758997	-0.397833	0.0322	0.0741683	yes	yes	.	yes	.	.
C56C10.12	epg-5	coding	7.46e-05	8.49e-05	6.43e-05	0.756922	-0.401783	0.0176898	0.0460992	yes	yes	.	.	.	.
Y51F10.3	Y51F10.3	coding	4.15e-05	4.73e-05	3.58e-05	0.756722	-0.402165	0.0247136	0.0597631	.	.	.	yes	.	.
Y119D3B.17	pes-4	coding	2.91e-05	3.31e-05	2.5e-05	0.756304	-0.402961	0.0263582	0.06296	yes	.	yes	yes	.	.
H27A22.1	H27A22.1	coding	5.73e-05	6.53e-05	4.92e-05	0.754259	-0.406867	0.0172217	0.0452127	.	yes	.	.	.	.
K07A9.2	cmk-1	coding	1.57e-05	1.79e-05	1.35e-05	0.753928	-0.4075	0.0373465	0.0834854	.	.	.	yes	.	.
F23F12.3	F23F12.3	coding	1.11e-05	1.27e-05	9.58e-06	0.75325	-0.408798	0.0448967	0.0967913	yes	yes	.	yes	.	.
T14G10.6	tsp-12	coding	4.83e-05	5.51e-05	4.14e-05	0.752796	-0.409669	0.0306347	0.0711246	.	yes	.	.	.	.
F47G4.2	F47G4.2	coding	1.44e-05	1.64e-05	1.23e-05	0.752573	-0.410096	0.0377161	0.0839783	yes	yes	.	yes	.	.
Y105E8A.7	eat-18	coding	2.21e-05	2.52e-05	1.89e-05	0.747316	-0.42021	0.0349457	0.0792891	.	.	yes	yes	.	.
R05H5.8	tts-2	ncRNA	6.05e-05	6.93e-05	5.16e-05	0.744051	-0.426526	0.0119931	0.0337614	.	.	.	.	.	.
C09F9.2	C09F9.2	coding	4.23e-05	4.86e-05	3.61e-05	0.741866	-0.430769	0.0152006	0.0410539	.	.	.	yes	.	.
C01G5.2	prg-2	coding	0.000376848	0.00043298	0.000320717	0.740719	-0.433001	0.00610184	0.0193544	.	yes	.	yes	yes	0.651875
Y71G12B.20	mab-20	coding	1.64e-05	1.89e-05	1.39e-05	0.739701	-0.434986	0.0282871	0.0668044	yes	yes	.	yes	.	.
F25F2.2	cdh-4	coding	0.000405406	0.000466181	0.00034463	0.739263	-0.43584	0.00528879	0.0172269	.	.	.	.	.	.
M70.4	M70.4	coding	2.31e-05	2.66e-05	1.96e-05	0.739049	-0.436258	0.0353426	0.0798801	yes	yes	.	yes	.	.
F56D5.1	col-121	coding	1.66e-05	1.91e-05	1.41e-05	0.739028	-0.436299	0.0330287	0.075722	.	.	.	.	.	.
B0399.1	kcnl-1	coding	4.79e-05	5.51e-05	4.07e-05	0.737904	-0.438495	0.00546305	0.0176599	.	yes	.	yes	.	.
T28D6.15	T28D6.15	ncRNA	0.000300161	0.000345597	0.000254724	0.737054	-0.440157	0.00513802	0.0168848	.	.	.	yes	.	.
T28D6.10	T28D6.10	ncRNA	0.000299833	0.000345556	0.00025411	0.735365	-0.443468	0.00480469	0.0160211	.	.	.	yes	.	.
ZK354.10	msp-58	Coding_pseudogene	1.38e-05	1.59e-05	1.17e-05	0.735304	-0.443587	0.0279391	0.0661426	.	.	.	yes	yes	0.395741
R12A1.2	snt-5	coding	3.18e-05	3.66e-05	2.69e-05	0.733872	-0.4464	0.0115248	0.0325789	.	yes	.	yes	.	.
Y43F8C.3	Y43F8C.3	coding	2.63e-05	3.04e-05	2.21e-05	0.72802	-0.45795	0.0113664	0.0322422	yes	.	.	yes	.	.
M05D6.4	lact-4	coding	2.03e-05	2.35e-05	1.71e-05	0.728015	-0.457959	0.012613	0.0352018	.	.	.	.	.	.
C17D12.8	C17D12.8	snoRNA	8.93e-05	0.000103352	7.52e-05	0.72741	-0.459159	0.00473594	0.01584	.	.	.	.	.	.
K03D10.1	kal-1	coding	1.67e-05	1.93e-05	1.4e-05	0.726388	-0.461188	0.0164691	0.043725	.	.	.	yes	.	.
Y51H7BM.1	math-45	coding	1.49e-05	1.73e-05	1.25e-05	0.725382	-0.463187	0.0218717	0.0543266	.	yes	yes	.	.	.
H06I04.6	H06I04.6	coding	5.29e-05	6.13e-05	4.45e-05	0.72484	-0.464266	0.00589922	0.0188273	.	yes	.	yes	.	.
ZK973.16	ZK973.16	ncRNA	0.0036319	0.00421311	0.00305069	0.724095	-0.46575	0.00976874	0.0283258	.	.	.	yes	.	.
T24C4.2	T24C4.2	coding	1.09e-05	1.26e-05	9.12e-06	0.723998	-0.465942	0.0350466	0.0794359	.	.	.	.	.	.
F27C1.10	F27C1.10	coding	3.1e-05	3.6e-05	2.6e-05	0.721863	-0.470204	0.00675069	0.0211001	.	.	.	.	.	.
F59E11.3	sri-23	Coding_pseudogene	1.08e-05	1.26e-05	9.05e-06	0.720623	-0.472683	0.0209365	0.0526591	.	.	.	yes	.	.
W03G11.4	W03G11.4	coding	2.5e-05	2.91e-05	2.09e-05	0.716793	-0.480371	0.0076578	0.0233617	yes	.	.	yes	.	.
C36E6.2	C36E6.2	coding	1.18e-05	1.37e-05	9.81e-06	0.715764	-0.482444	0.0231331	0.0568013	yes	yes	.	.	.	.
Y37D8A.19	Y37D8A.19	coding	2.96e-05	3.46e-05	2.46e-05	0.711346	-0.491376	0.0088673	0.0262139	yes	.	.	yes	.	.
ZK250.5	math-47	coding	2.63e-05	3.08e-05	2.19e-05	0.710751	-0.492584	0.00880513	0.0261004	yes	yes	.	.	.	.
Y39E4A.2	ttm-1	coding	2.34e-05	2.73e-05	1.94e-05	0.710692	-0.492704	0.00861998	0.0256903	.	.	.	yes	.	.
F44G4.8	dep-1	coding	3.24e-05	3.79e-05	2.68e-05	0.707056	-0.500104	0.00454909	0.01532	.	.	.	yes	yes	1.48932
F55A4.9	rncs-1	ncRNA	0.000387332	0.000454454	0.00032021	0.704603	-0.505118	0.00189659	0.00738704	.	.	yes	yes	.	.
ZK973.13	ZK973.13	ncRNA	0.00403052	0.00473258	0.00332846	0.703308	-0.507771	0.00592122	0.018877	.	.	.	yes	.	.
C44E4.2	C44E4.2	coding	4.34e-05	5.1e-05	3.58e-05	0.702718	-0.508983	0.00229894	0.0086442	.	.	.	.	.	.
C03A7.14	abu-8	coding	1.01e-05	1.19e-05	8.31e-06	0.700765	-0.512997	0.0347483	0.079025	.	.	.	yes	yes	0.470131
K11C4.8	K11C4.8	ncRNA	1.82e-05	2.14e-05	1.5e-05	0.699959	-0.514659	0.0053579	0.0173712	.	.	.	.	.	.
R144.16	R144.16	ncRNA	0.000148026	0.00017429	0.000121762	0.698617	-0.517426	0.000360313	0.00177489	.	.	.	yes	.	.
K07F5.2	msp-10	coding	3.04e-05	3.58e-05	2.5e-05	0.697375	-0.519994	0.00341567	0.0120855	.	yes	.	yes	.	.
E03G2.3	mec-5	coding	1.55e-05	1.83e-05	1.28e-05	0.696772	-0.521241	0.0089698	0.0264457	.	.	.	.	.	.
F28F5.3	lim-8	coding	2.56e-05	3.03e-05	2.09e-05	0.690414	-0.534467	0.00439976	0.0149218	.	.	.	.	.	.
Y116A8A.2	Y116A8A.2	coding	1.63e-05	1.94e-05	1.33e-05	0.688548	-0.538371	0.00467574	0.0156804	.	.	.	yes	.	.
F33G12.6	F33G12.6	coding	2.3e-05	2.72e-05	1.87e-05	0.688327	-0.538834	0.0041372	0.014161	yes	.	.	.	.	.
Y60A3A.19	Y60A3A.19	coding	2.23e-05	2.64e-05	1.82e-05	0.687985	-0.539552	0.00352234	0.0123945	.	yes	yes	.	.	.
F19H8.4	mltn-9	coding	4.84e-05	5.73e-05	3.94e-05	0.686751	-0.542141	0.00123207	0.00512856	.	.	.	yes	yes	2.09678
ZK265.10	ZK265.10	snoRNA	0.000185724	0.000220326	0.000151122	0.685901	-0.543929	0.000886081	0.00385843	.	.	.	yes	.	.
Y50D7A.3	Y50D7A.3	coding	9.15e-05	0.000108545	7.44e-05	0.685064	-0.545689	0.000812096	0.00356989	.	yes	.	yes	.	.
Y57A10A.35	aqp-12	coding	2.96e-05	3.52e-05	2.41e-05	0.683849	-0.548251	0.00208587	0.00796965	yes	.	.	.	.	.
C25B8.1	kqt-1	coding	1.57e-05	1.87e-05	1.28e-05	0.68274	-0.550591	0.00655077	0.0205851	yes	.	.	yes	.	.
F58D5.2	F58D5.2	coding	2.25e-05	2.68e-05	1.82e-05	0.68006	-0.556266	0.00251946	0.00930938	.	.	.	.	.	.
T02G5.14	T02G5.14	coding	1.43e-05	1.7e-05	1.15e-05	0.67947	-0.557518	0.00371158	0.0129463	.	yes	.	.	.	.
H09G03.2	frm-8	coding	1.49e-05	1.77e-05	1.2e-05	0.678877	-0.558779	0.00750485	0.0230392	.	.	.	yes	.	.
Y65A5A.2	Y65A5A.2	coding	4.62e-05	5.51e-05	3.73e-05	0.67715	-0.562453	0.00171284	0.00678568	.	.	.	.	yes	0.523512
Y71H2AM.24	Y71H2AM.24	coding	1.29e-05	1.54e-05	1.04e-05	0.676925	-0.562931	0.00508654	0.0167448	.	yes	yes	.	.	.
K07F5.3	msp-56	coding	3.1e-05	3.72e-05	2.48e-05	0.667365	-0.583452	0.00122135	0.00508635	.	yes	.	yes	.	.
Y38H6A.3	Y38H6A.3	coding	3.96e-05	4.75e-05	3.17e-05	0.667102	-0.584021	0.000942993	0.00407594	.	.	.	yes	.	.
C06B8.7	C06B8.7	coding	5.77e-05	6.93e-05	4.61e-05	0.665455	-0.587586	0.00106395	0.00452527	.	yes	.	yes	.	.
Y37E3.16	fpn-1.1	coding	3e-05	3.6e-05	2.39e-05	0.664951	-0.588679	0.00136891	0.00561829	.	.	.	yes	.	.
Y66D12A.9	Y66D12A.9	coding	2.55e-05	3.07e-05	2.04e-05	0.664714	-0.589194	0.00188496	0.00734824	.	yes	.	yes	.	.
ZK973.12	ZK973.12	ncRNA	0.00301621	0.00362713	0.00240529	0.663138	-0.592619	0.00102135	0.0043716	.	.	.	yes	.	.
Y41G9A.4	gbb-1	coding	1.15e-05	1.39e-05	9.14e-06	0.657463	-0.605019	0.00596813	0.0190058	.	.	.	yes	.	.
Y57G11C.57	Y57G11C.57	Coding_pseudogene	2.61e-05	3.15e-05	2.07e-05	0.656975	-0.606089	0.00190818	0.007419	.	.	.	yes	.	.
T08D2.2	T08D2.2	coding	1.01e-05	1.22e-05	8.01e-06	0.654513	-0.611506	0.00981556	0.0284428	.	.	.	yes	.	.
T23B12.3	T23B12.3	coding	2.9e-05	3.51e-05	2.29e-05	0.651685	-0.617754	0.000438785	0.00210593	.	yes	.	yes	.	.
Y37E3.21	Y37E3.21	snoRNA	8.38e-05	0.000101518	6.6e-05	0.650183	-0.621083	0.000167018	0.000923171	.	.	.	yes	.	.
Y22D7AL.7	Y22D7AL.7	coding	1.06e-05	1.28e-05	8.33e-06	0.649994	-0.621503	0.00492788	0.0163574	yes	yes	.	yes	.	.
F59E12.6	F59E12.6	coding	5.96e-05	7.23e-05	4.69e-05	0.649521	-0.622552	0.000304156	0.00155134	.	yes	.	.	.	.
F32A6.3	vps-41	coding	5.53e-05	6.72e-05	4.35e-05	0.647448	-0.627165	0.000199546	0.00107986	.	.	.	yes	.	.
R10E8.1	R10E8.1	coding	1.8e-05	2.19e-05	1.41e-05	0.645385	-0.631767	0.00133086	0.00548518	.	.	.	.	.	.
Y43F4B.9	Y43F4B.9	coding	1.08e-05	1.31e-05	8.42e-06	0.643017	-0.637071	0.00489182	0.0162561	.	.	.	yes	.	.
F38E11.21	F38E11.21	ncRNA	6.12e-05	7.46e-05	4.79e-05	0.641739	-0.639941	0.000220015	0.00117115	yes	.	.	.	.	.
F38E11.14	F38E11.14	snoRNA	6.12e-05	7.45e-05	4.78e-05	0.641476	-0.640532	0.000217284	0.00115872	.	.	.	.	.	.
C41C4.10	sfxn-5	coding	2.16e-05	2.64e-05	1.69e-05	0.638662	-0.646876	0.000311399	0.00158093	.	.	yes	.	.	.
ZK973.17	ZK973.17	ncRNA	0.00450059	0.00549325	0.00350793	0.63859	-0.647038	0.000563241	0.00261466	.	.	.	yes	.	.
ZK177.2	ZK177.2	coding	1.9e-05	2.32e-05	1.47e-05	0.63544	-0.654172	0.000476614	0.00225666	.	yes	.	.	.	.
T06D8.3	T06D8.3	coding	0.000338245	0.000414587	0.000261904	0.631722	-0.662638	1.41e-05	0.00010643	.	.	.	yes	.	.
T06D8.11	T06D8.11	snoRNA	0.000336777	0.000412986	0.000260567	0.630934	-0.664438	1.34e-05	0.000101864	.	.	.	yes	.	.
F37H8.2	F37H8.2	coding	1.7e-05	2.09e-05	1.31e-05	0.627831	-0.671552	0.000884259	0.00385263	.	yes	.	.	.	.
Y116F11B.13	Y116F11B.13	coding	3.08e-05	3.79e-05	2.38e-05	0.625906	-0.675982	5.43e-05	0.0003482	yes	.	.	.	.	.
M106.6	M106.6	snoRNA	0.000179474	0.000220949	0.000137999	0.624576	-0.679051	2.71e-06	2.54e-05	.	.	.	yes	.	.
K07C5.17	K07C5.17	ncRNA	3.19e-05	3.95e-05	2.44e-05	0.618834	-0.692375	6.16e-05	0.000388372	yes	.	.	.	.	.
W01A11.5	cpt-6	coding	1.38e-05	1.7e-05	1.05e-05	0.61632	-0.698249	0.000904558	0.00393303	.	.	.	.	.	.
K12D12.8	K12D12.8	snoRNA	1.17e-05	1.45e-05	8.91e-06	0.616121	-0.698714	0.000811459	0.00356888	.	.	.	.	.	.
C04F6.3	cht-1	coding	3.88e-05	4.81e-05	2.95e-05	0.614445	-0.702643	0.00010101	0.000602286	.	.	.	.	.	.
T03F7.14	T03F7.14	ncRNA	0.000613074	0.000761134	0.000465015	0.61095	-0.710873	2.75e-05	0.000191281	.	.	.	yes	.	.
ZK973.18	ZK973.18	ncRNA	0.00428566	0.00532434	0.00324699	0.609839	-0.7135	0.000124314	0.000720218	.	.	.	yes	.	.
T03F7.8	T03F7.8	snoRNA	0.000610488	0.000761368	0.000459608	0.60366	-0.728192	1.74e-05	0.000126727	.	.	.	yes	.	.
ZK973.14	ZK973.14	ncRNA	0.00253406	0.00317121	0.0018969	0.598163	-0.74139	4.48e-05	0.000293519	.	.	.	yes	.	.
Y71D11A.5	lgc-46	coding	1.17e-05	1.46e-05	8.74e-06	0.597837	-0.742175	0.000457985	0.00218046	yes	.	.	yes	.	.
F44E5.4	F44E5.4	coding	0.000203888	0.000257597	0.000150179	0.583001	-0.778429	6.36e-07	6.83e-06	.	.	.	.	.	.
C14C10.3	ril-2	coding	0.00106911	0.00135333	0.000784887	0.579969	-0.785953	2.45e-06	2.31e-05	.	yes	.	yes	.	.
Y46G5A.5	pisy-1	coding	0.000540627	0.000685764	0.00039549	0.576715	-0.794069	3.6e-07	4.13e-06	.	yes	.	yes	.	.
ZK973.25	ZK973.25	ncRNA	0.00406319	0.00519262	0.00293376	0.564986	-0.823713	1.39e-05	0.000105139	.	.	.	yes	.	.
C33F10.5	rig-6	coding	7.97e-05	0.000101969	5.75e-05	0.563444	-0.827657	6.17e-07	6.64e-06	yes	.	.	.	.	.
ZK973.20	ZK973.20	ncRNA	0.00422837	0.00540988	0.00304685	0.563201	-0.828278	1.28e-05	9.87e-05	.	.	.	yes	.	.
T14B4.10	T14B4.10	snRNA	1.29e-05	1.66e-05	9.26e-06	0.558435	-0.840539	7.36e-05	0.000454507	.	.	.	.	.	.
C14C10.8	C14C10.8	snoRNA	0.000961739	0.00123858	0.000684895	0.552967	-0.854734	2.95e-07	3.48e-06	.	.	.	yes	.	.
F55C12.7	tag-234	coding	2.23e-05	2.87e-05	1.58e-05	0.551955	-0.857377	4.53e-06	3.97e-05	.	.	.	.	.	.
F44E5.5	F44E5.5	coding	0.000177131	0.00022875	0.000125513	0.548691	-0.865935	2.57e-08	3.94e-07	.	.	.	.	.	.
Y45F10B.20	smy-10	snRNA	1.88e-05	2.44e-05	1.32e-05	0.54172	-0.884382	6.7e-06	5.61e-05	.	.	.	yes	.	.
ZK973.22	ZK973.22	ncRNA	0.00403771	0.00524207	0.00283336	0.540504	-0.887623	2.51e-06	2.36e-05	.	.	.	yes	.	.
ZK973.21	ZK973.21	ncRNA	0.0038743	0.00505188	0.00269673	0.533807	-0.905611	1.57e-06	1.56e-05	.	.	.	yes	.	.
Y43F8C.22	Y43F8C.22	snoRNA	2.45e-05	3.23e-05	1.66e-05	0.512564	-0.964197	6.01e-07	6.5e-06	.	.	.	yes	.	.
Y46G5A.40	Y46G5A.40	snoRNA	0.000495183	0.000656718	0.000333648	0.508053	-0.976949	5.56e-10	1.24e-08	.	.	.	.	.	.
F19H8.6	F19H8.6	snoRNA	3.44e-05	4.6e-05	2.28e-05	0.494769	-1.01517	1.76e-08	2.82e-07	.	.	.	yes	.	.
Y71D11A.3	Y71D11A.3	coding	3.77e-05	5.14e-05	2.4e-05	0.466451	-1.1002	9.14e-10	1.95e-08	yes	.	.	yes	.	.
Y6D11A.2	arx-4	coding	5.52e-05	7.56e-05	3.48e-05	0.459644	-1.12141	8.8e-11	2.33e-09	.	yes	.	.	.	.
D1007.20	D1007.20	snoRNA	0.000171411	0.000236729	0.000106093	0.448163	-1.1579	2.14e-13	8.92e-12	.	.	.	yes	.	.
K10H10.14	K10H10.14	ncRNA	0.000155003	0.000216564	9.34e-05	0.431476	-1.21265	4.97e-15	2.65e-13	.	.	.	yes	.	.
K10H10.11	K10H10.11	ncRNA	0.00015485	0.000216487	9.32e-05	0.430571	-1.21568	4.33e-15	2.35e-13	.	.	.	yes	.	.
ZC15.2	clec-262	coding	1.45e-05	2.05e-05	8.49e-06	0.41403	-1.27219	4.6e-10	1.05e-08	.	.	.	yes	.	.
D1007.17	mir-353	miRNA	0.00136079	0.00195323	0.000768357	0.393377	-1.34602	1.54e-14	7.61e-13	.	.	.	yes	.	.
F28F8.1	acr-18	coding	1.7e-05	2.48e-05	9.15e-06	0.369244	-1.43735	4.65e-12	1.58e-10	yes	.	yes	yes	.	.
C52E12.2	unc-104	coding	4.18e-05	6.36e-05	1.99e-05	0.312825	-1.67657	2.61e-19	2.34e-17	yes	.	.	yes	.	.
B0280.12	glr-2	coding	5.22e-05	7.96e-05	2.48e-05	0.312255	-1.6792	2.79e-24	4.8e-22	.	.	.	yes	.	.
F36H12.19	sls-2.12	snRNA	2.96e-05	5.03e-05	8.84e-06	0.175532	-2.51019	6.77e-33	3.96e-30	.	.	.	.	.	.
