# Supplementary material for: TDP-1, the Caenorhabditis elegans ortholog of TDP-43, limits the accumulation of double-stranded RNA
Source: EMBO J. 2014 Nov 12;33(24):2947–66. doi: 10.15252/embj.201488740 (PMC4282642; doi:10.15252/embj.201488740)
Supplement: Supplementary file 9 — Supplementary Table S8 [file embj0033-2947-sd9.xlsx]

## Sheet:  Table S8
Table S8: Gene Ontology terms and other functional characterisics enriched among genes with increased (top) and decreased (bottom) representation in tdp-1(ok803) J2-IP/ WT J2-IP. Table shows the type of enriched category and associated term enriched along with fold enrichment and statistics associated with enrichment (genes that meet the FDR significance cutoff of p<0.1 are highlighed in red, the…
Category	Term	Count	%	P-Value	List Total	Pop Hits	Pop Total	Fold Enrichment	Bonferroni	Benjamini	FDR
SMART	SM00464:LON	11	2.75689	1.94129e-12	103	12	2185	19.4458	1.51424e-10	1.51424e-10	2.0535e-09
INTERPRO	IPR008269:Peptidase S16, lon C-terminal	11	2.75689	1.38554e-12	255	11	4846	19.0039	5.27898e-10	2.63949e-10	1.9189e-09
INTERPRO	IPR001984:Peptidase S16, Lon protease, C-terminal region	11	2.75689	1.38554e-12	255	11	4846	19.0039	5.27898e-10	2.63949e-10	1.9189e-09
INTERPRO	IPR004815:Peptidase S16, ATP-dependent protease La	11	2.75689	1.38554e-12	255	11	4846	19.0039	5.27898e-10	2.63949e-10	1.9189e-09
INTERPRO	IPR008268:Peptidase S16, active site	9	2.25564	4.40469e-10	255	9	4846	19.0039	1.67819e-07	3.35638e-08	6.10017e-07
GOTERM_MF_FAT	GO:0004176~ATP-dependent peptidase activity	11	2.75689	4.27476e-12	156	12	3113	18.2922	6.07022e-10	2.02341e-10	5.05639e-09
INTERPRO	IPR003111:Peptidase S16, lon N-terminal	11	2.75689	7.93205e-12	255	12	4846	17.4203	3.02213e-09	7.55532e-10	1.09854e-08
PIR_SUPERFAMILY	PIRSF001174:ATP-dependent Lon protease	5	1.25313	7.74585e-05	122	5	1882	15.4262	0.0100961	0.0100961	0.09029
INTERPRO	IPR002486:Nematode cuticle collagen, N-terminal	16	4.01003	1.65582e-12	255	29	4846	10.4849	6.30855e-10	2.10285e-10	2.29314e-09
GOTERM_MF_FAT	GO:0042302~structural constituent of cuticle	16	4.01003	2.21275e-12	156	31	3113	10.2994	3.14216e-10	1.57108e-10	2.61736e-09
INTERPRO	IPR008160:Collagen triple helix repeat	19	4.7619	3.55808e-14	255	37	4846	9.75877	1.35358e-11	1.35358e-11	4.92051e-11
SP_PIR_KEYWORDS	Serine protease	9	2.25564	1.46087e-05	382	20	6061	7.13992	0.00173693	0.000868844	0.0167431
INTERPRO	IPR009072:Histone-fold	7	1.75439	0.000406439	255	20	4846	6.65137	0.143486	0.0218834	0.56142
GOTERM_BP_FAT	GO:0006334~nucleosome assembly	7	1.75439	0.000421014	205	20	3859	6.58854	0.175754	0.062397	0.597316
GOTERM_BP_FAT	GO:0034728~nucleosome organization	7	1.75439	0.000421014	205	20	3859	6.58854	0.175754	0.062397	0.597316
KEGG_PATHWAY	cel03010:Ribosome	21	5.26316	9.46575e-13	48	79	1161	6.42959	2.27178e-11	2.27178e-11	7.59326e-10
GOTERM_MF_FAT	GO:0004252~serine-type endopeptidase activity	12	3.00752	1.22844e-06	156	38	3113	6.30162	0.000174424	4.36088e-05	0.00145304
GOTERM_BP_FAT	GO:0031497~chromatin assembly	7	1.75439	0.000563747	205	21	3859	6.2748	0.228048	0.062659	0.799065
GOTERM_MF_FAT	GO:0008236~serine-type peptidase activity	12	3.00752	2.26503e-05	156	50	3113	4.78923	0.00321121	0.000535918	0.0267882
GOTERM_MF_FAT	GO:0017171~serine hydrolase activity	12	3.00752	2.26503e-05	156	50	3113	4.78923	0.00321121	0.000535918	0.0267882
INTERPRO	IPR003959:ATPase, AAA-type, core	11	2.75689	6.68132e-05	255	44	4846	4.75098	0.0251354	0.00423379	0.0924915
COG_ONTOLOGY	Posttranslational modification, protein turnover, chaperones	9	2.25564	9.80618e-05	16	77	641	4.68263	0.000588227	0.000588227	0.0469224
GOTERM_MF_FAT	GO:0005198~structural molecule activity	37	9.27318	1.90235e-12	156	200	3113	3.6917	2.70136e-10	2.70136e-10	2.25019e-09
SP_PIR_KEYWORDS	ribosomal protein	19	4.7619	1.05713e-05	382	91	6061	3.31278	0.0012572	0.0012572	0.0121161
GOTERM_MF_FAT	GO:0003735~structural constituent of ribosome	20	5.01253	5.05134e-06	156	121	3113	3.29837	0.000717035	0.000143448	0.00597475
GOTERM_CC_FAT	GO:0005840~ribosome	23	5.76441	9.54945e-06	126	129	1961	2.77489	0.000868626	0.000868626	0.0104102
GOTERM_CC_FAT	GO:0030529~ribonucleoprotein complex	24	6.01504	0.000385539	126	174	1961	2.14669	0.0344823	0.0173924	0.41951
GOTERM_BP_FAT	GO:0040007~growth	81	20.3008	3.43946e-05	205	1025	3859	1.48759	0.0156634	0.0156634	0.0489225
GOTERM_BP_FAT	GO:0009792~embryonic development ending in birth or egg hatching	125	31.3283	0.000173068	205	1867	3859	1.26034	0.0763715	0.038944	0.245945
Go terms enriched in genes with decreased dsRNA stucture in tdp-1(ok803) mutants
Category	Term	Count	%	P-Value	List Total	Pop Hits	Pop Total	Fold Enrichment	Bonferroni	Benjamini	FDR
GOTERM_MF_FAT	GO:0005230~extracellular ligand-gated ion channel activity	4	2.8777	8.46415e-05	50	7	3530	40.3429	0.00926774	0.00309884	0.0955884
GOTERM_CC_FAT	GO:0044456~synapse part	6	4.31655	1.75292e-05	69	13	2385	15.9532	0.0012263	0.0012263	0.0181397
SP_PIR_KEYWORDS	ionic channel	6	4.31655	7.88867e-05	114	29	7155	12.9855	0.00582084	0.00582084	0.0825374
GOTERM_MF_FAT	GO:0022838~substrate specific channel activity	7	5.03597	2.82424e-05	50	45	3530	10.9822	0.00310189	0.00310189	0.0319044
GOTERM_MF_FAT	GO:0005216~ion channel activity	7	5.03597	2.82424e-05	50	45	3530	10.9822	0.00310189	0.00310189	0.0319044
GOTERM_MF_FAT	GO:0022803~passive transmembrane transporter activity	7	5.03597	3.21389e-05	50	46	3530	10.7435	0.00352909	0.00176611	0.0363053
GOTERM_MF_FAT	GO:0015267~channel activity	7	5.03597	3.21389e-05	50	46	3530	10.7435	0.00352909	0.00176611	0.0363053
GOTERM_BP_FAT	GO:0006811~ion transport	10	7.19424	5.46472e-05	57	137	4305	5.51287	0.0193741	0.0193741	0.0749648
