# Supplementary material for: TDP-1, the Caenorhabditis elegans ortholog of TDP-43, limits the accumulation of double-stranded RNA
Source: EMBO J. 2014 Nov 12;33(24):2947–66. doi: 10.15252/embj.201488740 (PMC4282642; doi:10.15252/embj.201488740)
Supplement: Supplementary file 10 — Supplementary Table S9 [file embj0033-2947-sd10.xlsx]

## Sheet:  Table S9
Table S9: Table lists all introns that have significantly different J2-IP enrichment between wild type and tdp-1(ok803) mutants calculated using DESeq software. Fold enrichment over wild type and associated p-value and FDR value are indicated (calculated using three independent biological replicates of both wild type and tdp-1 mutants). Structural elements that exist within listed introns are ind…
Chromosome	Intron start	Intron end	Base Mean	Base Mean WT	Base Mean tdp-1(ok803)	Fold Change tdp-1(ok803)/WT	Log(2) fold change tdp-1(ok803)/WT	P-value	FDR	Gene name	Intron	Anecdotal evidence of A-to-I RNA editing	Structural element in intron
III	13782834	13783259	2.22e-06	1.53e-06	2.91e-06	1.9044	0.9294	0.0249	0.0716	3R5.2	intron1	yes	inverted_repeat
III	13782834	13783259	2.22e-06	1.53e-06	2.91e-06	1.9044	0.9294	0.0249	0.0716	3R5.2	intron1	yes	tandem_repeat
II	4923051	4923754	3.31e-06	2.25e-06	4.38e-06	1.9484	0.9623	0.0047	0.0197	aagr-2	intron4	yes	MSAT1_CE
III	12540299	12540575	7.91e-06	5.44e-06	1.04e-05	1.906	0.9305	0.0005	0.0032	aakg-1	intron4	.	inverted_repeat
II	9973110	9974557	4.52e-06	2.88e-06	6.17e-06	2.1436	1.1	0.0006	0.0039	aakg-5	intron2	.
I	3886234	3886945	4.81e-06	2.31e-06	7.31e-06	3.169	1.664	0	0	abf-1	intron1	yes	CERP16
I	3886234	3886945	4.81e-06	2.31e-06	7.31e-06	3.169	1.664	0	0	abf-1	intron1	yes	CERP3
I	3886234	3886945	4.81e-06	2.31e-06	7.31e-06	3.169	1.664	0	0	abf-1	intron1	yes	HAT1_CE
I	3886234	3886945	4.81e-06	2.31e-06	7.31e-06	3.169	1.664	0	0	abf-1	intron1	yes	HAT2_CB
III	5691421	5691911	2.66e-06	1.9e-06	3.42e-06	1.7977	0.8461	0.0201	0.0606	abi-1	intron3	.	inverted_repeat
X	10612696	10616877	2.05e-06	3.14e-06	9.66e-07	0.3074	-1.702	0.0001	0.0007	abl-1	intron5	.	CELE46A
I	4636065	4636330	3.15e-06	9.8e-07	5.33e-06	5.4383	2.4432	0	0	acbp-1	intron1	.	inverted_repeat
III	10567691	10568675	4.41e-06	2.93e-06	5.89e-06	2.0095	1.0068	0.002	0.0102	acdh-11	intron3	yes	inverted_repeat
III	10567691	10568675	4.41e-06	2.93e-06	5.89e-06	2.0095	1.0068	0.002	0.0102	acdh-11	intron3	yes	tandem_repeat
III	10567691	10568675	4.41e-06	2.93e-06	5.89e-06	2.0095	1.0068	0.002	0.0102	acdh-11	intron3	yes	CELE1
III	10567691	10568675	4.41e-06	2.93e-06	5.89e-06	2.0095	1.0068	0.002	0.0102	acdh-11	intron3	yes	PALTA4_CE
V	10029534	10030528	1.61e-06	8.15e-07	2.4e-06	2.9519	1.5617	0.0002	0.0014	acl-2	intron2	.
V	15554395	15559053	1.04e-05	1.46e-05	6.27e-06	0.4292	-1.2204	0	0.0001	acr-18	intron1	yes	CEMUDR1
V	15554395	15559053	1.04e-05	1.46e-05	6.27e-06	0.4292	-1.2204	0	0.0001	acr-18	intron1	yes	LONGPAL2
V	15554395	15559053	1.04e-05	1.46e-05	6.27e-06	0.4292	-1.2204	0	0.0001	acr-18	intron1	yes	LONGPAL3
V	15554395	15559053	1.04e-05	1.46e-05	6.27e-06	0.4292	-1.2204	0	0.0001	acr-18	intron1	yes	TC5A
V	6527504	6529204	2.34e-06	1.69e-06	3e-06	1.7758	0.8285	0.0295	0.0811	acs-1	intron2	.	tandem_repeat
I	514212	515025	1.38e-05	1.09e-05	1.67e-05	1.5292	0.6128	0.0109	0.0373	acs-13	intron2	yes	CELE42
I	515240	516353	2.5e-05	3.04e-05	1.96e-05	0.643	-0.6371	0.008	0.0295	acs-13	intron1	yes	PALTTAA1_CE
I	514212	515025	1.38e-05	1.09e-05	1.67e-05	1.5292	0.6128	0.0109	0.0373	acs-13	intron2	yes	PALTTAA3_CE
X	5940692	5941591	3.51e-06	2.44e-06	4.59e-06	1.8854	0.9149	0.0065	0.0253	acs-17	intron3	.	inverted_repeat
X	4962023	4962768	6.81e-05	3.45e-05	0.000102	2.9493	1.5604	0	0	act-4	intron1	.	inverted_repeat
X	4962023	4962768	6.81e-05	3.45e-05	0.000102	2.9493	1.5604	0	0	act-4	intron1	.	tandem_repeat
III	13605130	13605464	2.15e-05	5.74e-06	3.72e-05	6.4714	2.6941	0	0	act-5	intron1	.
X	4854270	4855121	2.21e-06	1.38e-06	3.04e-06	2.2056	1.1411	0.0022	0.011	add-1	intron15	.
I	1613898	1616100	1.46e-05	1.12e-05	1.8e-05	1.6172	0.6935	0.0042	0.0182	adpr-1	intron5	yes	CELE1
I	1613898	1616100	1.46e-05	1.12e-05	1.8e-05	1.6172	0.6935	0.0042	0.0182	adpr-1	intron5	yes	PAL5A_CE
I	1613898	1616100	1.46e-05	1.12e-05	1.8e-05	1.6172	0.6935	0.0042	0.0182	adpr-1	intron5	yes	PALTTTAAA1
I	2160203	2163019	1e-05	5.32e-06	1.47e-05	2.7638	1.4666	0	0	afd-1	intron1	yes	inverted_repeat
I	2166133	2172005	3.03e-05	2.41e-05	3.65e-05	1.5123	0.5967	0.0046	0.0196	afd-1	intron5	yes	inverted_repeat
I	2160203	2163019	1e-05	5.32e-06	1.47e-05	2.7638	1.4666	0	0	afd-1	intron1	yes	tandem_repeat
I	2166133	2172005	3.03e-05	2.41e-05	3.65e-05	1.5123	0.5967	0.0046	0.0196	afd-1	intron5	yes	tandem_repeat
I	2166133	2172005	3.03e-05	2.41e-05	3.65e-05	1.5123	0.5967	0.0046	0.0196	afd-1	intron5	yes	CELE14B
I	2166133	2172005	3.03e-05	2.41e-05	3.65e-05	1.5123	0.5967	0.0046	0.0196	afd-1	intron5	yes	CERP3
I	2166133	2172005	3.03e-05	2.41e-05	3.65e-05	1.5123	0.5967	0.0046	0.0196	afd-1	intron5	yes	HAT1_CE
I	2166133	2172005	3.03e-05	2.41e-05	3.65e-05	1.5123	0.5967	0.0046	0.0196	afd-1	intron5	yes	HAT2_CB
I	2192908	2195400	1.7e-06	2.44e-06	9.68e-07	0.3973	-1.3317	0.0026	0.0122	afd-1	intron12	.	HAT3_CE
I	2166133	2172005	3.03e-05	2.41e-05	3.65e-05	1.5123	0.5967	0.0046	0.0196	afd-1	intron5	yes	HELITRONY1A_CE
I	2197287	2200011	2.86e-05	3.64e-05	2.08e-05	0.5719	-0.8061	0.0008	0.0047	afd-1	intron14	yes	HELITRONY2_CE
I	2197287	2200011	2.86e-05	3.64e-05	2.08e-05	0.5719	-0.8061	0.0008	0.0047	afd-1	intron14	yes	MAR_CE
I	2166133	2172005	3.03e-05	2.41e-05	3.65e-05	1.5123	0.5967	0.0046	0.0196	afd-1	intron5	yes	MINISAT1_CE
I	2160203	2163019	1e-05	5.32e-06	1.47e-05	2.7638	1.4666	0	0	afd-1	intron1	yes	NPALTA1_CE
I	2166133	2172005	3.03e-05	2.41e-05	3.65e-05	1.5123	0.5967	0.0046	0.0196	afd-1	intron5	yes	PAL5A_CE
I	2160203	2163019	1e-05	5.32e-06	1.47e-05	2.7638	1.4666	0	0	afd-1	intron1	yes	PALTTAA1_CE
I	2197287	2200011	2.86e-05	3.64e-05	2.08e-05	0.5719	-0.8061	0.0008	0.0047	afd-1	intron14	yes	PALTTAA1_CE
I	4658257	4658685	4.26e-06	3.13e-06	5.38e-06	1.7179	0.7807	0.0127	0.0422	ain-2	intron5	.	CELE2
X	9100314	9103579	3.33e-06	4.69e-06	1.97e-06	0.421	-1.248	0.0004	0.0027	ajm-1	intron2	.	tandem_repeat
V	10251008	10251651	3.27e-06	2.17e-06	4.37e-06	2.0099	1.0071	0.0061	0.0241	akt-1	intron6	.	inverted_repeat
III	5875757	5876093	2.3e-05	1.81e-05	2.79e-05	1.5387	0.6217	0.01	0.0349	aldo-2	intron2	.
IV	8857433	8859468	1.34e-05	1.04e-05	1.64e-05	1.5744	0.6548	0.0099	0.0348	alp-1	intron8	.
III	9961577	9961998	9.51e-06	4.29e-06	1.47e-05	3.4345	1.7801	0	0	alx-1	intron6	yes	CELE7
III	9961577	9962672	1.19e-05	9.73e-06	1.41e-05	1.4488	0.5348	0.0344	0.0916	alx-1	intron7	yes	CELE7
III	9959062	9959563	3.57e-06	2.44e-06	4.71e-06	1.9309	0.9493	0.0035	0.0157	alx-1	intron3	.	CELETC2
III	9959062	9959563	3.57e-06	2.44e-06	4.71e-06	1.9309	0.9493	0.0035	0.0157	alx-1	intron3	.	NTC2A
IV	4252477	4252866	4.58e-06	3.11e-06	6.06e-06	1.9492	0.9629	0.0028	0.013	ama-1	intron8	.
I	4330551	4333027	3.64e-06	4.87e-06	2.41e-06	0.4956	-1.0129	0.0047	0.02	anc-1	intron11	.	PALTTAA3_CE
V	10127818	10129238	1.2e-05	7.68e-06	1.64e-05	2.1375	1.096	0	0.0002	aos-1	intron4	yes	inverted_repeat
V	10127818	10129238	1.2e-05	7.68e-06	1.64e-05	2.1375	1.096	0	0.0002	aos-1	intron4	yes	CERP2
V	10127818	10129238	1.2e-05	7.68e-06	1.64e-05	2.1375	1.096	0	0.0002	aos-1	intron4	yes	CERP4
I	14412273	14413493	3e-06	2.13e-06	3.86e-06	1.8076	0.8541	0.0143	0.0462	apg-1	intron6	.	inverted_repeat
I	14413839	14415449	4.07e-06	2.52e-06	5.63e-06	2.2319	1.1583	0.0004	0.0025	apg-1	intron7	.	inverted_repeat
I	14413839	14415449	4.07e-06	2.52e-06	5.63e-06	2.2319	1.1583	0.0004	0.0025	apg-1	intron7	.	tandem_repeat
II	12203354	12204951	1.27e-05	1.04e-05	1.51e-05	1.4537	0.5398	0.0298	0.0816	aqp-12	intron1	yes	PALTTAA3_CE
II	15121970	15122708	5.39e-06	3.6e-06	7.18e-06	1.9942	0.9958	0.0005	0.0034	arp-1	intron4	yes	CELE46B
X	950997	951312	5.35e-06	3.31e-06	7.4e-06	2.2317	1.1581	0.0002	0.0018	arr-1	intron2	.	tandem_repeat
III	12055063	12056812	1.64e-05	1.95e-05	1.33e-05	0.6812	-0.5538	0.0255	0.0724	arx-3	intron3	yes	MINISAT3_CB
III	12055063	12056812	1.64e-05	1.95e-05	1.33e-05	0.6812	-0.5538	0.0255	0.0724	arx-3	intron3	yes	PAL5A_CE
III	12055063	12056812	1.64e-05	1.95e-05	1.33e-05	0.6812	-0.5538	0.0255	0.0724	arx-3	intron3	yes	PALTTAA3_CE
X	4470368	4470678	6.65e-06	4.6e-06	8.7e-06	1.8905	0.9188	0.0012	0.0063	asb-2	intron3	.	CELE45
I	6877801	6879003	6.48e-06	8.35e-06	4.62e-06	0.5537	-0.8528	0.0085	0.0309	asd-2	intron6	.	inverted_repeat
I	6883112	6888144	2.63e-06	3.5e-06	1.75e-06	0.499	-1.003	0.0199	0.0602	asd-2	intron1	.	tandem_repeat
II	4129293	4132796	6.63e-06	4.19e-06	9.06e-06	2.1627	1.1128	0.0001	0.0007	ast-1	intron5	.	tandem_repeat
II	4129293	4132796	6.63e-06	4.19e-06	9.06e-06	2.1627	1.1128	0.0001	0.0007	ast-1	intron5	.	(TTAGGC)n
III	4498969	4499444	6.42e-05	4.25e-05	8.58e-05	2.0163	1.0117	0	0	atf-7	intron1	.
I	1710999	1712711	2.71e-06	3.58e-06	1.84e-06	0.5131	-0.9627	0.0133	0.044	atg-5	intron2	yes	CELE1
I	1710999	1712711	2.71e-06	3.58e-06	1.84e-06	0.5131	-0.9627	0.0133	0.044	atg-5	intron2	yes	HELITRONY1_CE
I	1710999	1712711	2.71e-06	3.58e-06	1.84e-06	0.5131	-0.9627	0.0133	0.044	atg-5	intron2	yes	PALTTAA1_CE
IV	11305459	11305878	3.03e-06	2.32e-06	3.74e-06	1.61	0.687	0.0363	0.0952	B0035.13	intron3	.
III	5747960	5749045	4.46e-05	3.45e-05	5.47e-05	1.585	0.6645	0.0019	0.0097	B0244.4	intron2	.	inverted_repeat
I	5266813	5267322	7.11e-06	4.18e-06	1e-05	2.4021	1.2643	0	0.0001	B0261.1	intron7	.	CELE2
III	798627	799581	8.57e-06	5.39e-06	1.18e-05	2.1827	1.1261	0	0.0005	B0412.3	intron7	yes	PALTTAA3_CE
II	7706821	7707083	2.89e-06	1.54e-06	4.25e-06	2.7636	1.4666	0.0001	0.0008	B0495.8	intron3	.
II	7706821	7707205	2.9e-06	1.54e-06	4.26e-06	2.7711	1.4705	0.0001	0.0007	B0495.8	intron2	.
I	10654707	10655026	3.46e-06	2.42e-06	4.51e-06	1.8613	0.8963	0.003	0.0138	B0511.12	intron17	.	CELE4
III	10093043	10097889	3.6e-06	4.84e-06	2.35e-06	0.4853	-1.0429	0.0024	0.0116	bath-43	intron1	yes	CELE11
III	10093043	10097889	3.6e-06	4.84e-06	2.35e-06	0.4853	-1.0429	0.0024	0.0116	bath-43	intron1	yes	CELE2
III	10093043	10097889	3.6e-06	4.84e-06	2.35e-06	0.4853	-1.0429	0.0024	0.0116	bath-43	intron1	yes	CELE7
I	4530778	4531353	3.59e-06	2.57e-06	4.6e-06	1.7877	0.8381	0.0177	0.0548	bet-1	intron6	.	inverted_repeat
I	4532767	4533542	1.72e-05	2.33e-05	1.11e-05	0.4746	-1.0753	0	0.0004	bet-1	intron4	yes	CEMUDR1
I	4534017	4534487	2.4e-06	1.14e-06	3.66e-06	3.207	1.6812	0	0.0003	bet-1	intron2	.	PALTTAA3_CE
I	6355241	6355860	3.8e-06	2.63e-06	4.97e-06	1.893	0.9207	0.0059	0.0236	bli-4	intron15	.	CELE2
III	9472285	9472692	2.57e-06	1.82e-06	3.32e-06	1.8295	0.8715	0.0225	0.0662	bre-3	intron4	.
III	9473193	9485285	5.8e-06	7.49e-06	4.11e-06	0.5493	-0.8644	0.0046	0.0196	bre-3	intron1	.	CELE11
III	9473193	9485285	5.8e-06	7.49e-06	4.11e-06	0.5493	-0.8644	0.0046	0.0196	bre-3	intron1	.	CELE4
III	9473193	9485285	5.8e-06	7.49e-06	4.11e-06	0.5493	-0.8644	0.0046	0.0196	bre-3	intron1	.	CELE46B
III	12023881	12024767	8.08e-06	4.54e-06	1.16e-05	2.5571	1.3545	0	0	brp-1	intron6	.	CERP16
III	12022491	12023428	9.89e-06	4.62e-06	1.52e-05	3.2779	1.7128	0	0	brp-1	intron4	.	CERP3
III	12023881	12024767	8.08e-06	4.54e-06	1.16e-05	2.5571	1.3545	0	0	brp-1	intron6	.	CERP3
III	12022491	12023428	9.89e-06	4.62e-06	1.52e-05	3.2779	1.7128	0	0	brp-1	intron4	.	LR9A
III	12023881	12024767	8.08e-06	4.54e-06	1.16e-05	2.5571	1.3545	0	0	brp-1	intron6	.	LR9A
III	12022491	12023428	9.89e-06	4.62e-06	1.52e-05	3.2779	1.7128	0	0	brp-1	intron4	.	MINISAT1_CE
III	12023881	12024767	8.08e-06	4.54e-06	1.16e-05	2.5571	1.3545	0	0	brp-1	intron6	.	MINISAT1_CE
V	2484729	2485577	5.59e-06	3.05e-06	8.13e-06	2.6625	1.4128	0	0	C01B4.9	intron3	yes	CELE1
V	2484729	2485577	5.59e-06	3.05e-06	8.13e-06	2.6625	1.4128	0	0	C01B4.9	intron3	yes	Mariner28_CB
III	7712878	7716679	3.11e-06	4.02e-06	2.19e-06	0.5453	-0.8749	0.0151	0.0479	C03B8.3	intron4	yes	inverted_repeat
III	7712878	7716679	3.11e-06	4.02e-06	2.19e-06	0.5453	-0.8749	0.0151	0.0479	C03B8.3	intron4	yes	tandem_repeat
III	7712878	7716679	3.11e-06	4.02e-06	2.19e-06	0.5453	-0.8749	0.0151	0.0479	C03B8.3	intron4	yes	LONGPAL3
III	7712878	7716679	3.11e-06	4.02e-06	2.19e-06	0.5453	-0.8749	0.0151	0.0479	C03B8.3	intron4	yes	Sola3-2N1_CB
IV	3401605	3402245	1.23e-05	6.9e-06	1.76e-05	2.549	1.3499	0	0	C04C3.3	intron4	.	CEREP5
II	9923023	9924738	7.35e-06	4.51e-06	1.02e-05	2.2604	1.1765	0	0.0003	C05C10.2	intron4	yes	CEMUDR1
II	9923023	9924738	7.35e-06	4.51e-06	1.02e-05	2.2604	1.1765	0	0.0003	C05C10.2	intron4	yes	TIR23T5A_CE
I	5990583	5990836	1.41e-06	8.39e-07	1.99e-06	2.3663	1.2426	0.0145	0.0466	C06A5.3	intron9	.
II	10354334	10356745	2.65e-06	3.82e-06	1.48e-06	0.3869	-1.3701	0.0006	0.0038	C07E3.3	intron3	.
IV	9361949	9362954	1.71e-06	1.03e-06	2.38e-06	2.3041	1.2042	0.0035	0.0158	C10C5.1	intron13	.
V	5325650	5326658	3.55e-06	2.36e-06	4.74e-06	2.0078	1.0056	0.004	0.0172	C10G8.8	intron4	.	HAT3_CE
V	5325650	5326658	3.55e-06	2.36e-06	4.74e-06	2.0078	1.0056	0.004	0.0172	C10G8.8	intron4	.	PALTTTAAA2
III	6381467	6381924	2.6e-05	2.17e-05	3.02e-05	1.3918	0.4769	0.0372	0.0971	C16A3.5	intron2	.
III	4163184	4163505	3.88e-06	2.02e-06	5.74e-06	2.8371	1.5044	0	0.0001	C16C10.8	intron2	.
I	9713098	9713572	5.17e-06	3.36e-06	6.97e-06	2.0733	1.0519	0.0006	0.0037	C16C2.4	intron4	.
I	9714803	9715116	1.34e-05	7.36e-06	1.95e-05	2.6467	1.4042	0	0	C16C2.4	intron1	.	CELE4
I	9423676	9429785	6.75e-06	8.43e-06	5.06e-06	0.6001	-0.7367	0.0119	0.04	C17E4.6	intron5	.	CT-rich
II	3245272	3245527	1.49e-05	8.53e-06	2.13e-05	2.4976	1.3206	0	0	C17F4.7	intron1	.	RC123
X	8194713	8203326	1.65e-06	2.59e-06	7.04e-07	0.2715	-1.881	0.0002	0.0012	C17H11.6	intron2	.	CELE46A
X	8194713	8203326	1.65e-06	2.59e-06	7.04e-07	0.2715	-1.881	0.0002	0.0012	C17H11.6	intron2	.	PALTTTAAA2
X	8998102	8998543	5e-06	3.58e-06	6.42e-06	1.7924	0.8419	0.0054	0.022	C24A3.2	intron2	.
V	2710210	2711440	3.92e-06	2.38e-06	5.47e-06	2.2972	1.1999	0.0002	0.0018	C24B9.3	intron1	.	CELE46A
V	2710210	2711440	3.92e-06	2.38e-06	5.47e-06	2.2972	1.1999	0.0002	0.0018	C24B9.3	intron1	.	PALTTAA1_CE
III	3636248	3638795	3.93e-06	5.47e-06	2.4e-06	0.4384	-1.1897	0.0008	0.0048	C32A3.3	intron1	.	CELE14A
III	3636248	3638795	3.93e-06	5.47e-06	2.4e-06	0.4384	-1.1897	0.0008	0.0048	C32A3.3	intron1	.	CELE2
I	5808642	5808949	1.56e-05	8.2e-06	2.3e-05	2.8034	1.4872	0	0	C32F10.4	intron5	.
IV	9523955	9524472	1.81e-06	6.3e-07	2.99e-06	4.7427	2.2457	0	0	C33A12.1	intron2	.	inverted_repeat
IV	9523955	9524472	1.81e-06	6.3e-07	2.99e-06	4.7427	2.2457	0	0	C33A12.1	intron2	.	tandem_repeat
IV	7815300	7815566	5.71e-06	3.8e-06	7.62e-06	2.0054	1.0039	0.0005	0.0032	C33H5.18	intron1	.
III	3486096	3488091	2.53e-06	1.76e-06	3.3e-06	1.8748	0.9067	0.0111	0.0378	C34C12.7	intron1	.	CELE14B
X	8018128	8019106	4.57e-06	3.33e-06	5.81e-06	1.7462	0.8043	0.0155	0.0493	C34D10.2	intron1	.	inverted_repeat
X	8023216	8023752	5.3e-06	2.77e-06	7.84e-06	2.8339	1.5028	0	0	C34D10.2	intron9	.	CELE46A
II	5203498	5204658	2.17e-06	1.5e-06	2.84e-06	1.8925	0.9203	0.0115	0.039	C34F11.3	intron2	.
II	5206974	5207655	2.77e-06	1.58e-06	3.95e-06	2.4982	1.3209	0.0005	0.0032	C34F11.3	intron6	.
I	5911131	5912263	9.36e-06	1.18e-05	6.94e-06	0.5893	-0.7628	0.0072	0.0274	C34G6.1	intron9	.	inverted_repeat
I	5911131	5912263	9.36e-06	1.18e-05	6.94e-06	0.5893	-0.7628	0.0072	0.0274	C34G6.1	intron9	.	tandem_repeat
I	5913173	5915338	1.71e-05	1.35e-05	2.08e-05	1.5438	0.6264	0.0086	0.0313	C34G6.1	intron12	yes	LONGPAL2
I	5913173	5915338	1.71e-05	1.35e-05	2.08e-05	1.5438	0.6264	0.0086	0.0313	C34G6.1	intron12	yes	PALTA3_CE
X	17434506	17434843	5.9e-06	3.12e-06	8.69e-06	2.7873	1.4789	0	0	C36E6.1	intron1	.
V	4820200	4820897	4.91e-06	3.63e-06	6.18e-06	1.7015	0.7668	0.0091	0.0328	C37H5.6	intron2	yes	inverted_repeat
I	4431926	4440546	7.67e-06	9.85e-06	5.49e-06	0.5574	-0.8433	0.0036	0.0158	C41D11.3	intron6	.	CELE14B
I	4431926	4440546	7.67e-06	9.85e-06	5.49e-06	0.5574	-0.8433	0.0036	0.0158	C41D11.3	intron6	.	CELE7
I	4431926	4440546	7.67e-06	9.85e-06	5.49e-06	0.5574	-0.8433	0.0036	0.0158	C41D11.3	intron6	.	CERP3
IV	12291879	12292224	2.75e-06	2e-06	3.5e-06	1.7553	0.8117	0.0183	0.0561	C42C1.8	intron2	.	CELE7
IV	1128165	1128574	2.08e-06	1.16e-06	3e-06	2.5876	1.3716	0.0002	0.0015	C44B12.1	intron3	.	(TTAGGC)n
IV	1123664	1124823	1.05e-05	7.38e-06	1.37e-05	1.8555	0.8918	0.0003	0.0024	C44B12.5	intron2	.	inverted_repeat
IV	6018406	6019479	2.39e-06	1.69e-06	3.08e-06	1.8214	0.865	0.0345	0.0917	C46G7.1	intron2	.	inverted_repeat
II	96808	97058	5.88e-06	2.9e-06	8.86e-06	3.054	1.6107	0	0	C50D2.8	intron5	.
I	3888470	3889074	1.27e-05	1.58e-05	9.62e-06	0.6091	-0.7152	0.0073	0.0276	C50F2.4	intron5	yes	CELE1
I	3888470	3889074	1.27e-05	1.58e-05	9.62e-06	0.6091	-0.7152	0.0073	0.0276	C50F2.4	intron5	yes	CELE2
I	295852	302595	2.46e-06	3.33e-06	1.6e-06	0.4804	-1.0575	0.0069	0.0267	C53D5.1	intron2	.	CELE1
I	295852	302595	2.46e-06	3.33e-06	1.6e-06	0.4804	-1.0575	0.0069	0.0267	C53D5.1	intron2	.	CERP16
I	295852	302595	2.46e-06	3.33e-06	1.6e-06	0.4804	-1.0575	0.0069	0.0267	C53D5.1	intron2	.	HAT2_CB
I	295852	302595	2.46e-06	3.33e-06	1.6e-06	0.4804	-1.0575	0.0069	0.0267	C53D5.1	intron2	.	LR9A
I	295852	302595	2.46e-06	3.33e-06	1.6e-06	0.4804	-1.0575	0.0069	0.0267	C53D5.1	intron2	.	MINISAT1_CE
I	295852	302595	2.46e-06	3.33e-06	1.6e-06	0.4804	-1.0575	0.0069	0.0267	C53D5.1	intron2	.	TIR9TA1B_CE
I	295852	302595	2.46e-06	3.33e-06	1.6e-06	0.4804	-1.0575	0.0069	0.0267	C53D5.1	intron2	.	TIR9TA1C_CE
V	13554510	13555690	4.26e-06	3.22e-06	5.3e-06	1.6437	0.717	0.0233	0.0684	C56A3.6	intron3	.
III	6355076	6356311	1.34e-05	9.21e-06	1.77e-05	1.9186	0.9401	0.0001	0.001	C56G2.1	intron4	.
III	6356483	6357035	1.32e-05	9.71e-06	1.67e-05	1.7158	0.7789	0.0015	0.0078	C56G2.1	intron5	.
III	6340409	6340780	1.16e-05	7.16e-06	1.6e-05	2.2405	1.1638	0	0	C56G2.7	intron2	.
X	12200473	12201132	3.82e-06	2.61e-06	5.03e-06	1.9245	0.9445	0.0019	0.0095	cab-1	intron8	.
X	12201683	12203015	6.99e-06	5.32e-06	8.66e-06	1.6278	0.703	0.0178	0.055	cab-1	intron5	.
X	5076680	5077791	3.6e-06	2.67e-06	4.53e-06	1.6959	0.7621	0.0129	0.0428	cal-5	intron1	.
V	16804382	16805051	2.58e-06	3.67e-06	1.48e-06	0.4039	-1.308	0.0011	0.0062	cand-1	intron3	.	inverted_repeat
V	16805566	16806382	2.42e-05	1.8e-05	3.03e-05	1.6826	0.7507	0.0006	0.0037	cand-1	intron4	yes	CELE46B
IV	9821431	9823075	1.28e-06	1.87e-06	6.99e-07	0.3738	-1.4195	0.0049	0.0203	catp-6	intron8	.	tandem_repeat
IV	1088003	1088933	2.53e-06	1.57e-06	3.49e-06	2.226	1.1545	0.0026	0.0124	cct-8	intron6	.	HELITRONY1A_CE
I	2281814	2284729	1.17e-05	9.66e-06	1.38e-05	1.4279	0.5139	0.0336	0.0898	cdk-7	intron8	yes	CELE46B
I	2281814	2284729	1.17e-05	9.66e-06	1.38e-05	1.4279	0.5139	0.0336	0.0898	cdk-7	intron8	yes	PAL5A_CE
I	3223793	3224914	3.87e-06	2.74e-06	5e-06	1.8275	0.8699	0.005	0.0207	cdt-1	intron3	.	inverted_repeat
I	3223793	3224914	3.87e-06	2.74e-06	5e-06	1.8275	0.8699	0.005	0.0207	cdt-1	intron3	.	tandem_repeat
III	4333563	4334098	3.83e-06	2.54e-06	5.12e-06	2.016	1.0115	0.0026	0.0124	cdtl-7	intron1	.	PALTTAA3_CE
IV	13201979	13203166	8.66e-06	6.62e-06	1.07e-05	1.6154	0.6919	0.0083	0.0304	ced-3	intron3	yes	CELE1
IV	13200735	13201646	5.05e-06	3.27e-06	6.83e-06	2.0903	1.0637	0.0005	0.0033	ced-3	intron4	.	CELE2
IV	13200735	13201646	5.05e-06	3.27e-06	6.83e-06	2.0903	1.0637	0.0005	0.0033	ced-3	intron4	.	HAT3_CE
IV	13200735	13201646	5.05e-06	3.27e-06	6.83e-06	2.0903	1.0637	0.0005	0.0033	ced-3	intron4	.	PALTTTAAA2
III	9578022	9578359	3.79e-06	2.45e-06	5.12e-06	2.0928	1.0654	0.0005	0.0035	ced-7	intron3	.
III	10336320	10336806	8e-06	6.04e-06	9.97e-06	1.6497	0.7222	0.0076	0.0285	ced-9	intron3	yes	CELE1
II	12590832	12591824	3.29e-06	2.19e-06	4.38e-06	1.9991	0.9993	0.0017	0.0089	ceh-100	intron11	.	inverted_repeat
II	12598266	12600725	1.16e-05	8.69e-06	1.46e-05	1.6755	0.7446	0.0027	0.0125	ceh-100	intron3	yes	inverted_repeat
II	12590832	12591824	3.29e-06	2.19e-06	4.38e-06	1.9991	0.9993	0.0017	0.0089	ceh-100	intron11	.	tandem_repeat
II	12598266	12600725	1.16e-05	8.69e-06	1.46e-05	1.6755	0.7446	0.0027	0.0125	ceh-100	intron3	yes	tandem_repeat
II	12598266	12600725	1.16e-05	8.69e-06	1.46e-05	1.6755	0.7446	0.0027	0.0125	ceh-100	intron3	yes	IR4
II	12582395	12583388	2.48e-05	2.93e-05	2.03e-05	0.6933	-0.5285	0.0248	0.0714	ceh-100	intron17	yes	PAL5A_CE
II	12598266	12600725	1.16e-05	8.69e-06	1.46e-05	1.6755	0.7446	0.0027	0.0125	ceh-100	intron3	yes	PALTTAA1_CE
III	2533940	2536388	1.46e-05	8.3e-06	2.09e-05	2.5118	1.3287	0	0	ceh-44	intron3	.	CELE14B
III	10867281	10867809	2.32e-05	1.72e-05	2.92e-05	1.696	0.7622	0.0007	0.004	cey-4	intron2	.	HAT1_CE
III	10867281	10867809	2.32e-05	1.72e-05	2.92e-05	1.696	0.7622	0.0007	0.004	cey-4	intron2	.	PALTTAA3_CE
III	1032812	1033112	1.91e-05	1.02e-05	2.8e-05	2.7383	1.4533	0	0	chin-1	intron7	.	CER15-I_CE-int
V	19910976	19913723	4.04e-06	5.29e-06	2.78e-06	0.525	-0.9295	0.0045	0.0191	chk-2	intron10	yes	HELITRONY1A_CE
IV	4708580	4709313	2.18e-06	1.34e-06	3.02e-06	2.2502	1.17	0.0016	0.0084	cif-1	intron2	.	PALTTAA3_CE
II	7817214	7817846	2.07e-06	1.31e-06	2.82e-06	2.1601	1.1111	0.0037	0.0165	cki-2	intron4	.
III	11158302	11159092	4.66e-06	2.54e-06	6.78e-06	2.6681	1.4158	0	0.0001	cku-70	intron3	yes	CELE1
III	1005371	1005891	2.69e-06	1.42e-06	3.96e-06	2.7917	1.4811	0.0001	0.0006	clec-150	intron7	.	inverted_repeat
III	1004054	1004875	2.27e-06	1.31e-06	3.24e-06	2.4776	1.309	0.0008	0.0046	clec-150	intron4	.	CEREP4
III	1004054	1004875	2.27e-06	1.31e-06	3.24e-06	2.4776	1.309	0.0008	0.0046	clec-150	intron4	.	PALTTAA2_CE
IV	5654132	5654516	5.21e-06	3.18e-06	7.24e-06	2.2782	1.1879	0.0001	0.0005	clec-178	intron1	.
V	20311959	20313418	1.36e-05	1.89e-05	8.29e-06	0.4396	-1.1858	0	0.0001	clec-262	intron1	yes	CELE46B
V	20311959	20313418	1.36e-05	1.89e-05	8.29e-06	0.4396	-1.1858	0	0.0001	clec-262	intron1	yes	PALTTAA1_CE
X	6618677	6622794	1.23e-05	1.5e-05	9.62e-06	0.6398	-0.6444	0.0176	0.0543	clec-266	intron1	.
V	19749796	19750197	1.65e-06	1.12e-06	2.17e-06	1.935	0.9524	0.0105	0.0361	clec-49	intron2	.
IV	8162117	8162562	1.85e-06	1.26e-06	2.45e-06	1.9498	0.9633	0.0153	0.0488	clec-51	intron6	.
II	12896119	12896450	2.99e-06	1.64e-06	4.33e-06	2.633	1.3967	0.0001	0.0008	clec-63	intron1	.
V	8684351	8684989	1.87e-05	1.43e-05	2.31e-05	1.6123	0.6892	0.0025	0.0118	cln-3.3	intron4	yes	inverted_repeat
V	8684351	8684989	1.87e-05	1.43e-05	2.31e-05	1.6123	0.6892	0.0025	0.0118	cln-3.3	intron4	yes	tandem_repeat
III	7981424	7982398	2.17e-05	1.44e-05	2.89e-05	2.0046	1.0033	0	0.0001	clp-1	intron2	.	tandem_repeat
V	1156343	1156623	3.07e-06	1.89e-06	4.25e-06	2.2432	1.1656	0.0007	0.0043	cmd-1	intron1	.
V	20394123	20394507	5.56e-06	3.36e-06	7.77e-06	2.3109	1.2085	0.0001	0.0006	cnc-7	intron1	yes	inverted_repeat
III	10276592	10277284	3.34e-06	2.18e-06	4.5e-06	2.0596	1.0423	0.0027	0.0125	cnk-1	intron9	.	CELE1
III	10276592	10277284	3.34e-06	2.18e-06	4.5e-06	2.0596	1.0423	0.0027	0.0125	cnk-1	intron9	.	CELE14B
III	10276592	10277284	3.34e-06	2.18e-06	4.5e-06	2.0596	1.0423	0.0027	0.0125	cnk-1	intron9	.	CELE2
III	10656875	10664374	1.01e-05	1.29e-05	7.25e-06	0.5601	-0.8363	0.003	0.0136	cnt-2	intron2	.	CERP16
III	10656875	10664374	1.01e-05	1.29e-05	7.25e-06	0.5601	-0.8363	0.003	0.0136	cnt-2	intron2	.	CERP3
III	10656875	10664374	1.01e-05	1.29e-05	7.25e-06	0.5601	-0.8363	0.003	0.0136	cnt-2	intron2	.	MINISAT1_CE
III	10656875	10664374	1.01e-05	1.29e-05	7.25e-06	0.5601	-0.8363	0.003	0.0136	cnt-2	intron2	.	TIR9TA1C_CE
I	3254450	3255417	3.58e-06	2.82e-06	4.33e-06	1.5343	0.6176	0.0252	0.072	cogc-1	intron14	yes	inverted_repeat
I	3254450	3255417	3.58e-06	2.82e-06	4.33e-06	1.5343	0.6176	0.0252	0.072	cogc-1	intron14	yes	CELE1
I	2938679	2942825	4.79e-06	5.87e-06	3.71e-06	0.6311	-0.664	0.0256	0.0726	cogc-3	intron9	yes	CERP16
I	2938679	2942825	4.79e-06	5.87e-06	3.71e-06	0.6311	-0.664	0.0256	0.0726	cogc-3	intron9	yes	CERP3
I	2938679	2942825	4.79e-06	5.87e-06	3.71e-06	0.6311	-0.664	0.0256	0.0726	cogc-3	intron9	yes	LR9A
I	2938679	2942825	4.79e-06	5.87e-06	3.71e-06	0.6311	-0.664	0.0256	0.0726	cogc-3	intron9	yes	MINISAT1_CE
I	2938679	2942825	4.79e-06	5.87e-06	3.71e-06	0.6311	-0.664	0.0256	0.0726	cogc-3	intron9	yes	PAL3A_CE
I	2938679	2942825	4.79e-06	5.87e-06	3.71e-06	0.6311	-0.664	0.0256	0.0726	cogc-3	intron9	yes	PALTTAA1_CE
IV	12109620	12110079	9.38e-06	5.58e-06	1.32e-05	2.3592	1.2383	0	0	col-129	intron1	yes	PAL3A_CE
II	11013333	11013624	1.39e-05	6.06e-06	2.18e-05	3.5958	1.8463	0	0	col-81	intron1	.
V	4691915	4692223	4.9e-06	3.14e-06	6.67e-06	2.1232	1.0862	0.0003	0.0019	cpg-8	intron1	.
IV	3068144	3069732	1.24e-05	7.49e-06	1.73e-05	2.3121	1.2092	0	0	cpg-9	intron1	yes	PAL5A_CE
I	2687122	2687691	6.34e-06	3.5e-06	9.18e-06	2.6217	1.3905	0	0	cpz-1	intron4	.	tandem_repeat
I	2687122	2687691	6.34e-06	3.5e-06	9.18e-06	2.6217	1.3905	0	0	cpz-1	intron4	.	CELE14B
V	10326424	10331053	1.89e-06	2.43e-06	1.34e-06	0.55	-0.8625	0.0259	0.0733	crm-1	intron2	.	CELE46A
V	17866504	17868578	9.73e-06	7.2e-06	1.23e-05	1.7041	0.769	0.0025	0.0119	csn-1	intron3	yes	CERP3
V	17866504	17868578	9.73e-06	7.2e-06	1.23e-05	1.7041	0.769	0.0025	0.0119	csn-1	intron3	yes	HELITRONY1_CE
V	17866504	17868578	9.73e-06	7.2e-06	1.23e-05	1.7041	0.769	0.0025	0.0119	csn-1	intron3	yes	HELITRONY1A_CE
V	17866504	17868578	9.73e-06	7.2e-06	1.23e-05	1.7041	0.769	0.0025	0.0119	csn-1	intron3	yes	MINISAT1_CE
IV	1084769	1086223	3.76e-06	2.48e-06	5.04e-06	2.0339	1.0243	0.0023	0.011	csn-4	intron2	yes	HELITRONY1A_CE
IV	1084769	1086223	3.76e-06	2.48e-06	5.04e-06	2.0339	1.0243	0.0023	0.011	csn-4	intron2	yes	NDNAX1_CE
IV	1083034	1084607	1.11e-05	1.5e-05	7.12e-06	0.4751	-1.0737	0.0001	0.0006	csn-4	intron3	yes	PAL5A_CE
II	14304067	14305079	9.2e-06	5.78e-06	1.26e-05	2.1858	1.1282	0	0.0001	ctl-1	intron3	yes	CERP4
V	181863	183689	6.53e-06	8.28e-06	4.78e-06	0.5777	-0.7916	0.0091	0.0328	cul-3	intron5	yes	TC4
IV	701203	707667	1.48e-05	1.16e-05	1.8e-05	1.553	0.635	0.0067	0.0261	cutl-26	intron1	.	CEREP5
IV	701203	707667	1.48e-05	1.16e-05	1.8e-05	1.553	0.635	0.0067	0.0261	cutl-26	intron1	.	MIRAGE1
III	9903816	9906859	7.73e-06	1.04e-05	5.08e-06	0.4896	-1.0303	0.0008	0.0048	cyld-1	intron7	.	inverted_repeat
III	9903816	9906859	7.73e-06	1.04e-05	5.08e-06	0.4896	-1.0303	0.0008	0.0048	cyld-1	intron7	.	tandem_repeat
III	9903816	9906859	7.73e-06	1.04e-05	5.08e-06	0.4896	-1.0303	0.0008	0.0048	cyld-1	intron7	.	CELE1
III	9909229	9909508	2.41e-06	1.22e-06	3.59e-06	2.9481	1.5598	0.0001	0.0009	cyld-1	intron4	.	CELE2
III	9903816	9906859	7.73e-06	1.04e-05	5.08e-06	0.4896	-1.0303	0.0008	0.0048	cyld-1	intron7	.	PALTTAA3_CE
IV	7132418	7132822	1.12e-05	7.99e-06	1.44e-05	1.8064	0.8531	0.0008	0.0046	cyn-12	intron2	.	CELE2
V	15190306	15190615	1.29e-05	7.35e-06	1.84e-05	2.5056	1.3252	0	0	cyn-3	intron2	.
V	4063503	4068165	4.38e-06	2.7e-06	6.06e-06	2.2445	1.1664	0.0001	0.0012	D1065.2	intron3	yes	inverted_repeat
V	4063503	4068165	4.38e-06	2.7e-06	6.06e-06	2.2445	1.1664	0.0001	0.0012	D1065.2	intron3	yes	tandem_repeat
V	4063503	4068165	4.38e-06	2.7e-06	6.06e-06	2.2445	1.1664	0.0001	0.0012	D1065.2	intron3	yes	CELE1
V	4063503	4068165	4.38e-06	2.7e-06	6.06e-06	2.2445	1.1664	0.0001	0.0012	D1065.2	intron3	yes	CELE46B
V	4063503	4068165	4.38e-06	2.7e-06	6.06e-06	2.2445	1.1664	0.0001	0.0012	D1065.2	intron3	yes	Chapaev-1_CE
V	4063503	4068165	4.38e-06	2.7e-06	6.06e-06	2.2445	1.1664	0.0001	0.0012	D1065.2	intron3	yes	LONGPAL3
V	4063503	4068165	4.38e-06	2.7e-06	6.06e-06	2.2445	1.1664	0.0001	0.0012	D1065.2	intron3	yes	PALTTTAAA3
I	8483248	8485293	1.5e-06	9.23e-07	2.07e-06	2.2397	1.1633	0.0107	0.0366	D1081.6	intron2	.	CELE14A
I	8483248	8485293	1.5e-06	9.23e-07	2.07e-06	2.2397	1.1633	0.0107	0.0366	D1081.6	intron2	.	CELE4
I	8493485	8495013	8.28e-06	6.03e-06	1.05e-05	1.7491	0.8066	0.0022	0.0107	D1081.8	intron5	.	CELETC2
I	8493485	8495013	8.28e-06	6.03e-06	1.05e-05	1.7491	0.8066	0.0022	0.0107	D1081.8	intron5	.	PALTTTAAA2
I	7576135	7576570	5.56e-06	3.8e-06	7.32e-06	1.9266	0.9461	0.0009	0.0052	D2030.2	intron2	.
II	8675265	8677718	3.09e-06	4.05e-06	2.14e-06	0.528	-0.9214	0.017	0.053	D2085.5	intron1	.
IV	9390562	9390992	2.11e-06	1.21e-06	3.02e-06	2.4934	1.3181	0.0027	0.0125	daf-15	intron11	.	CELE2
I	10775105	10775585	4.15e-06	2.8e-06	5.51e-06	1.9655	0.9749	0.0022	0.0106	daf-16	intron6	yes	inverted_repeat
III	3016335	3016912	1.12e-05	7.81e-06	1.45e-05	1.8604	0.8956	0.0003	0.0024	daf-2	intron5	.	inverted_repeat
III	3001375	3004557	3.83e-05	4.57e-05	3.1e-05	0.6778	-0.5611	0.0147	0.0472	daf-2	intron13	yes	inverted_repeat
III	3016335	3016912	1.12e-05	7.81e-06	1.45e-05	1.8604	0.8956	0.0003	0.0024	daf-2	intron5	.	tandem_repeat
III	3001375	3004557	3.83e-05	4.57e-05	3.1e-05	0.6778	-0.5611	0.0147	0.0472	daf-2	intron13	yes	tandem_repeat
III	3019666	3023069	3.1e-05	3.73e-05	2.47e-05	0.6626	-0.5938	0.0137	0.0449	daf-2	intron2	.	CELE14A
III	3023167	3028630	5.5e-05	6.7e-05	4.3e-05	0.6412	-0.6412	0.0043	0.0185	daf-2	intron1	yes	CELE14A
III	3019666	3023069	3.1e-05	3.73e-05	2.47e-05	0.6626	-0.5938	0.0137	0.0449	daf-2	intron2	.	CELE14B
III	3001375	3004557	3.83e-05	4.57e-05	3.1e-05	0.6778	-0.5611	0.0147	0.0472	daf-2	intron13	yes	CELE14B
III	3019666	3023069	3.1e-05	3.73e-05	2.47e-05	0.6626	-0.5938	0.0137	0.0449	daf-2	intron2	.	CELE42
III	3016335	3016912	1.12e-05	7.81e-06	1.45e-05	1.8604	0.8956	0.0003	0.0024	daf-2	intron5	.	CERP16
III	3007217	3008601	2e-05	1.59e-05	2.41e-05	1.5208	0.6049	0.0073	0.0278	daf-2	intron11	.	CERP3
III	3019666	3023069	3.1e-05	3.73e-05	2.47e-05	0.6626	-0.5938	0.0137	0.0449	daf-2	intron2	.	HAT16_CB
III	3023167	3028630	5.5e-05	6.7e-05	4.3e-05	0.6412	-0.6412	0.0043	0.0185	daf-2	intron1	yes	HELITRON1_CE
III	3023167	3028630	5.5e-05	6.7e-05	4.3e-05	0.6412	-0.6412	0.0043	0.0185	daf-2	intron1	yes	HELITRON2_CE
III	3023167	3028630	5.5e-05	6.7e-05	4.3e-05	0.6412	-0.6412	0.0043	0.0185	daf-2	intron1	yes	HELITRONY1A_CE
III	3007217	3008601	2e-05	1.59e-05	2.41e-05	1.5208	0.6049	0.0073	0.0278	daf-2	intron11	.	MINISAT1_CE
III	3023167	3028630	5.5e-05	6.7e-05	4.3e-05	0.6412	-0.6412	0.0043	0.0185	daf-2	intron1	yes	MINISAT1_CE
III	3001375	3004557	3.83e-05	4.57e-05	3.1e-05	0.6778	-0.5611	0.0147	0.0472	daf-2	intron13	yes	PAL5A_CE
III	3001375	3004557	3.83e-05	4.57e-05	3.1e-05	0.6778	-0.5611	0.0147	0.0472	daf-2	intron13	yes	PALTTAA1_CE
III	3023167	3028630	5.5e-05	6.7e-05	4.3e-05	0.6412	-0.6412	0.0043	0.0185	daf-2	intron1	yes	PALTTAA1_CE
III	3004893	3005683	2.3e-05	1.87e-05	2.72e-05	1.4599	0.5459	0.0135	0.0445	daf-2	intron12	yes	PALTTAA3_CE
III	3019666	3023069	3.1e-05	3.73e-05	2.47e-05	0.6626	-0.5938	0.0137	0.0449	daf-2	intron2	.	TIR9TA1B_CE
III	3007217	3008601	2e-05	1.59e-05	2.41e-05	1.5208	0.6049	0.0073	0.0278	daf-2	intron11	.	TIR9TA1C_CE
III	3019666	3023069	3.1e-05	3.73e-05	2.47e-05	0.6626	-0.5938	0.0137	0.0449	daf-2	intron2	.	TIR9TA1C_CE
III	3023167	3028630	5.5e-05	6.7e-05	4.3e-05	0.6412	-0.6412	0.0043	0.0185	daf-2	intron1	yes	TIR9TA1C_CE
V	208154	208454	7.34e-06	4.52e-06	1.02e-05	2.2499	1.1699	0	0.0002	DC2.3	intron5	.
IV	9698240	9699984	6.33e-06	4.71e-06	7.94e-06	1.6868	0.7542	0.0101	0.0352	dcaf-1	intron21	.	inverted_repeat
IV	9698240	9699984	6.33e-06	4.71e-06	7.94e-06	1.6868	0.7542	0.0101	0.0352	dcaf-1	intron21	.	tandem_repeat
III	4316476	4316964	2.73e-06	1.57e-06	3.89e-06	2.4794	1.31	0.0005	0.0034	dcn-1	intron3	.	CELE2
III	4314938	4315294	2.58e-06	1.81e-06	3.35e-06	1.8485	0.8863	0.0078	0.0289	dcn-1	intron2	.	CELE7
III	8073967	8074534	3.54e-06	2.51e-06	4.57e-06	1.8231	0.8664	0.0073	0.0277	dcr-1	intron18	yes	HELITRONY2_CE
V	20498212	20498499	0.000135	7.08e-05	0.000198	2.8003	1.4856	0	0	dct-16	intron2	yes	CELE14B
V	20498608	20498967	0.000104	4.93e-05	0.000158	3.2102	1.6827	0	0	dct-16	intron1	yes	CELE14B
II	14340700	14342578	2.74e-06	3.53e-06	1.96e-06	0.5549	-0.8498	0.0261	0.0738	ddl-3	intron5	yes	CELE12B
II	14340700	14342578	2.74e-06	3.53e-06	1.96e-06	0.5549	-0.8498	0.0261	0.0738	ddl-3	intron5	yes	CELETC2
X	7768000	7774290	5.68e-06	9.06e-06	2.3e-06	0.2534	-1.9805	0	0	deg-1	intron14	yes	inverted_repeat
X	7768000	7774290	5.68e-06	9.06e-06	2.3e-06	0.2534	-1.9805	0	0	deg-1	intron14	yes	tandem_repeat
X	7768000	7774290	5.68e-06	9.06e-06	2.3e-06	0.2534	-1.9805	0	0	deg-1	intron14	yes	LONGPAL2
X	7768000	7774290	5.68e-06	9.06e-06	2.3e-06	0.2534	-1.9805	0	0	deg-1	intron14	yes	LONGPAL3
X	7768000	7774290	5.68e-06	9.06e-06	2.3e-06	0.2534	-1.9805	0	0	deg-1	intron14	yes	Mariner40_CB
X	7768000	7774290	5.68e-06	9.06e-06	2.3e-06	0.2534	-1.9805	0	0	deg-1	intron14	yes	Mariner7_CB
X	7768000	7774290	5.68e-06	9.06e-06	2.3e-06	0.2534	-1.9805	0	0	deg-1	intron14	yes	PALTTTAAA2
X	7768000	7774290	5.68e-06	9.06e-06	2.3e-06	0.2534	-1.9805	0	0	deg-1	intron14	yes	Sola3-2N1_CB
II	9009130	9015352	4.75e-06	6.02e-06	3.48e-06	0.5784	-0.7898	0.0123	0.041	dep-1	intron12	.	GA-rich
V	1770536	1771664	1.04e-05	5.72e-06	1.5e-05	2.6297	1.3949	0	0	dhs-13	intron1	yes	CELE1
V	1770536	1771664	1.04e-05	5.72e-06	1.5e-05	2.6297	1.3949	0	0	dhs-13	intron1	yes	PALTTAA1_CE
V	1770536	1771664	1.04e-05	5.72e-06	1.5e-05	2.6297	1.3949	0	0	dhs-13	intron1	yes	PALTTAA3_CE
II	10067922	10074307	2.42e-06	3.14e-06	1.71e-06	0.5436	-0.8794	0.0254	0.0724	die-1	intron1	.	inverted_repeat
II	10067922	10074307	2.42e-06	3.14e-06	1.71e-06	0.5436	-0.8794	0.0254	0.0724	die-1	intron1	.	tandem_repeat
III	6769816	6770135	6.41e-06	5.07e-06	7.75e-06	1.5295	0.6131	0.0242	0.0703	dig-1	intron29	.	CELE12A
III	6783527	6784102	2.68e-05	1.99e-05	3.38e-05	1.6972	0.7631	0.0006	0.0038	dig-1	intron36	.	CELE12A
III	6769116	6769416	4.37e-06	2.88e-06	5.86e-06	2.0346	1.0247	0.003	0.0136	dig-1	intron28	.	CELE46A
V	16748537	16756721	4.2e-06	5.36e-06	3.04e-06	0.5662	-0.8206	0.0096	0.034	dkf-2	intron3	yes	inverted_repeat
V	16748537	16756721	4.2e-06	5.36e-06	3.04e-06	0.5662	-0.8206	0.0096	0.034	dkf-2	intron3	yes	tandem_repeat
V	16759224	16765172	4.71e-06	6.74e-06	2.68e-06	0.3976	-1.3306	0.0001	0.0006	dkf-2	intron6	.	CELE14A
V	16759224	16765172	4.71e-06	6.74e-06	2.68e-06	0.3976	-1.3306	0.0001	0.0006	dkf-2	intron6	.	CELE14B
V	16748537	16756721	4.2e-06	5.36e-06	3.04e-06	0.5662	-0.8206	0.0096	0.034	dkf-2	intron3	yes	CELE14B
V	16748537	16756721	4.2e-06	5.36e-06	3.04e-06	0.5662	-0.8206	0.0096	0.034	dkf-2	intron3	yes	CELE4
V	16759224	16765172	4.71e-06	6.74e-06	2.68e-06	0.3976	-1.3306	0.0001	0.0006	dkf-2	intron6	.	TIR9TA1C_CE
V	16748537	16756721	4.2e-06	5.36e-06	3.04e-06	0.5662	-0.8206	0.0096	0.034	dkf-2	intron3	yes	TIR9TA1C_CE
IV	14616683	14619422	5.01e-06	6.57e-06	3.45e-06	0.526	-0.9269	0.0071	0.0272	dmd-6	intron2	.	inverted_repeat
IV	14616683	14619422	5.01e-06	6.57e-06	3.45e-06	0.526	-0.9269	0.0071	0.0272	dmd-6	intron2	.	tandem_repeat
V	6249274	6249580	3.41e-06	1.61e-06	5.2e-06	3.2237	1.6887	0	0	dmd-7	intron2	.
IV	10927794	10928307	3.72e-06	2.43e-06	5.01e-06	2.0601	1.0427	0.0023	0.0112	dnc-1	intron11	.	inverted_repeat
IV	4176499	4177040	1.48e-05	5.07e-06	2.45e-05	4.8315	2.2725	0	0	dnj-15	intron1	yes	Mariner28_CB
II	9618779	9619060	9.41e-06	4.5e-06	1.43e-05	3.1834	1.6706	0	0	dnj-20	intron7	.
I	2719270	2720671	3.46e-06	1.69e-06	5.23e-06	3.0875	1.6264	0	0	dnj-30	intron2	.	inverted_repeat
IV	4805686	4806273	1.03e-05	6.36e-06	1.42e-05	2.2387	1.1627	0	0.0001	dpf-5	intron1	.	inverted_repeat
V	17940981	17943102	2.84e-05	3.37e-05	2.3e-05	0.683	-0.5501	0.0245	0.0707	dpy-21	intron6	yes	PAL5A_CE
V	17940981	17943102	2.84e-05	3.37e-05	2.3e-05	0.683	-0.5501	0.0245	0.0707	dpy-21	intron6	yes	PAL8C_4
V	17940981	17943102	2.84e-05	3.37e-05	2.3e-05	0.683	-0.5501	0.0245	0.0707	dpy-21	intron6	yes	PALTTTAAA1
I	7825193	7825631	3.41e-06	1.98e-06	4.84e-06	2.4396	1.2866	0.0002	0.0015	drh-3	intron11	.	CELE7
V	18043711	18045667	1.38e-05	1.86e-05	9.06e-06	0.488	-1.035	0.0001	0.0007	ebp-1	intron1	yes	PAL5A_CE
V	18043711	18045667	1.38e-05	1.86e-05	9.06e-06	0.488	-1.035	0.0001	0.0007	ebp-1	intron1	yes	PALTTAA3_CE
V	13493691	13494710	3.89e-06	2.35e-06	5.44e-06	2.3204	1.2144	0.0002	0.0012	eea-1	intron5	.	CELE2
III	6165502	6166098	2.64e-06	1.56e-06	3.72e-06	2.3924	1.2585	0.0005	0.0034	efk-1	intron5	.
V	16964510	16965167	5.64e-06	2.89e-06	8.39e-06	2.9021	1.5371	0	0	efl-1	intron3	.	inverted_repeat
V	16964510	16965167	5.64e-06	2.89e-06	8.39e-06	2.9021	1.5371	0	0	efl-1	intron3	.	tandem_repeat
II	13409523	13410953	4.53e-06	5.59e-06	3.47e-06	0.6208	-0.6877	0.0356	0.0938	efl-2	intron4	.	CELE14B
IV	559336	565481	3.3e-06	4.7e-06	1.91e-06	0.4052	-1.3032	0.0005	0.0031	efn-4	intron1	.	inverted_repeat
IV	559336	565481	3.3e-06	4.7e-06	1.91e-06	0.4052	-1.3032	0.0005	0.0031	efn-4	intron1	.	tandem_repeat
IV	1902362	1913453	1.08e-05	1.43e-05	7.4e-06	0.5187	-0.9472	0.0006	0.0037	egl-18	intron1	.	(GCCTAA)n
IV	1902362	1913453	1.08e-05	1.43e-05	7.4e-06	0.5187	-0.9472	0.0006	0.0037	egl-18	intron1	.	CELE14A
IV	1902362	1913453	1.08e-05	1.43e-05	7.4e-06	0.5187	-0.9472	0.0006	0.0037	egl-18	intron1	.	CELE14B
IV	1902362	1913453	1.08e-05	1.43e-05	7.4e-06	0.5187	-0.9472	0.0006	0.0037	egl-18	intron1	.	CERP16
IV	1902362	1913453	1.08e-05	1.43e-05	7.4e-06	0.5187	-0.9472	0.0006	0.0037	egl-18	intron1	.	CERP3
IV	1902362	1913453	1.08e-05	1.43e-05	7.4e-06	0.5187	-0.9472	0.0006	0.0037	egl-18	intron1	.	LR9A
IV	1902362	1913453	1.08e-05	1.43e-05	7.4e-06	0.5187	-0.9472	0.0006	0.0037	egl-18	intron1	.	MINISAT1_CE
IV	1902362	1913453	1.08e-05	1.43e-05	7.4e-06	0.5187	-0.9472	0.0006	0.0037	egl-18	intron1	.	TC5A
IV	1902362	1913453	1.08e-05	1.43e-05	7.4e-06	0.5187	-0.9472	0.0006	0.0037	egl-18	intron1	.	TC5B
II	6836725	6837808	1.3e-06	1.96e-06	6.35e-07	0.3239	-1.6264	0.0039	0.0169	egl-27	intron3	.
I	1838289	1838781	6.1e-06	3.41e-06	8.78e-06	2.5775	1.366	0	0	egl-30	intron2	.	CELE1
I	1838289	1838781	6.1e-06	3.41e-06	8.78e-06	2.5775	1.366	0	0	egl-30	intron2	.	CELE14B
IV	1861003	1862681	1.26e-05	9.66e-06	1.55e-05	1.601	0.6789	0.0072	0.0274	egl-4	intron2	yes	inverted_repeat
IV	1861003	1862681	1.26e-05	9.66e-06	1.55e-05	1.601	0.6789	0.0072	0.0274	egl-4	intron2	yes	tandem_repeat
IV	1876208	1877186	3.4e-06	2.58e-06	4.22e-06	1.6345	0.7088	0.0316	0.0852	egl-4	intron8	.	tandem_repeat
IV	1865470	1871763	7.49e-06	9.11e-06	5.86e-06	0.6432	-0.6368	0.0208	0.0624	egl-4	intron5	.	CELE14A
IV	1865470	1871763	7.49e-06	9.11e-06	5.86e-06	0.6432	-0.6368	0.0208	0.0624	egl-4	intron5	.	CERP16
IV	1865470	1871763	7.49e-06	9.11e-06	5.86e-06	0.6432	-0.6368	0.0208	0.0624	egl-4	intron5	.	LR9A
IV	1865470	1871763	7.49e-06	9.11e-06	5.86e-06	0.6432	-0.6368	0.0208	0.0624	egl-4	intron5	.	MINISAT1_CE
IV	1861003	1862681	1.26e-05	9.66e-06	1.55e-05	1.601	0.6789	0.0072	0.0274	egl-4	intron2	yes	PAL5A_CE
II	5937228	5938512	2.35e-06	1.72e-06	2.98e-06	1.731	0.7916	0.0268	0.0751	egl-44	intron4	.
V	25260	25964	4.26e-06	2.15e-06	6.36e-06	2.9594	1.5653	0	0	egl-8	intron6	.	(CAGG)n
V	38270	38990	2.88e-06	2.01e-06	3.74e-06	1.8577	0.8935	0.0115	0.039	egl-8	intron15	.	(TTAGGC)n
V	25260	25964	4.26e-06	2.15e-06	6.36e-06	2.9594	1.5653	0	0	egl-8	intron6	.	CELE14B
V	26381	30199	1.23e-05	1.51e-05	9.41e-06	0.624	-0.6804	0.0102	0.0353	egl-8	intron8	.	CELE2
V	26381	30199	1.23e-05	1.51e-05	9.41e-06	0.624	-0.6804	0.0102	0.0353	egl-8	intron8	.	PALTTAA1_CE
I	11408305	11409442	7.98e-06	6.46e-06	9.51e-06	1.4723	0.5581	0.0379	0.0988	ego-2	intron8	.	inverted_repeat
I	11406469	11408154	6.06e-06	3.54e-06	8.58e-06	2.4241	1.2775	0	0.0001	ego-2	intron9	.	CEREP5
IV	2688018	2688713	5.29e-06	3.74e-06	6.83e-06	1.8258	0.8685	0.0089	0.0321	egrh-3	intron1	.	inverted_repeat
V	9552886	9553335	2.39e-06	1.76e-06	3.02e-06	1.7133	0.7767	0.0382	0.0992	ehbp-1	intron6	.
II	4991437	4993266	3.12e-05	2.47e-05	3.76e-05	1.5204	0.6044	0.0061	0.0242	eif-1	intron3	.
I	2488569	2489442	1.47e-05	1.17e-05	1.77e-05	1.5039	0.5887	0.0099	0.0348	eif-3.I	intron3	yes	inverted_repeat
IV	5387801	5388371	9.23e-06	4.5e-06	1.4e-05	3.0982	1.6315	0	0	elo-6	intron1	.	inverted_repeat
V	18860870	18861662	3.56e-06	2.53e-06	4.59e-06	1.8118	0.8574	0.0077	0.0287	emb-4	intron18	.	inverted_repeat
V	18868178	18870876	2.62e-05	3.09e-05	2.15e-05	0.6959	-0.5231	0.0325	0.0874	emb-4	intron14	yes	HAT3_CE
V	18861841	18864853	2.72e-05	3.43e-05	2.01e-05	0.5859	-0.7713	0.0011	0.006	emb-4	intron17	yes	PAL3A_CE
V	18868178	18870876	2.62e-05	3.09e-05	2.15e-05	0.6959	-0.5231	0.0325	0.0874	emb-4	intron14	yes	PAL3A_CE
V	18861841	18864853	2.72e-05	3.43e-05	2.01e-05	0.5859	-0.7713	0.0011	0.006	emb-4	intron17	yes	PAL5A_CE
V	18868178	18870876	2.62e-05	3.09e-05	2.15e-05	0.6959	-0.5231	0.0325	0.0874	emb-4	intron14	yes	PAL8D_CE
V	18861841	18864853	2.72e-05	3.43e-05	2.01e-05	0.5859	-0.7713	0.0011	0.006	emb-4	intron17	yes	PALTTAA1_CE
V	18868178	18870876	2.62e-05	3.09e-05	2.15e-05	0.6959	-0.5231	0.0325	0.0874	emb-4	intron14	yes	PALTTAA1_CE
V	18886981	18889743	4.49e-06	3.3e-06	5.68e-06	1.7243	0.786	0.0144	0.0466	emb-4	intron5	yes	TC4
III	5197498	5197999	4.07e-06	2.74e-06	5.39e-06	1.9705	0.9786	0.0017	0.0087	emb-8	intron4	.	PALTTTAAA2
III	9343973	9344246	2.45e-06	1.6e-06	3.31e-06	2.073	1.0517	0.008	0.0296	emb-9	intron1	.
III	9337176	9337592	3.06e-06	2.06e-06	4.06e-06	1.9662	0.9754	0.002	0.0102	emb-9	intron11	.	CELE7
III	12607123	12608098	2.9e-05	1.7e-05	4.09e-05	2.4079	1.2678	0	0	epc-1	intron1	.	tandem_repeat
III	12602778	12604219	2.54e-05	1.76e-05	3.33e-05	1.8959	0.9229	0.0001	0.0006	epc-1	intron5	yes	CERP2
III	12602778	12604219	2.54e-05	1.76e-05	3.33e-05	1.8959	0.9229	0.0001	0.0006	epc-1	intron5	yes	Mariner28_CB
III	12607123	12608098	2.9e-05	1.7e-05	4.09e-05	2.4079	1.2678	0	0	epc-1	intron1	.	PAL8C_2
III	12601019	12602114	1.27e-05	1.55e-05	9.81e-06	0.6333	-0.659	0.0138	0.045	epc-1	intron7	yes	PALTTAA1_CE
III	12605080	12605709	1.93e-05	1.57e-05	2.3e-05	1.4693	0.5552	0.0183	0.0561	epc-1	intron4	yes	PALTTAA3_CE
III	12606077	12606953	3.49e-05	2.12e-05	4.86e-05	2.2872	1.1936	0	0	epc-1	intron2	yes	PALTTTAAA1
III	12601019	12602114	1.27e-05	1.55e-05	9.81e-06	0.6333	-0.659	0.0138	0.045	epc-1	intron7	yes	PALTTTAAA2
I	10044077	10045563	3.79e-06	2.67e-06	4.9e-06	1.8314	0.873	0.0047	0.02	ercc-1	intron5	.	inverted_repeat
V	1013040	1014099	4.71e-06	3.54e-06	5.87e-06	1.6571	0.7286	0.0136	0.0447	ergo-1	intron3	.	HELITRON1_CE
V	1013040	1014099	4.71e-06	3.54e-06	5.87e-06	1.6571	0.7286	0.0136	0.0447	ergo-1	intron3	.	HELITRON2_CE
V	1013040	1014099	4.71e-06	3.54e-06	5.87e-06	1.6571	0.7286	0.0136	0.0447	ergo-1	intron3	.	RC123
IV	417339	417904	2.07e-05	2.53e-05	1.62e-05	0.6409	-0.6419	0.0078	0.0291	eri-1	intron7	yes	CER16-LTR_CE
I	5290522	5291496	3.13e-06	1.79e-06	4.46e-06	2.4906	1.3165	0.0004	0.0026	erm-1	intron1	.	PAL9A_CE
II	169682	170431	2.63e-05	2.1e-05	3.17e-05	1.512	0.5965	0.0051	0.021	etr-1	intron11	.	IR3_CE
X	6519933	6520409	2.71e-06	1.88e-06	3.54e-06	1.8846	0.9143	0.0142	0.0461	ets-4	intron2	.
I	14634756	14635180	1.79e-05	8.99e-06	2.68e-05	2.987	1.5787	0	0	exoc-8	intron7	.	inverted_repeat
IV	14197553	14197847	2.65e-06	1.03e-06	4.26e-06	4.1376	2.0488	0	0	F02H6.2	intron4	.
IV	12823798	12825376	4.77e-06	3.55e-06	5.99e-06	1.6898	0.7568	0.0042	0.0182	F07C6.4	intron4	.	inverted_repeat
X	8411680	8412891	1.29e-06	1.79e-06	8e-07	0.4472	-1.1611	0.0268	0.0751	F08F1.4	intron1	.	inverted_repeat
X	8411680	8412891	1.29e-06	1.79e-06	8e-07	0.4472	-1.1611	0.0268	0.0751	F08F1.4	intron1	.	tandem_repeat
III	7349876	7351243	1.2e-05	8.86e-06	1.52e-05	1.7143	0.7776	0.0015	0.008	F08F8.9	intron5	.	TIR9TA1C_CE
IV	13150758	13151961	2.59e-06	1.8e-06	3.38e-06	1.8784	0.9095	0.0129	0.0427	F09E8.2	intron8	yes	CELE1
IV	13151084	13151961	2.58e-06	1.57e-06	3.59e-06	2.2931	1.1973	0.0015	0.0079	F09E8.2	intron9	yes	CELE1
V	7191790	7193015	5.39e-06	3.97e-06	6.81e-06	1.7172	0.78	0.0056	0.0226	F09G2.8	intron1	.	CELE1
V	7191790	7193015	5.39e-06	3.97e-06	6.81e-06	1.7172	0.78	0.0056	0.0226	F09G2.8	intron1	.	PALTTTAAA2
V	7195383	7195715	2.22e-05	1.47e-05	2.97e-05	2.0233	1.0167	0	0.0001	F09G2.9	intron3	.
III	473982	474445	5.59e-06	4.4e-06	6.78e-06	1.5413	0.6242	0.024	0.0697	F10C5.2	intron6	.	inverted_repeat
III	473982	474445	5.59e-06	4.4e-06	6.78e-06	1.5413	0.6242	0.024	0.0697	F10C5.2	intron6	.	tandem_repeat
II	7122365	7123614	1.05e-05	7.25e-06	1.38e-05	1.8991	0.9254	0.0002	0.0016	F10E7.2	intron2	.	inverted_repeat
II	7122365	7123614	1.05e-05	7.25e-06	1.38e-05	1.8991	0.9254	0.0002	0.0016	F10E7.2	intron2	.	tandem_repeat
X	10658241	10659477	2.59e-06	1.92e-06	3.26e-06	1.693	0.7596	0.0302	0.0822	F11A1.2	intron1	.
IV	10416070	10416456	2.78e-06	2.03e-06	3.54e-06	1.7464	0.8043	0.0156	0.0494	F13B12.6	intron2	.	inverted_repeat
IV	10416968	10417582	8.35e-06	6.01e-06	1.07e-05	1.7795	0.8315	0.0017	0.0087	F13B12.6	intron1	.	PALTTAA1_CE
II	11741801	11742504	1.74e-06	7.79e-07	2.71e-06	3.4754	1.7972	0.0001	0.0008	F13D12.6	intron5	.	CELE2
IV	10871003	10871450	3.92e-06	2.31e-06	5.54e-06	2.4043	1.2656	0.0001	0.0009	F13E9.1	intron3	.
IV	11019696	11021628	1.53e-05	1.18e-05	1.88e-05	1.5858	0.6652	0.0057	0.0231	F13H10.4	intron1	.	inverted_repeat
V	16058494	16058763	5.55e-06	3.68e-06	7.42e-06	2.0125	1.009	0.0003	0.0019	F14H3.6	intron1	.	inverted_repeat
V	16058494	16058763	5.55e-06	3.68e-06	7.42e-06	2.0125	1.009	0.0003	0.0019	F14H3.6	intron1	.	tandem_repeat
V	1589462	1591475	1.69e-06	2.47e-06	9.19e-07	0.3728	-1.4235	0.0029	0.0133	F16B4.5	intron1	.	HAT2_CB
V	1589462	1591475	1.69e-06	2.47e-06	9.19e-07	0.3728	-1.4235	0.0029	0.0133	F16B4.5	intron1	.	PALTA2_CE
X	9263338	9264076	3.99e-06	2.38e-06	5.6e-06	2.3492	1.2322	0.0003	0.002	F18G5.6	intron1	.
V	7573838	7574193	3.13e-06	1.32e-06	4.95e-06	3.7568	1.9095	0	0	F19F10.9	intron5	.	inverted_repeat
X	4206397	4207273	3.78e-06	2.78e-06	4.77e-06	1.7115	0.7753	0.0288	0.0795	F20B6.9	intron2	.	(TCCA)n
I	7912161	7913846	2.34e-06	1.22e-06	3.45e-06	2.8402	1.506	0.0001	0.0011	F20G4.2	intron5	.	CELE2
IV	8728271	8728603	1.43e-05	9.18e-06	1.94e-05	2.1076	1.0756	0	0.0002	F21D5.2	intron1	.
II	6932536	6932969	1.11e-05	6.1e-06	1.61e-05	2.6452	1.4034	0	0	F22D3.2	intron8	.	CELE46A
II	6931749	6932158	3.4e-06	2.25e-06	4.55e-06	2.0215	1.0154	0.0012	0.0067	F22D3.2	intron6	.	PALTTTAAA2
I	7080957	7081348	5.75e-06	4.19e-06	7.32e-06	1.7475	0.8053	0.0044	0.0189	F22D6.2	intron2	.	inverted_repeat
V	2134356	2139756	2.64e-06	3.67e-06	1.61e-06	0.4389	-1.1881	0.0013	0.007	F22F7.7	intron1	.	CELE1
V	2134356	2139756	2.64e-06	3.67e-06	1.61e-06	0.4389	-1.1881	0.0013	0.007	F22F7.7	intron1	.	CELE14B
V	2134356	2139756	2.64e-06	3.67e-06	1.61e-06	0.4389	-1.1881	0.0013	0.007	F22F7.7	intron1	.	CELE42
V	2134356	2139756	2.64e-06	3.67e-06	1.61e-06	0.4389	-1.1881	0.0013	0.007	F22F7.7	intron1	.	CERP16
V	2134356	2139756	2.64e-06	3.67e-06	1.61e-06	0.4389	-1.1881	0.0013	0.007	F22F7.7	intron1	.	CERP3
V	2134356	2139756	2.64e-06	3.67e-06	1.61e-06	0.4389	-1.1881	0.0013	0.007	F22F7.7	intron1	.	HAT2_CB
V	2134356	2139756	2.64e-06	3.67e-06	1.61e-06	0.4389	-1.1881	0.0013	0.007	F22F7.7	intron1	.	HELITRON2_CE
V	2134356	2139756	2.64e-06	3.67e-06	1.61e-06	0.4389	-1.1881	0.0013	0.007	F22F7.7	intron1	.	LINE2F_CE
V	2134356	2139756	2.64e-06	3.67e-06	1.61e-06	0.4389	-1.1881	0.0013	0.007	F22F7.7	intron1	.	MINISAT1_CE
I	13168991	13170000	3.14e-06	1.66e-06	4.62e-06	2.7768	1.4734	0	0.0004	F22G12.5	intron11	.	HAT3_CE
I	13162628	13164049	9.05e-06	1.14e-05	6.68e-06	0.5858	-0.7715	0.0061	0.0242	F22G12.5	intron1	yes	TC6
I	2418851	2419572	2.86e-06	1.62e-06	4.1e-06	2.5325	1.3406	0.0002	0.0013	F23C8.5	intron2	yes	Kolobok-1_CB
III	5950292	5951992	1.68e-06	2.42e-06	9.31e-07	0.3848	-1.3778	0.0048	0.02	F25B5.3	intron2	.	tandem_repeat
III	5948945	5951992	2.38e-06	3.28e-06	1.49e-06	0.4543	-1.1382	0.006	0.0238	F25B5.3	intron1	.	T-rich
III	5948097	5948479	4.46e-06	2.46e-06	6.45e-06	2.6186	1.3888	0	0.0002	F25B5.6	intron1	.
I	6318277	6318593	9.06e-06	5.44e-06	1.27e-05	2.3325	1.2219	0	0	F26B1.2	intron2	.
I	5426201	5427245	3.09e-06	2.04e-06	4.13e-06	2.0232	1.0166	0.0025	0.012	F27C1.6	intron5	.	tandem_repeat
I	7703373	7703918	2.65e-06	1.78e-06	3.53e-06	1.9804	0.9858	0.0069	0.0267	F27D4.1	intron4	yes	CELE2
IV	126881	127390	3.7e-06	1.82e-06	5.58e-06	3.0623	1.6146	0	0	F29C4.2	intron1	.
X	11512734	11514624	5.12e-05	3.97e-05	6.27e-05	1.5794	0.6594	0.0014	0.0076	F29G6.3	intron12	.
V	6019014	6023456	2.97e-06	3.85e-06	2.09e-06	0.5431	-0.8806	0.0136	0.0447	F29G9.2	intron1	.
I	15038258	15038759	3.62e-06	2.3e-06	4.93e-06	2.1406	1.098	0.0012	0.0066	F31C3.2	intron6	.	inverted_repeat
V	20844222	20844875	4.91e-06	3.57e-06	6.26e-06	1.7547	0.8112	0.0055	0.0223	F31D4.2	intron4	.	CELE2
V	20844222	20844875	4.91e-06	3.57e-06	6.26e-06	1.7547	0.8112	0.0055	0.0223	F31D4.2	intron4	.	CERP16
V	20844222	20844875	4.91e-06	3.57e-06	6.26e-06	1.7547	0.8112	0.0055	0.0223	F31D4.2	intron4	.	CERP3
V	20844222	20844875	4.91e-06	3.57e-06	6.26e-06	1.7547	0.8112	0.0055	0.0223	F31D4.2	intron4	.	LR9A
V	20844222	20844875	4.91e-06	3.57e-06	6.26e-06	1.7547	0.8112	0.0055	0.0223	F31D4.2	intron4	.	MINISAT1_CE
II	13157851	13158460	2.05e-06	1.17e-06	2.93e-06	2.4977	1.3206	0.0004	0.0027	F32A11.1	intron3	yes	CELE46B
II	11024670	11025420	5.22e-06	3.85e-06	6.6e-06	1.7143	0.7777	0.0092	0.033	F33A8.7	intron1	yes	inverted_repeat
V	306457	308573	1.01e-05	8.22e-06	1.2e-05	1.4636	0.5495	0.0361	0.0949	F33E11.6	intron4	yes	inverted_repeat
V	306457	308573	1.01e-05	8.22e-06	1.2e-05	1.4636	0.5495	0.0361	0.0949	F33E11.6	intron4	yes	tandem_repeat
V	310391	311116	4e-06	2.02e-06	5.98e-06	2.9625	1.5668	0	0.0001	F33E11.6	intron2	.	tandem_repeat
V	306457	308573	1.01e-05	8.22e-06	1.2e-05	1.4636	0.5495	0.0361	0.0949	F33E11.6	intron4	yes	PALTTAA3_CE
III	3732339	3733064	2.47e-06	3.11e-06	1.82e-06	0.5849	-0.7738	0.0366	0.0959	F34D10.2	intron4	.	CELE2
X	3810753	3811369	6.11e-06	4.56e-06	7.67e-06	1.6813	0.7496	0.008	0.0295	F35A5.1	intron1	.	tandem_repeat
IV	4043112	4043712	2.69e-06	1.46e-06	3.92e-06	2.6786	1.4215	0.0003	0.0021	F35F11.1	intron3	.	inverted_repeat
IV	4043112	4043712	2.69e-06	1.46e-06	3.92e-06	2.6786	1.4215	0.0003	0.0021	F35F11.1	intron3	.	tandem_repeat
IV	12203402	12203785	5.03e-06	2.36e-06	7.7e-06	3.2621	1.7058	0	0	F35G2.1	intron2	.	PALTTAA3_CE
III	7184890	7186139	4.41e-06	2.41e-06	6.41e-06	2.6642	1.4137	0	0.0001	F37C12.1	intron4	.	CELE7
IV	16248944	16249744	6.22e-06	2.96e-06	9.48e-06	3.2058	1.6807	0	0	F38C2.1	intron1	.	HELITRON2_CE
X	16903078	16904222	4.34e-06	5.94e-06	2.74e-06	0.4608	-1.1176	0.0008	0.0046	F39F10.4	intron1	yes	HAT3_CE
X	16903078	16904222	4.34e-06	5.94e-06	2.74e-06	0.4608	-1.1176	0.0008	0.0046	F39F10.4	intron1	yes	PAL8C_2
I	2648060	2657173	5.43e-06	6.89e-06	3.98e-06	0.5771	-0.7932	0.0138	0.0451	F40E3.5	intron1	yes	(TTAGGC)n
I	2648060	2657173	5.43e-06	6.89e-06	3.98e-06	0.5771	-0.7932	0.0138	0.0451	F40E3.5	intron1	yes	CERP16
I	2648060	2657173	5.43e-06	6.89e-06	3.98e-06	0.5771	-0.7932	0.0138	0.0451	F40E3.5	intron1	yes	CERP3
I	2648060	2657173	5.43e-06	6.89e-06	3.98e-06	0.5771	-0.7932	0.0138	0.0451	F40E3.5	intron1	yes	HAT2_CB
I	2648060	2657173	5.43e-06	6.89e-06	3.98e-06	0.5771	-0.7932	0.0138	0.0451	F40E3.5	intron1	yes	HELITRONY1_CE
I	2648060	2657173	5.43e-06	6.89e-06	3.98e-06	0.5771	-0.7932	0.0138	0.0451	F40E3.5	intron1	yes	LR9A
X	4786275	4788806	4.28e-06	5.37e-06	3.19e-06	0.5937	-0.7522	0.0281	0.078	F43C9.2	intron1	.	PAL8C_1
X	4786275	4788806	4.28e-06	5.37e-06	3.19e-06	0.5937	-0.7522	0.0281	0.078	F43C9.2	intron1	.	PAL8C_3
II	11790941	11795447	1.6e-06	2.24e-06	9.54e-07	0.4268	-1.2283	0.0081	0.0298	F43G6.4	intron1	.	CELE11
III	8828423	8828929	8.19e-06	1.29e-06	1.51e-05	11.7053	3.5491	0	0	F44E2.3	intron2	.	CELE2
IV	7651584	7652301	9.54e-06	5.26e-06	1.38e-05	2.6281	1.394	0	0	F45E4.11	intron1	yes	CERP2
III	13414400	13420083	3.9e-05	4.73e-05	3.08e-05	0.6502	-0.621	0.0071	0.0273	F45G2.2	intron15	.	MARINER5_CE
III	13414400	13420083	3.9e-05	4.73e-05	3.08e-05	0.6502	-0.621	0.0071	0.0273	F45G2.2	intron15	.	TIR9TA1B_CE
II	13492007	13492792	7.21e-06	4.18e-06	1.02e-05	2.4493	1.2924	0	0.0001	F45H10.2	intron1	yes	inverted_repeat
II	13493425	13494191	5.72e-06	4.54e-06	6.91e-06	1.5229	0.6068	0.0293	0.0808	F45H10.3	intron2	yes	CELE46B
V	9783994	9784822	4.35e-06	2.74e-06	5.97e-06	2.1812	1.1251	0.0006	0.0037	F46B6.6	intron4	.	CELE6
I	5634239	5635644	2.22e-05	1.52e-05	2.92e-05	1.9188	0.9402	0	0.0005	F46F11.1	intron16	.	inverted_repeat
X	7231714	7232050	7.47e-05	5.01e-05	9.92e-05	1.9789	0.9847	0	0	F46H5.3	intron3	.
X	7241194	7241759	2.89e-06	1.73e-06	4.05e-06	2.3491	1.2321	0.0008	0.0048	F46H5.7	intron4	.
V	17354445	17358936	3.08e-06	4.19e-06	1.97e-06	0.469	-1.0922	0.0022	0.0109	F47H4.2	intron3	yes	LONGPAL3
V	17354445	17358936	3.08e-06	4.19e-06	1.97e-06	0.469	-1.0922	0.0022	0.0109	F47H4.2	intron3	yes	PAL3A_CE
V	17354445	17358936	3.08e-06	4.19e-06	1.97e-06	0.469	-1.0922	0.0022	0.0109	F47H4.2	intron3	yes	PALTTTAAA1
I	14305135	14306341	3.58e-06	2.11e-06	5.04e-06	2.3961	1.2607	0.0002	0.0018	F49B2.7	intron1	.	CERP3
I	14305135	14306341	3.58e-06	2.11e-06	5.04e-06	2.3961	1.2607	0.0002	0.0018	F49B2.7	intron1	.	LR9A
I	14305135	14306341	3.58e-06	2.11e-06	5.04e-06	2.3961	1.2607	0.0002	0.0018	F49B2.7	intron1	.	MINISAT1_CE
IV	9319447	9319773	5.81e-06	3.79e-06	7.84e-06	2.0705	1.0499	0.0001	0.0011	F49C12.11	intron1	.
X	9557350	9557737	7.17e-06	4.85e-06	9.5e-06	1.9565	0.9683	0.0005	0.0032	F49E2.5	intron12	.
X	9558626	9558898	3.3e-06	1.95e-06	4.65e-06	2.3779	1.2497	0.0005	0.0034	F49E2.5	intron14	.
X	9557894	9558201	5.84e-06	3.76e-06	7.92e-06	2.1093	1.0768	0.0001	0.001	F49E2.5	intron13	.	tandem_repeat
I	7348506	7349158	2.32e-06	7.57e-07	3.89e-06	5.1375	2.3611	0	0	F52A8.6	intron3	.
IV	14077594	14078791	3.8e-05	2.57e-05	5.02e-05	1.9508	0.964	0	0.0001	F52B11.1	intron3	.	IR3_CE
IV	14077594	14080123	4.59e-05	3.23e-05	5.96e-05	1.8474	0.8855	0	0.0002	F52B11.1	intron1	yes	IR3_CE
IV	14077594	14080123	4.59e-05	3.23e-05	5.96e-05	1.8474	0.8855	0	0.0002	F52B11.1	intron1	yes	Mariner28_CB
IV	14077594	14078791	3.8e-05	2.57e-05	5.02e-05	1.9508	0.964	0	0.0001	F52B11.1	intron3	.	PALTTAA1_CE
IV	14077594	14080123	4.59e-05	3.23e-05	5.96e-05	1.8474	0.8855	0	0.0002	F52B11.1	intron1	yes	PALTTAA1_CE
IV	1958251	1959432	3.1e-06	2.01e-06	4.2e-06	2.0937	1.0661	0.0034	0.0153	F52C12.6	intron3	.	inverted_repeat
III	5323960	5325150	9.17e-06	6.56e-06	1.18e-05	1.7971	0.8457	0.0014	0.0076	F52C9.3	intron4	yes	CELE46B
III	5309719	5310422	6.23e-06	2.09e-06	1.04e-05	4.949	2.3071	0	0	F52C9.7	intron5	yes
V	8417881	8422034	1.83e-05	2.22e-05	1.44e-05	0.649	-0.6236	0.0114	0.0386	F52E1.13	intron4	.
X	16969509	16969842	4.52e-06	2.52e-06	6.51e-06	2.5846	1.3699	0	0.0001	F52G3.1	intron10	.
II	1197525	1211083	2.08e-05	2.49e-05	1.68e-05	0.6774	-0.5619	0.0191	0.0583	F53A10.2	intron1	yes	inverted_repeat
II	1197525	1211083	2.08e-05	2.49e-05	1.68e-05	0.6774	-0.5619	0.0191	0.0583	F53A10.2	intron1	yes	tandem_repeat
II	1197525	1211083	2.08e-05	2.49e-05	1.68e-05	0.6774	-0.5619	0.0191	0.0583	F53A10.2	intron1	yes	CEREP4
II	1197525	1211083	2.08e-05	2.49e-05	1.68e-05	0.6774	-0.5619	0.0191	0.0583	F53A10.2	intron1	yes	HELITRON7_CB
II	1197525	1211083	2.08e-05	2.49e-05	1.68e-05	0.6774	-0.5619	0.0191	0.0583	F53A10.2	intron1	yes	MINISAT2_CB
II	1197525	1211083	2.08e-05	2.49e-05	1.68e-05	0.6774	-0.5619	0.0191	0.0583	F53A10.2	intron1	yes	PALNN1_CE
I	8949059	8953386	3.03e-06	4.24e-06	1.82e-06	0.4288	-1.2218	0.0016	0.0085	F53B6.7	intron2	yes	inverted_repeat
I	8949059	8953386	3.03e-06	4.24e-06	1.82e-06	0.4288	-1.2218	0.0016	0.0085	F53B6.7	intron2	yes	tandem_repeat
V	13791237	13791818	8.38e-06	5.16e-06	1.16e-05	2.2444	1.1663	0	0.0002	F53C11.5	intron2	.	inverted_repeat
V	13791237	13791818	8.38e-06	5.16e-06	1.16e-05	2.2444	1.1663	0	0.0002	F53C11.5	intron2	.	tandem_repeat
II	3922066	3924462	4.75e-05	3.8e-05	5.71e-05	1.5044	0.5892	0.0045	0.019	F53C3.13	intron4	yes	CELE14B
II	3922066	3924462	4.75e-05	3.8e-05	5.71e-05	1.5044	0.5892	0.0045	0.019	F53C3.13	intron4	yes	PALTTAA1_CE
V	20701789	20703245	1.56e-05	1.84e-05	1.27e-05	0.6903	-0.5346	0.0296	0.0812	F53F8.5	intron3	yes	CELE46B
V	20701789	20703245	1.56e-05	1.84e-05	1.27e-05	0.6903	-0.5346	0.0296	0.0812	F53F8.5	intron3	yes	CERP3
V	20701789	20703245	1.56e-05	1.84e-05	1.27e-05	0.6903	-0.5346	0.0296	0.0812	F53F8.5	intron3	yes	MINISAT1_CE
IV	1299355	1300555	5.02e-06	3.13e-06	6.91e-06	2.2038	1.14	0.0002	0.0014	F53H1.1	intron8	.	CERP3
IV	1299355	1300555	5.02e-06	3.13e-06	6.91e-06	2.2038	1.14	0.0002	0.0014	F53H1.1	intron8	.	MINISAT1_CE
V	20398574	20399618	3.09e-06	2.28e-06	3.9e-06	1.7076	0.7719	0.0162	0.0507	F53H2.3	intron6	.	inverted_repeat
V	20398574	20399618	3.09e-06	2.28e-06	3.9e-06	1.7076	0.7719	0.0162	0.0507	F53H2.3	intron6	.	tandem_repeat
V	20399949	20404491	5.21e-06	7.64e-06	2.77e-06	0.3628	-1.4626	0	0.0001	F53H2.3	intron5	.	CERP3
V	20399949	20404491	5.21e-06	7.64e-06	2.77e-06	0.3628	-1.4626	0	0.0001	F53H2.3	intron5	.	HAT2_CB
V	20398574	20399618	3.09e-06	2.28e-06	3.9e-06	1.7076	0.7719	0.0162	0.0507	F53H2.3	intron6	.	HELITRON7_CB
V	20399949	20404491	5.21e-06	7.64e-06	2.77e-06	0.3628	-1.4626	0	0.0001	F53H2.3	intron5	.	HELITRONY1_CE
V	20399949	20404491	5.21e-06	7.64e-06	2.77e-06	0.3628	-1.4626	0	0.0001	F53H2.3	intron5	.	HELITRONY1A_CE
V	20405907	20408135	5.85e-06	4.34e-06	7.37e-06	1.6969	0.7629	0.0073	0.0277	F53H2.3	intron3	.	HELITRONY1A_CE
V	20399949	20404491	5.21e-06	7.64e-06	2.77e-06	0.3628	-1.4626	0	0.0001	F53H2.3	intron5	.	MINISAT1_CE
III	88212	89067	3.56e-06	1.49e-06	5.63e-06	3.7846	1.9201	0	0	F54C4.1	intron4	.	HELITRONY1_CE
III	75075	76671	1.98e-06	2.75e-06	1.21e-06	0.4388	-1.1883	0.0071	0.0272	F54C4.3	intron14	.	CEREP5
III	70695	72044	1.41e-05	8.07e-06	2.02e-05	2.5065	1.3257	0	0	F54C4.3	intron17	yes	CEREP5
III	70695	72044	1.41e-05	8.07e-06	2.02e-05	2.5065	1.3257	0	0	F54C4.3	intron17	yes	HELITRONY1A_CE
III	75075	76671	1.98e-06	2.75e-06	1.21e-06	0.4388	-1.1883	0.0071	0.0272	F54C4.3	intron14	.	MINISAT3_CB
V	4620809	4622045	1.38e-05	9.7e-06	1.79e-05	1.8408	0.8803	0.0002	0.0018	F54D11.2	intron4	yes	CELE1
V	4617992	4618860	9.85e-06	7.46e-06	1.23e-05	1.6429	0.7162	0.0037	0.0163	F54D11.2	intron2	.	CELE7
V	4620809	4622045	1.38e-05	9.7e-06	1.79e-05	1.8408	0.8803	0.0002	0.0018	F54D11.2	intron4	yes	CELE7
V	4620809	4622045	1.38e-05	9.7e-06	1.79e-05	1.8408	0.8803	0.0002	0.0018	F54D11.2	intron4	yes	CERP2
V	4617992	4618860	9.85e-06	7.46e-06	1.23e-05	1.6429	0.7162	0.0037	0.0163	F54D11.2	intron2	.	PALTTAA3_CE
II	11572079	11572540	1.79e-06	1.24e-06	2.33e-06	1.8696	0.9027	0.0222	0.0655	F54D5.3	intron2	.	tandem_repeat
I	4808283	4809194	4.47e-06	3.15e-06	5.78e-06	1.8306	0.8723	0.0039	0.0171	F54D7.2	intron7	.	CELE46B
I	4808283	4809194	4.47e-06	3.15e-06	5.78e-06	1.8306	0.8723	0.0039	0.0171	F54D7.2	intron7	.	HELITRONY2_CE
I	4808283	4809194	4.47e-06	3.15e-06	5.78e-06	1.8306	0.8723	0.0039	0.0171	F54D7.2	intron7	.	PALTTTAAA2
II	13511332	13511690	2.46e-06	1.56e-06	3.35e-06	2.148	1.103	0.0049	0.0203	F54F11.2	intron8	.	(TTAGGC)n
II	13512327	13513189	4.84e-06	3.34e-06	6.34e-06	1.8983	0.9247	0.002	0.0099	F54F11.2	intron10	.	HELITRON2_CE
II	13507806	13508489	6.49e-06	4.72e-06	8.26e-06	1.7523	0.8092	0.0045	0.0192	F54F11.2	intron1	.	PALTA5_CE
X	2650279	2664116	3.97e-06	5.4e-06	2.54e-06	0.4699	-1.0895	0.001	0.0054	F54G2.1	intron1	yes	inverted_repeat
X	2650279	2664116	3.97e-06	5.4e-06	2.54e-06	0.4699	-1.0895	0.001	0.0054	F54G2.1	intron1	yes	tandem_repeat
X	2650279	2664116	3.97e-06	5.4e-06	2.54e-06	0.4699	-1.0895	0.001	0.0054	F54G2.1	intron1	yes	CELE12A
X	2650279	2664116	3.97e-06	5.4e-06	2.54e-06	0.4699	-1.0895	0.001	0.0054	F54G2.1	intron1	yes	CELE45
X	2650279	2664116	3.97e-06	5.4e-06	2.54e-06	0.4699	-1.0895	0.001	0.0054	F54G2.1	intron1	yes	CELE46A
X	2650279	2664116	3.97e-06	5.4e-06	2.54e-06	0.4699	-1.0895	0.001	0.0054	F54G2.1	intron1	yes	CELE46B
X	2650279	2664116	3.97e-06	5.4e-06	2.54e-06	0.4699	-1.0895	0.001	0.0054	F54G2.1	intron1	yes	CERP4
X	2650279	2664116	3.97e-06	5.4e-06	2.54e-06	0.4699	-1.0895	0.001	0.0054	F54G2.1	intron1	yes	HAT3_CE
X	2650279	2664116	3.97e-06	5.4e-06	2.54e-06	0.4699	-1.0895	0.001	0.0054	F54G2.1	intron1	yes	MINISAT1_CE
X	2650279	2664116	3.97e-06	5.4e-06	2.54e-06	0.4699	-1.0895	0.001	0.0054	F54G2.1	intron1	yes	PALTA3_CE
X	2650279	2664116	3.97e-06	5.4e-06	2.54e-06	0.4699	-1.0895	0.001	0.0054	F54G2.1	intron1	yes	PALTTAA3_CE
X	2650279	2664116	3.97e-06	5.4e-06	2.54e-06	0.4699	-1.0895	0.001	0.0054	F54G2.1	intron1	yes	PALTTTAAA2
X	2650279	2664116	3.97e-06	5.4e-06	2.54e-06	0.4699	-1.0895	0.001	0.0054	F54G2.1	intron1	yes	TIR9TA1_CE
I	5368752	5369642	1.92e-05	2.34e-05	1.49e-05	0.6351	-0.6549	0.0097	0.0343	F55A12.1	intron2	yes	TC4
II	5884641	5890463	5.29e-06	6.56e-06	4.02e-06	0.6137	-0.7043	0.0241	0.07	F55C12.1	intron1	.
IV	4375232	4375782	4.86e-06	3.32e-06	6.4e-06	1.9285	0.9475	0.0017	0.0086	F55F10.1	intron12	yes	inverted_repeat
IV	4361921	4362695	9.75e-06	5.56e-06	1.39e-05	2.5092	1.3272	0	0	F55F10.1	intron4	yes	PALTTAA3_CE
I	5672198	5672737	1.15e-05	7.47e-06	1.55e-05	2.0753	1.0534	0	0.0003	F55F8.9	intron3	.	CELE2
IV	7499375	7499655	1.45e-05	1.83e-05	1.07e-05	0.5862	-0.7706	0.0058	0.0233	F55G1.15	intron6	.
I	625708	627140	1.68e-05	6.61e-06	2.7e-05	4.0834	2.0298	0	0	F56A6.4	intron2	.	inverted_repeat
I	625708	627140	1.68e-05	6.61e-06	2.7e-05	4.0834	2.0298	0	0	F56A6.4	intron2	.	tandem_repeat
III	7333727	7334933	4.69e-05	2.67e-05	6.7e-05	2.509	1.3271	0	0	F56C9.10	intron1	.	CELE2
III	7333727	7334933	4.69e-05	2.67e-05	6.7e-05	2.509	1.3271	0	0	F56C9.10	intron1	.	HELITRONY1A_CE
III	7333727	7334933	4.69e-05	2.67e-05	6.7e-05	2.509	1.3271	0	0	F56C9.10	intron1	.	PALTA3_CE
III	7317161	7318237	2.52e-06	1.84e-06	3.2e-06	1.7395	0.7986	0.018	0.0556	F56C9.8	intron2	.
I	4831514	4831829	4.28e-06	3.27e-06	5.29e-06	1.6148	0.6913	0.0294	0.081	F57C9.4	intron4	.
V	6407575	6408364	3.54e-05	2.63e-05	4.45e-05	1.6927	0.7593	0.0005	0.0032	F57F4.4	intron2	.
I	12066322	12067966	1.69e-05	2.05e-05	1.32e-05	0.6444	-0.634	0.0105	0.0363	F58D5.2	intron2	yes	PAL5A_CE
V	14009594	14009880	5.77e-06	4.39e-06	7.14e-06	1.6285	0.7036	0.0142	0.0461	F58E10.3	intron5	.
III	3407016	3408006	5.25e-06	2.41e-06	8.1e-06	3.3674	1.7516	0	0	F59A2.2	intron3	.	inverted_repeat
III	3407016	3408006	5.25e-06	2.41e-06	8.1e-06	3.3674	1.7516	0	0	F59A2.2	intron3	.	tandem_repeat
III	3417511	3417844	3.73e-06	2.42e-06	5.05e-06	2.0905	1.0638	0.0009	0.0053	F59A2.6	intron3	.	inverted_repeat
III	3417511	3417844	3.73e-06	2.42e-06	5.05e-06	2.0905	1.0638	0.0009	0.0053	F59A2.6	intron3	.	tandem_repeat
I	5508090	5508669	4.42e-06	2.55e-06	6.29e-06	2.4617	1.2997	0	0.0004	F59A3.4	intron3	.	inverted_repeat
IV	13316114	13317067	4.49e-06	3.29e-06	5.69e-06	1.7296	0.7905	0.0138	0.0451	fat-1	intron1	.	inverted_repeat
IV	13316114	13317067	4.49e-06	3.29e-06	5.69e-06	1.7296	0.7905	0.0138	0.0451	fat-1	intron1	.	tandem_repeat
IV	13324507	13325174	6.32e-06	3.62e-06	9.03e-06	2.4964	1.3199	0	0	fat-2	intron1	.	HAT1_CE
IV	13324507	13325174	6.32e-06	3.62e-06	9.03e-06	2.4964	1.3199	0	0	fat-2	intron1	.	HAT2_CB
IV	13325301	13325900	2.72e-05	1.63e-05	3.81e-05	2.3386	1.2257	0	0	fat-2	intron2	.	PALTTTAAA1
IV	9804006	9804310	3.88e-06	2.61e-06	5.15e-06	1.9718	0.9795	0.0029	0.0132	fat-3	intron2	.
IV	9804807	9805117	7.68e-06	6.1e-06	9.25e-06	1.5156	0.5999	0.0274	0.0766	fat-3	intron3	.
IV	9799580	9799994	9.16e-06	5.52e-06	1.28e-05	2.3175	1.2125	0	0	fat-4	intron1	.	tandem_repeat
IV	9801372	9801860	7.82e-06	5.8e-06	9.83e-06	1.6964	0.7625	0.0049	0.0203	fat-4	intron7	.
I	14289871	14295475	2.38e-06	3.14e-06	1.61e-06	0.5117	-0.9666	0.0139	0.0451	fbxa-103	intron2	yes	LONGPAL3
I	14289871	14295475	2.38e-06	3.14e-06	1.61e-06	0.5117	-0.9666	0.0139	0.0451	fbxa-103	intron2	yes	PALTA2_CE
I	14289871	14295475	2.38e-06	3.14e-06	1.61e-06	0.5117	-0.9666	0.0139	0.0451	fbxa-103	intron2	yes	RTE1
V	17640957	17649133	2.29e-05	1.88e-05	2.71e-05	1.4454	0.5315	0.019	0.0579	fbxa-192	intron3	yes	CELE14A
V	17640957	17649133	2.29e-05	1.88e-05	2.71e-05	1.4454	0.5315	0.019	0.0579	fbxa-192	intron3	yes	CELE42
V	17640957	17649133	2.29e-05	1.88e-05	2.71e-05	1.4454	0.5315	0.019	0.0579	fbxa-192	intron3	yes	HAT2_CE
V	17640957	17649133	2.29e-05	1.88e-05	2.71e-05	1.4454	0.5315	0.019	0.0579	fbxa-192	intron3	yes	PALTA3_CE
V	17640957	17649133	2.29e-05	1.88e-05	2.71e-05	1.4454	0.5315	0.019	0.0579	fbxa-192	intron3	yes	TURMOIL2
III	933787	935943	1.29e-05	1.03e-05	1.56e-05	1.5136	0.598	0.0099	0.0347	fbxa-55	intron1	.	MARINER2_CE
IV	2920068	2921158	6.1e-06	4.53e-06	7.67e-06	1.6937	0.7602	0.0101	0.0351	fbxc-45	intron3	yes	CELE1
IV	2920068	2921158	6.1e-06	4.53e-06	7.67e-06	1.6937	0.7602	0.0101	0.0351	fbxc-45	intron3	yes	MARINER44_CB
V	20427838	20429924	1.49e-05	1.93e-05	1.06e-05	0.5484	-0.8666	0.0009	0.0052	fce-2	intron6	yes	CEREP5
V	20427838	20429924	1.49e-05	1.93e-05	1.06e-05	0.5484	-0.8666	0.0009	0.0052	fce-2	intron6	yes	CERP16
V	20427838	20429924	1.49e-05	1.93e-05	1.06e-05	0.5484	-0.8666	0.0009	0.0052	fce-2	intron6	yes	CERP3
V	20427838	20429924	1.49e-05	1.93e-05	1.06e-05	0.5484	-0.8666	0.0009	0.0052	fce-2	intron6	yes	MARINER44B_CB
V	20427838	20429924	1.49e-05	1.93e-05	1.06e-05	0.5484	-0.8666	0.0009	0.0052	fce-2	intron6	yes	MINISAT1_CE
V	20427838	20429924	1.49e-05	1.93e-05	1.06e-05	0.5484	-0.8666	0.0009	0.0052	fce-2	intron6	yes	PAL5A_CE
IV	363874	364208	3.32e-05	2.62e-05	4.01e-05	1.5344	0.6177	0.0032	0.0146	fln-1	intron1	.
IV	372128	372807	4.08e-06	2.56e-06	5.6e-06	2.1846	1.1274	0.0003	0.0024	fln-1	intron7	.	PAL3A_CE
X	9413877	9414353	4.21e-06	2.87e-06	5.54e-06	1.9279	0.947	0.0026	0.0123	fln-2	intron24	.
X	9415030	9415391	7.32e-06	4.58e-06	1.01e-05	2.195	1.1342	0	0.0003	fln-2	intron27	.
X	9415568	9416229	8.68e-06	4.18e-06	1.32e-05	3.1483	1.6546	0	0	fln-2	intron28	.
V	6008807	6011083	2.92e-06	3.73e-06	2.12e-06	0.5681	-0.8157	0.0303	0.0824	fos-1	intron1	.	CELETC2
I	2113934	2115255	1.07e-05	1.29e-05	8.54e-06	0.6597	-0.6002	0.0379	0.0988	fpn-1.1	intron8	yes	IR3_CE
I	2113934	2115255	1.07e-05	1.29e-05	8.54e-06	0.6597	-0.6002	0.0379	0.0988	fpn-1.1	intron8	yes	PAL8C_4
I	2113934	2115255	1.07e-05	1.29e-05	8.54e-06	0.6597	-0.6002	0.0379	0.0988	fpn-1.1	intron8	yes	PALTTAA3_CE
I	14881164	14882043	8.6e-06	6.92e-06	1.03e-05	1.488	0.5734	0.0295	0.0811	frm-1	intron8	.
I	14897357	14900174	1.78e-06	2.39e-06	1.16e-06	0.4839	-1.0471	0.0184	0.0563	frm-1	intron1	.	CERP2
I	14878231	14878881	7.67e-06	5.13e-06	1.02e-05	1.9926	0.9947	0.0004	0.0029	frm-1	intron10	yes	PALTTAA1_CE
I	5404611	5405317	7.91e-06	5.68e-06	1.01e-05	1.7877	0.8381	0.0028	0.0128	frm-4	intron14	.	CELE2
I	5404611	5405317	7.91e-06	5.68e-06	1.01e-05	1.7877	0.8381	0.0028	0.0128	frm-4	intron14	.	HELITRONY1_CE
III	3208216	3216273	6.52e-06	8.23e-06	4.8e-06	0.5833	-0.7776	0.0124	0.0414	frm-8	intron2	yes	inverted_repeat
III	3208216	3216273	6.52e-06	8.23e-06	4.8e-06	0.5833	-0.7776	0.0124	0.0414	frm-8	intron2	yes	tandem_repeat
III	3208216	3216273	6.52e-06	8.23e-06	4.8e-06	0.5833	-0.7776	0.0124	0.0414	frm-8	intron2	yes	CEREP4
III	3208216	3216273	6.52e-06	8.23e-06	4.8e-06	0.5833	-0.7776	0.0124	0.0414	frm-8	intron2	yes	CEREP5
III	3208216	3216273	6.52e-06	8.23e-06	4.8e-06	0.5833	-0.7776	0.0124	0.0414	frm-8	intron2	yes	PAL5A_CE
III	3208216	3216273	6.52e-06	8.23e-06	4.8e-06	0.5833	-0.7776	0.0124	0.0414	frm-8	intron2	yes	PALTTAA2_CE
X	11604566	11604840	3.79e-06	2.67e-06	4.91e-06	1.8393	0.8792	0.0061	0.0242	ftt-2	intron2	.
I	1991797	1993296	3.67e-06	2.36e-06	4.97e-06	2.1023	1.072	0.0007	0.0042	gap-3	intron13	.	tandem_repeat
V	14569980	14578997	1.64e-06	2.47e-06	8e-07	0.3235	-1.628	0.0006	0.0036	gar-3	intron2	.	CELE11
III	11752497	11752865	4.7e-06	3.24e-06	6.16e-06	1.9019	0.9274	0.0026	0.0122	gbf-1	intron19	.	inverted_repeat
III	11752497	11752865	4.7e-06	3.24e-06	6.16e-06	1.9019	0.9274	0.0026	0.0122	gbf-1	intron19	.	tandem_repeat
III	2168139	2174567	5.4e-06	7.04e-06	3.76e-06	0.5345	-0.9038	0.0027	0.0125	gcn-1	intron11	.	inverted_repeat
III	2168139	2174567	5.4e-06	7.04e-06	3.76e-06	0.5345	-0.9038	0.0027	0.0125	gcn-1	intron11	.	tandem_repeat
III	2166391	2166679	3.81e-06	2.59e-06	5.03e-06	1.9436	0.9587	0.0028	0.0128	gcn-1	intron9	.
III	2168139	2174567	5.4e-06	7.04e-06	3.76e-06	0.5345	-0.9038	0.0027	0.0125	gcn-1	intron11	.	CELE14B
III	2195551	2196558	5.04e-06	3.1e-06	6.97e-06	2.2464	1.1676	0.0001	0.0006	gcn-1	intron26	yes	CEREP5
III	2168139	2174567	5.4e-06	7.04e-06	3.76e-06	0.5345	-0.9038	0.0027	0.0125	gcn-1	intron11	.	CERP3
III	2168139	2174567	5.4e-06	7.04e-06	3.76e-06	0.5345	-0.9038	0.0027	0.0125	gcn-1	intron11	.	LR9A
III	2168139	2174567	5.4e-06	7.04e-06	3.76e-06	0.5345	-0.9038	0.0027	0.0125	gcn-1	intron11	.	MINISAT1_CE
I	4498124	4499008	7.71e-06	5.78e-06	9.64e-06	1.6692	0.7392	0.0066	0.0257	gcy-28	intron2	.	tandem_repeat
I	4500924	4501784	9.26e-06	7.24e-06	1.13e-05	1.56	0.6416	0.0109	0.0372	gcy-28	intron6	.	PALTTTAAA2
III	3361764	3362875	2.74e-06	1.6e-06	3.87e-06	2.4201	1.2751	0.0008	0.0048	gei-1	intron25	yes	inverted_repeat
III	3361764	3362875	2.74e-06	1.6e-06	3.87e-06	2.4201	1.2751	0.0008	0.0048	gei-1	intron25	yes	tandem_repeat
I	9101997	9102257	7.11e-06	3.39e-06	1.08e-05	3.1941	1.6754	0	0	gei-17	intron12	.
I	9101997	9102633	1.46e-05	8.15e-06	2.1e-05	2.5789	1.3668	0	0	gei-17	intron11	.
I	9105018	9105852	2.77e-06	3.52e-06	2.01e-06	0.572	-0.8059	0.0365	0.0956	gei-17	intron5	.
III	345082	345464	4e-06	2.76e-06	5.24e-06	1.8975	0.9241	0.002	0.0102	gei-4	intron7	.	inverted_repeat
III	345082	345464	4e-06	2.76e-06	5.24e-06	1.8975	0.9241	0.002	0.0102	gei-4	intron7	.	tandem_repeat
III	347437	347839	1.09e-05	8.15e-06	1.37e-05	1.68	0.7485	0.002	0.01	gei-4	intron3	yes	tandem_repeat
III	347437	348043	1.28e-05	1e-05	1.56e-05	1.562	0.6434	0.0062	0.0245	gei-4	intron2	yes	tandem_repeat
III	8114025	8115112	5.75e-06	4.48e-06	7.02e-06	1.5686	0.6495	0.0244	0.0705	gei-8	intron13	.	CELE2
I	9737872	9740541	6.39e-06	8.02e-06	4.76e-06	0.5929	-0.7541	0.0089	0.0321	gfi-2	intron1	yes	inverted_repeat
I	9743101	9743377	7.68e-06	5.09e-06	1.03e-05	2.0179	1.0128	0.0001	0.0006	gfi-2	intron6	yes
I	9737872	9740541	6.39e-06	8.02e-06	4.76e-06	0.5929	-0.7541	0.0089	0.0321	gfi-2	intron1	yes	CELE2
IV	7650458	7650994	6.66e-06	3.24e-06	1.01e-05	3.1107	1.6372	0	0	gfi-4	intron1	.
III	2358855	2359575	1.57e-06	9.66e-07	2.18e-06	2.2572	1.1745	0.0111	0.0378	gip-1	intron10	.
I	8214559	8215023	2.24e-06	1.52e-06	2.96e-06	1.9469	0.9612	0.0094	0.0335	gla-3	intron2	.
II	11109965	11110244	2.34e-05	1.6e-05	3.08e-05	1.9261	0.9457	0	0.0003	glb-4	intron5	.
X	9874201	9881449	2.41e-06	3.55e-06	1.26e-06	0.3558	-1.4908	0.0003	0.0023	glo-1	intron2	.	HELITRONY3_CE
III	9095483	9095782	5.61e-06	3.95e-06	7.28e-06	1.8424	0.8816	0.0033	0.0148	glp-1	intron4	.	CELE2
III	7915077	7915850	4.5e-06	3.55e-06	5.45e-06	1.5354	0.6186	0.0297	0.0813	gly-3	intron4	yes	CELE2
V	19892637	19895187	1.67e-05	2.21e-05	1.12e-05	0.5071	-0.9796	0.0003	0.0023	gly-4	intron1	yes	inverted_repeat
V	19892637	19895187	1.67e-05	2.21e-05	1.12e-05	0.5071	-0.9796	0.0003	0.0023	gly-4	intron1	yes	tandem_repeat
V	19883017	19887148	2.59e-05	3.24e-05	1.94e-05	0.598	-0.7418	0.0025	0.012	gly-4	intron7	yes	CEREP5
V	19892637	19895187	1.67e-05	2.21e-05	1.12e-05	0.5071	-0.9796	0.0003	0.0023	gly-4	intron1	yes	CEREP5
V	19892637	19895187	1.67e-05	2.21e-05	1.12e-05	0.5071	-0.9796	0.0003	0.0023	gly-4	intron1	yes	HELITRONY1_CE
III	13197625	13200700	2.24e-06	1.91e-06	2.56e-06	1.3448	0.4274	0.0313	0.0603	gly-5	intron 7	yes	CELE7
III	13197625	13200700	2.24e-06	1.91e-06	2.56e-06	1.3448	0.4274	0.0313	0.0603	gly-5	intron 7	yes	CERP4
V	1818996	1819939	7.13e-06	4.47e-06	9.8e-06	2.1936	1.1333	0	0.0002	gly-7	intron3	yes	CELE46B
V	6608319	6608744	4.38e-06	1.47e-06	7.28e-06	4.9478	2.3068	0	0	gon-14	intron10	yes	CERP2
I	897359	898181	2.22e-06	1.52e-06	2.92e-06	1.9191	0.9404	0.0086	0.0313	gpa-16	intron1	.	inverted_repeat
I	897359	898181	2.22e-06	1.52e-06	2.92e-06	1.9191	0.9404	0.0086	0.0313	gpa-16	intron1	.	tandem_repeat
III	9855497	9855849	2.4e-06	1.31e-06	3.5e-06	2.677	1.4206	0.0001	0.0012	gpdh-2	intron5	.
V	19610758	19611930	5.54e-05	4.34e-05	6.74e-05	1.5541	0.6361	0.0019	0.0098	grsp-1	intron4	.	PALTA5_CE
III	379751	380879	7.4e-06	4.97e-06	9.82e-06	1.9761	0.9827	0.0006	0.0039	gsto-3	intron2	yes	PAL8D_CE
III	379751	380879	7.4e-06	4.97e-06	9.82e-06	1.9761	0.9827	0.0006	0.0039	gsto-3	intron2	yes	PALTTTAAA2
II	12872204	12873863	2.25e-05	2.66e-05	1.85e-05	0.6959	-0.5231	0.0291	0.0804	gsy-1	intron4	yes	CELE46B
II	12872204	12873863	2.25e-05	2.66e-05	1.85e-05	0.6959	-0.5231	0.0291	0.0804	gsy-1	intron4	yes	PALTTTAAA1
II	12876638	12877288	6.72e-06	4.75e-06	8.68e-06	1.8296	0.8715	0.0012	0.0064	gsy-1	intron2	yes	PALTTTAAA1
III	2949816	2950724	6.6e-06	3.53e-06	9.67e-06	2.7439	1.4562	0	0	H05C05.1	intron1	.	inverted_repeat
III	2950785	2951670	1.08e-05	6.61e-06	1.5e-05	2.2677	1.1812	0	0	H05C05.1	intron2	.	inverted_repeat
III	2949816	2950724	6.6e-06	3.53e-06	9.67e-06	2.7439	1.4562	0	0	H05C05.1	intron1	.	tandem_repeat
III	2950785	2951670	1.08e-05	6.61e-06	1.5e-05	2.2677	1.1812	0	0	H05C05.1	intron2	.	tandem_repeat
III	3081628	3083485	7.74e-06	4.93e-06	1.05e-05	2.1392	1.097	0.0001	0.0006	H06I04.3	intron8	.	inverted_repeat
III	3081628	3083485	7.74e-06	4.93e-06	1.05e-05	2.1392	1.097	0.0001	0.0006	H06I04.3	intron8	.	tandem_repeat
III	3079879	3081155	1.27e-05	6.82e-06	1.86e-05	2.7315	1.4497	0	0	H06I04.3	intron7	yes	CERP4
III	3073993	3076296	6.57e-06	4.75e-06	8.4e-06	1.7695	0.8233	0.0044	0.0188	H06I04.3	intron5	yes	Chapaev-2_CE
III	3076683	3079521	2.02e-05	7.7e-06	3.27e-05	4.2486	2.087	0	0	H06I04.3	intron6	.	HELITRONY1A_CE
III	3076683	3079521	2.02e-05	7.7e-06	3.27e-05	4.2486	2.087	0	0	H06I04.3	intron6	.	PALTTAA2_CE
V	8924007	8924331	1.14e-05	1.53e-05	7.38e-06	0.4819	-1.0533	0.0001	0.0008	H14N18.4	intron11	yes	PALTA3_CE
V	11110637	11111085	5.58e-06	2.97e-06	8.19e-06	2.7583	1.4638	0	0	H19N07.1	intron4	.	inverted_repeat
V	11110637	11111085	5.58e-06	2.97e-06	8.19e-06	2.7583	1.4638	0	0	H19N07.1	intron4	.	tandem_repeat
II	4332436	4333445	3.71e-06	2.3e-06	5.12e-06	2.2231	1.1526	0.0007	0.0042	H20J04.4	intron3	.	inverted_repeat
V	9456858	9457820	2.65e-06	3.66e-06	1.64e-06	0.4495	-1.1536	0.0022	0.0108	H24G06.1	intron17	.
V	907730	908760	4.94e-06	3.16e-06	6.72e-06	2.1277	1.0893	0.0001	0.0011	H24K24.4	intron3	yes	CELE4
V	911050	911452	1.6e-05	2.03e-05	1.17e-05	0.5754	-0.7973	0.0025	0.012	H24K24.4	intron6	yes	CELE4
X	5206694	5211104	3.01e-06	3.8e-06	2.21e-06	0.582	-0.781	0.0258	0.0731	H28G03.2	intron3	.	inverted_repeat
X	5206694	5211104	3.01e-06	3.8e-06	2.21e-06	0.582	-0.781	0.0258	0.0731	H28G03.2	intron3	.	tandem_repeat
X	5206694	5211104	3.01e-06	3.8e-06	2.21e-06	0.582	-0.781	0.0258	0.0731	H28G03.2	intron3	.	CELE11
V	13647156	13647731	2.38e-05	1.25e-05	3.51e-05	2.7969	1.4839	0	0	H37A05.4	intron2	.	tandem_repeat
V	13647156	13647731	2.38e-05	1.25e-05	3.51e-05	2.7969	1.4839	0	0	H37A05.4	intron2	.	(TCG)n
I	1163046	1164511	1.55e-05	8.37e-06	2.26e-05	2.696	1.4308	0	0	haf-6	intron9	yes	CELE46B
I	1163046	1164511	1.55e-05	8.37e-06	2.26e-05	2.696	1.4308	0	0	haf-6	intron9	yes	PALTTTAAA1
V	20783192	20783706	1.44e-05	1.17e-05	1.71e-05	1.4618	0.5478	0.0381	0.099	hif-1	intron5	.	inverted_repeat
IV	4018156	4018480	3.01e-06	1.52e-06	4.51e-06	2.9714	1.5711	0	0	hlh-30	intron3	.
V	18519419	18520136	3.99e-06	3e-06	4.98e-06	1.6573	0.7288	0.0219	0.0649	hmit-1.1	intron4	.	inverted_repeat
III	10753717	10754415	1.58e-05	1.2e-05	1.96e-05	1.637	0.7111	0.0029	0.0132	hpl-2	intron3	.	CELE1
I	12060944	12061489	4.27e-06	3.05e-06	5.49e-06	1.7985	0.8468	0.0062	0.0247	hrp-2	intron7	yes	CELE46B
IV	6374772	6375445	3.71e-06	2.05e-06	5.38e-06	2.6279	1.3939	0.0001	0.0006	hrpf-2	intron5	.	CERP2
I	11959236	11959907	6.15e-06	4.14e-06	8.15e-06	1.9682	0.9769	0.0006	0.004	hsf-1	intron2	yes
III	1623428	1624424	3.34e-06	1.52e-06	5.17e-06	3.4133	1.7712	0	0	hsp-60	intron4	.	HELITRONY1A_CE
I	8846633	8847342	3.85e-06	3.06e-06	4.65e-06	1.5221	0.606	0.0252	0.072	hum-1	intron17	.	CELE46A
I	8846633	8847342	3.85e-06	3.06e-06	4.65e-06	1.5221	0.606	0.0252	0.072	hum-1	intron17	.	CELE46B
V	9389354	9391846	2.77e-06	3.8e-06	1.74e-06	0.4595	-1.122	0.0043	0.0183	hum-2	intron7	.
V	7238494	7239372	3.14e-06	1.49e-06	4.79e-06	3.2195	1.6868	0	0	hyls-1	intron4	.	inverted_repeat
V	7238494	7239372	3.14e-06	1.49e-06	4.79e-06	3.2195	1.6868	0	0	hyls-1	intron4	.	tandem_repeat
V	7238494	7239372	3.14e-06	1.49e-06	4.79e-06	3.2195	1.6868	0	0	hyls-1	intron4	.	SINE1_CE
I	10181599	10182035	2.45e-06	1.5e-06	3.4e-06	2.2634	1.1785	0.0017	0.0086	iars-2	intron7	.	CELE14A
I	10181599	10182035	2.45e-06	1.5e-06	3.4e-06	2.2634	1.1785	0.0017	0.0086	iars-2	intron7	.	HELITRONY3_CE
III	5755619	5761358	8.38e-06	1.02e-05	6.58e-06	0.6467	-0.6287	0.0286	0.0791	ida-1	intron1	.	tandem_repeat
III	8091951	8092323	2.9e-06	1.78e-06	4.02e-06	2.2542	1.1726	0.0013	0.0072	idi-1	intron2	.	CELE2
X	6533611	6534307	2.55e-05	1.17e-05	3.93e-05	3.365	1.7506	0	0	ilys-5	intron4	.
X	6534365	6535102	2.45e-05	9.94e-06	3.9e-05	3.9257	1.973	0	0	ilys-5	intron3	.
X	6536075	6536706	1.91e-05	4.93e-06	3.33e-05	6.7526	2.7554	0	0	ilys-5	intron1	.
I	8754790	8755247	2.59e-06	1.93e-06	3.24e-06	1.6837	0.7517	0.0303	0.0825	imp-1	intron10	.	inverted_repeat
II	8122984	8123963	1.16e-05	7.59e-06	1.56e-05	2.0546	1.0388	0	0.0003	ire-1	intron4	.	CELE2
III	6705030	6707301	7.27e-06	5.64e-06	8.89e-06	1.5763	0.6566	0.031	0.084	isw-1	intron8	.
IV	7691805	7692119	4.93e-06	3.22e-06	6.64e-06	2.0622	1.0442	0.0009	0.0052	itr-1	intron21	.
IV	17120434	17120916	3.22e-06	2.13e-06	4.3e-06	2.0148	1.0106	0.004	0.0172	itsn-1	intron2	.	inverted_repeat
IV	16018930	16026660	9.04e-06	6.72e-06	1.14e-05	1.6919	0.7587	0.0122	0.0409	jac-1	intron1	.	IR3_CE
II	14235381	14236795	5.92e-06	4.66e-06	7.18e-06	1.5426	0.6254	0.0238	0.0694	jmjd-2	intron5	yes	CEREP5
II	14241812	14243303	6.2e-06	4.64e-06	7.75e-06	1.6727	0.7421	0.0082	0.03	jmjd-2	intron1	yes	CEREP5
III	3447680	3451817	2.37e-05	1.69e-05	3.05e-05	1.8043	0.8515	0.0003	0.0019	K01A11.3	intron3	.	CELE42
III	3447680	3451817	2.37e-05	1.69e-05	3.05e-05	1.8043	0.8515	0.0003	0.0019	K01A11.3	intron3	.	CEREP1A
III	8871235	8875281	2.51e-06	3.34e-06	1.69e-06	0.5081	-0.9768	0.0135	0.0444	K01F9.2	intron4	.	TC5B
III	8773843	8774230	2.48e-06	1.78e-06	3.18e-06	1.7843	0.8354	0.034	0.0908	K02D10.1	intron1	.
V	20383417	20384043	4.65e-06	2.44e-06	6.86e-06	2.81	1.4906	0	0	K02E2.11	intron1	.	HELITRON1_CE
III	858476	859643	7.62e-06	5.46e-06	9.77e-06	1.7895	0.8395	0.0021	0.0106	K02F3.12	intron4	yes	CELE46B
III	858476	859643	7.62e-06	5.46e-06	9.77e-06	1.7895	0.8395	0.0021	0.0106	K02F3.12	intron4	yes	HELITRONY1A_CE
X	7292432	7292798	6.05e-06	3.07e-06	9.02e-06	2.9372	1.5544	0	0	K03A1.2	intron1	.
X	7292856	7293684	2.15e-06	1.55e-06	2.76e-06	1.7785	0.8307	0.0345	0.0917	K03A1.2	intron2	.	inverted_repeat
V	4689681	4690048	3.61e-06	2.53e-06	4.7e-06	1.8589	0.8945	0.0066	0.0257	K03B4.1	intron1	yes	inverted_repeat
IV	1512977	1513547	3.03e-06	1.95e-06	4.1e-06	2.0986	1.0694	0.0029	0.0132	K03H6.2	intron4	.	inverted_repeat
IV	1513796	1514168	3.8e-06	2.32e-06	5.28e-06	2.273	1.1846	0.0001	0.0007	K03H6.2	intron5	.	inverted_repeat
IV	1510764	1512625	4.88e-06	3.81e-06	5.95e-06	1.5611	0.6425	0.0374	0.0974	K03H6.2	intron2	.	MARINCE1
I	8054031	8054694	5.67e-06	3.05e-06	8.29e-06	2.7217	1.4445	0	0	K04G2.8	intron5	.
X	16497989	16499425	1.21e-05	6.97e-06	1.71e-05	2.4603	1.2988	0	0	K05G3.2	intron10	.	tandem_repeat
X	16497989	16499425	1.21e-05	6.97e-06	1.71e-05	2.4603	1.2988	0	0	K05G3.2	intron10	.	HELITRON2_CE
I	6473280	6474018	3.94e-05	3.14e-05	4.74e-05	1.5102	0.5948	0.0053	0.0217	K06A5.1	intron1	yes	PAL5A_CE
X	1551336	1558449	3.85e-05	4.73e-05	2.97e-05	0.6281	-0.671	0.002	0.0102	K06A9.1	intron7	.	tandem_repeat
X	1555140	1558449	4.29e-06	6.98e-06	1.6e-06	0.2288	-2.1276	0	0	K06A9.1	intron9	.	tandem_repeat
X	14215752	14216385	4.29e-06	1.01e-06	7.56e-06	7.5148	2.9097	0	0	K06G5.1	intron4	.
I	9613382	9613817	5.47e-06	3.02e-06	7.93e-06	2.6301	1.3951	0	0.0001	K07A1.9	intron4	.	CELE2
IV	1839940	1846706	6.67e-06	8.78e-06	4.55e-06	0.5186	-0.9473	0.0011	0.0062	K07A9.4	intron3	yes	CELE14B
IV	1839940	1846706	6.67e-06	8.78e-06	4.55e-06	0.5186	-0.9473	0.0011	0.0062	K07A9.4	intron3	yes	CT-rich
IV	1839940	1846706	6.67e-06	8.78e-06	4.55e-06	0.5186	-0.9473	0.0011	0.0062	K07A9.4	intron3	yes	DNA8-12_CB
IV	1839940	1846706	6.67e-06	8.78e-06	4.55e-06	0.5186	-0.9473	0.0011	0.0062	K07A9.4	intron3	yes	MINISAT1_CE
IV	1839940	1846706	6.67e-06	8.78e-06	4.55e-06	0.5186	-0.9473	0.0011	0.0062	K07A9.4	intron3	yes	PALTA5_CE
V	9343393	9343651	1.11e-05	8.7e-06	1.35e-05	1.5477	0.6302	0.0102	0.0353	K07B1.6	intron1	.
V	8209631	8213906	2.92e-06	1.97e-06	3.86e-06	1.9589	0.9701	0.0067	0.0259	K07C11.7	intron1	.	CELE11
IV	4713813	4714403	3.05e-06	1.91e-06	4.2e-06	2.2021	1.1389	0.0026	0.0123	K08F11.5	intron5	.
IV	10126541	10126874	1.83e-05	1.51e-05	2.15e-05	1.4271	0.5131	0.0267	0.075	K08F4.2	intron6	.
V	10025688	10026436	5.25e-06	3.66e-06	6.83e-06	1.8653	0.8994	0.0027	0.0126	K08H10.2	intron3	.
X	7724068	7724985	7.82e-06	3.76e-06	1.19e-05	3.1627	1.6612	0	0	K09F5.6	intron11	.
I	9850669	9851034	8.54e-06	4.79e-06	1.23e-05	2.5675	1.3603	0	0	K10C3.2	intron3	.
V	12700084	12703703	5.33e-06	3.93e-06	6.73e-06	1.7106	0.7745	0.0121	0.0406	K10C8.3	intron6	.
I	191859	192691	1.47e-05	9.21e-06	2.02e-05	2.1906	1.1313	0	0.0001	K10E9.1	intron6	.	CELE1
I	14135060	14142084	4.15e-06	5.24e-06	3.07e-06	0.5855	-0.7722	0.0246	0.071	kal-1	intron1	.	(TTAGGC)n
I	14135060	14142084	4.15e-06	5.24e-06	3.07e-06	0.5855	-0.7722	0.0246	0.071	kal-1	intron1	.	CELE14B
I	14135060	14142084	4.15e-06	5.24e-06	3.07e-06	0.5855	-0.7722	0.0246	0.071	kal-1	intron1	.	HELITRONY1A_CE
V	19596564	19601808	3.56e-06	4.46e-06	2.67e-06	0.5999	-0.7373	0.0251	0.072	kcnl-1	intron6	.	inverted_repeat
V	19585694	19596412	5.18e-06	6.62e-06	3.75e-06	0.5654	-0.8227	0.0098	0.0346	kcnl-1	intron5	yes	inverted_repeat
V	19596564	19601808	3.56e-06	4.46e-06	2.67e-06	0.5999	-0.7373	0.0251	0.072	kcnl-1	intron6	.	tandem_repeat
V	19585694	19596412	5.18e-06	6.62e-06	3.75e-06	0.5654	-0.8227	0.0098	0.0346	kcnl-1	intron5	yes	tandem_repeat
V	19585694	19596412	5.18e-06	6.62e-06	3.75e-06	0.5654	-0.8227	0.0098	0.0346	kcnl-1	intron5	yes	CELE11
V	19585694	19596412	5.18e-06	6.62e-06	3.75e-06	0.5654	-0.8227	0.0098	0.0346	kcnl-1	intron5	yes	CEREP4
V	19585694	19596412	5.18e-06	6.62e-06	3.75e-06	0.5654	-0.8227	0.0098	0.0346	kcnl-1	intron5	yes	HELITRONY1A_CE
V	19585694	19596412	5.18e-06	6.62e-06	3.75e-06	0.5654	-0.8227	0.0098	0.0346	kcnl-1	intron5	yes	Mariner7_CB
V	19576612	19582719	9.81e-06	1.43e-05	5.35e-06	0.3755	-1.4131	0	0	kcnl-1	intron2	yes	MINISAT2_CB
V	19585694	19596412	5.18e-06	6.62e-06	3.75e-06	0.5654	-0.8227	0.0098	0.0346	kcnl-1	intron5	yes	PAL8C_4
V	19585694	19596412	5.18e-06	6.62e-06	3.75e-06	0.5654	-0.8227	0.0098	0.0346	kcnl-1	intron5	yes	PALTA5_CE
V	19585694	19596412	5.18e-06	6.62e-06	3.75e-06	0.5654	-0.8227	0.0098	0.0346	kcnl-1	intron5	yes	RC35
V	19576612	19582719	9.81e-06	1.43e-05	5.35e-06	0.3755	-1.4131	0	0	kcnl-1	intron2	yes	TC5A
V	2799536	2800179	7.66e-06	4.8e-06	1.05e-05	2.1899	1.1309	0	0.0003	ketn-1	intron3	.	HELITRONY1_CE
I	14946948	14948984	6.28e-06	8.05e-06	4.5e-06	0.5588	-0.8396	0.0091	0.0326	kin-1	intron1	.	tandem_repeat
X	2848044	2849172	4.2e-06	1.76e-06	6.64e-06	3.773	1.9157	0	0	kin-29	intron8	yes	CELE14B
X	2848044	2849172	4.2e-06	1.76e-06	6.64e-06	3.773	1.9157	0	0	kin-29	intron8	yes	CELE46B
IV	11444252	11444762	9.4e-06	3.55e-06	1.52e-05	4.2877	2.1002	0	0	kin-4	intron15	.
III	7943159	7943491	2.72e-06	1.84e-06	3.6e-06	1.9615	0.9719	0.0097	0.0342	kle-2	intron3	.	HELITRONY2_CE
III	2879725	2880086	3.85e-06	2.48e-06	5.23e-06	2.1105	1.0776	0.0007	0.0044	klf-1	intron6	.	inverted_repeat
X	6620067	6621685	4.03e-06	5.47e-06	2.59e-06	0.4733	-1.0791	0.0024	0.0115	kqt-1	intron1	.
X	8244726	8245011	3.13e-06	1.6e-06	4.66e-06	2.9165	1.5442	0	0.0003	kqt-2	intron7	.
I	12055035	12059626	2.8e-06	3.55e-06	2.04e-06	0.5745	-0.7997	0.0329	0.0882	ksr-2	intron2	yes	CELE14A
I	12055035	12059626	2.8e-06	3.55e-06	2.04e-06	0.5745	-0.7997	0.0329	0.0882	ksr-2	intron2	yes	CELE14B
I	12055035	12059626	2.8e-06	3.55e-06	2.04e-06	0.5745	-0.7997	0.0329	0.0882	ksr-2	intron2	yes	CELE2
I	12055035	12059626	2.8e-06	3.55e-06	2.04e-06	0.5745	-0.7997	0.0329	0.0882	ksr-2	intron2	yes	CELE42
I	12055035	12059626	2.8e-06	3.55e-06	2.04e-06	0.5745	-0.7997	0.0329	0.0882	ksr-2	intron2	yes	CERP3
I	12055035	12059626	2.8e-06	3.55e-06	2.04e-06	0.5745	-0.7997	0.0329	0.0882	ksr-2	intron2	yes	HAT2_CB
I	12055035	12059626	2.8e-06	3.55e-06	2.04e-06	0.5745	-0.7997	0.0329	0.0882	ksr-2	intron2	yes	LR9A
I	12055035	12059626	2.8e-06	3.55e-06	2.04e-06	0.5745	-0.7997	0.0329	0.0882	ksr-2	intron2	yes	MINISAT1_CE
V	12033868	12035507	5.51e-06	3.72e-06	7.29e-06	1.9577	0.9691	0.0009	0.0054	kup-1	intron5	.	inverted_repeat
III	2771025	2772444	6.31e-06	4.31e-06	8.31e-06	1.9271	0.9464	0.0017	0.0086	laf-1	intron6	yes	CELE2
III	2771025	2772444	6.31e-06	4.31e-06	8.31e-06	1.9271	0.9464	0.0017	0.0086	laf-1	intron6	yes	CERP2
IV	5176155	5176741	5.1e-06	3.45e-06	6.76e-06	1.9624	0.9726	0.0008	0.0045	lam-1	intron4	.	inverted_repeat
III	5014985	5016261	6.43e-06	4.39e-06	8.48e-06	1.9341	0.9516	0.0009	0.0054	larp-1	intron5	.
III	5016541	5016794	7.35e-06	3.5e-06	1.12e-05	3.1955	1.676	0	0	larp-1	intron3	.
I	3735923	3736189	1.46e-05	1.08e-05	1.84e-05	1.7074	0.7718	0.0015	0.0078	larp-5	intron6	.	inverted_repeat
I	3733707	3734342	7.43e-06	6.02e-06	8.84e-06	1.4686	0.5545	0.03	0.0819	larp-5	intron8	yes	inverted_repeat
II	8903434	8903782	1.19e-05	9.54e-06	1.42e-05	1.4867	0.5721	0.0175	0.0543	lat-1	intron3	.
II	8905204	8905998	2.96e-06	2.02e-06	3.9e-06	1.9358	0.953	0.0038	0.0166	lat-1	intron5	.	CELE2
II	10010884	10011205	3.78e-06	2.37e-06	5.19e-06	2.1917	1.132	0.0005	0.0033	lec-2	intron3	.
X	16383584	16383860	6.72e-06	4.73e-06	8.7e-06	1.8384	0.8785	0.0019	0.0095	let-2	intron13	.	tandem_repeat
II	10033490	10035169	1.85e-05	1.37e-05	2.34e-05	1.7073	0.7717	0.0012	0.0064	let-268	intron8	yes	CEREP1A
I	5306451	5309091	2.91e-06	3.86e-06	1.95e-06	0.5052	-0.9851	0.0078	0.029	let-526	intron4	.	tandem_repeat
I	6580737	6581009	5.3e-06	2.35e-06	8.26e-06	3.5166	1.8142	0	0	let-607	intron2	.	tandem_repeat
I	7265635	7266011	6.72e-05	1.27e-05	0.000122	9.585	3.2608	0	0	let-75	intron2	.
III	2665207	2665493	3.35e-06	1.94e-06	4.76e-06	2.456	1.2963	0.0001	0.0008	let-805	intron13	.
III	2676657	2677878	3.48e-06	2.59e-06	4.37e-06	1.6903	0.7573	0.0384	0.0996	let-805	intron19	.
III	2678650	2679021	1.37e-05	8.94e-06	1.85e-05	2.075	1.0531	0	0.0004	let-805	intron21	.
I	14623888	14624291	2.3e-05	1.91e-05	2.69e-05	1.4056	0.4912	0.029	0.08	lev-11	intron3	.
I	14629931	14630630	1.86e-05	1.49e-05	2.23e-05	1.5018	0.5867	0.0066	0.0256	lev-11	intron2	.
I	14624137	14624774	2.03e-05	1.65e-05	2.4e-05	1.4585	0.5445	0.0204	0.0614	lev-11	intron4	.	tandem_repeat
III	1129919	1134087	3.31e-06	4.22e-06	2.41e-06	0.5702	-0.8104	0.018	0.0557	lgc-46	intron5	.	CEREP4
I	9185060	9191549	6.3e-06	7.71e-06	4.89e-06	0.6343	-0.6568	0.0293	0.0808	lim-9	intron9	.	CELE11
I	8112390	8113713	5.75e-06	3.49e-06	8e-06	2.2916	1.1964	0.0003	0.002	lin-10	intron10	.	CELE2
IV	12132038	12132791	5.92e-06	4.04e-06	7.8e-06	1.932	0.9501	0.0011	0.0062	lin-24	intron2	.	inverted_repeat
IV	12132038	12132791	5.92e-06	4.04e-06	7.8e-06	1.932	0.9501	0.0011	0.0062	lin-24	intron2	.	tandem_repeat
I	8409335	8410656	1.24e-06	1.74e-06	7.38e-07	0.4252	-1.2338	0.025	0.0717	lin-28	intron1	.
I	8408491	8409127	5.09e-06	3.53e-06	6.64e-06	1.8796	0.9105	0.002	0.0099	lin-28	intron2	.	CELE1
II	11921415	11931944	7.56e-06	1.01e-05	5.06e-06	0.5021	-0.9941	0.0007	0.0041	lin-29	intron4	.	(GCCTAA)n
II	11921415	11931944	7.56e-06	1.01e-05	5.06e-06	0.5021	-0.9941	0.0007	0.0041	lin-29	intron4	.	(TTAGGC)n
II	11921415	11931944	7.56e-06	1.01e-05	5.06e-06	0.5021	-0.9941	0.0007	0.0041	lin-29	intron4	.	CELE11
II	11921415	11931944	7.56e-06	1.01e-05	5.06e-06	0.5021	-0.9941	0.0007	0.0041	lin-29	intron4	.	CELE14A
II	11921415	11931944	7.56e-06	1.01e-05	5.06e-06	0.5021	-0.9941	0.0007	0.0041	lin-29	intron4	.	CERP16
II	11921415	11931944	7.56e-06	1.01e-05	5.06e-06	0.5021	-0.9941	0.0007	0.0041	lin-29	intron4	.	CERP3
II	11921415	11931944	7.56e-06	1.01e-05	5.06e-06	0.5021	-0.9941	0.0007	0.0041	lin-29	intron4	.	LR9A
II	11921415	11931944	7.56e-06	1.01e-05	5.06e-06	0.5021	-0.9941	0.0007	0.0041	lin-29	intron4	.	PALTTTAAA2
II	11921415	11931944	7.56e-06	1.01e-05	5.06e-06	0.5021	-0.9941	0.0007	0.0041	lin-29	intron4	.	TIR9TA1C_CE
V	3710106	3712339	1.06e-05	1.4e-05	7.28e-06	0.5189	-0.9464	0.0004	0.0025	lin-40	intron6	.	CELE14A
V	3710106	3712339	1.06e-05	1.4e-05	7.28e-06	0.5189	-0.9464	0.0004	0.0025	lin-40	intron6	.	CELE14B
I	9338945	9340011	6.09e-06	4.8e-06	7.38e-06	1.5366	0.6198	0.0353	0.0934	lin-41	intron8	.	CELE2
IV	6746086	6746444	7.47e-06	4.67e-06	1.03e-05	2.198	1.1362	0	0.0003	lin-45	intron4	yes	CELE7
I	1760693	1762292	2.9e-06	1.98e-06	3.81e-06	1.9262	0.9457	0.0036	0.0161	lin-65	intron3	.	MINISAT1_CB
II	7672059	7680999	1.04e-05	1.27e-05	8.1e-06	0.6394	-0.6453	0.0149	0.0475	lir-1	intron1	.	inverted_repeat
II	7672059	7680999	1.04e-05	1.27e-05	8.1e-06	0.6394	-0.6453	0.0149	0.0475	lir-1	intron1	.	tandem_repeat
III	13374663	13375157	3.7e-06	1.82e-06	5.58e-06	3.0602	1.6136	0	0	lis-1	intron4	.	PALTTAA3_CE
I	3575225	3576156	1.11e-05	8.02e-06	1.42e-05	1.7754	0.8281	0.0007	0.0044	lpd-3	intron2	.	inverted_repeat
I	3575225	3576156	1.11e-05	8.02e-06	1.42e-05	1.7754	0.8281	0.0007	0.0044	lpd-3	intron2	.	tandem_repeat
I	3145498	3146094	4.06e-06	2.45e-06	5.67e-06	2.3188	1.2134	0.0001	0.0011	lpd-6	intron4	.	CELE7
V	13651813	13652312	7.96e-06	1.02e-05	5.7e-06	0.5576	-0.8426	0.0037	0.0163	lpin-1	intron4	.	inverted_repeat
IV	14063403	14066782	9.19e-06	1.1e-05	7.41e-06	0.6765	-0.5638	0.0363	0.0952	lst-4	intron2	.	inverted_repeat
IV	14063403	14066782	9.19e-06	1.1e-05	7.41e-06	0.6765	-0.5638	0.0363	0.0952	lst-4	intron2	.	tandem_repeat
IV	14063403	14066782	9.19e-06	1.1e-05	7.41e-06	0.6765	-0.5638	0.0363	0.0952	lst-4	intron2	.	CELE14A
IV	14063403	14066782	9.19e-06	1.1e-05	7.41e-06	0.6765	-0.5638	0.0363	0.0952	lst-4	intron2	.	CELE14B
IV	14063403	14066782	9.19e-06	1.1e-05	7.41e-06	0.6765	-0.5638	0.0363	0.0952	lst-4	intron2	.	CELE4
IV	14063403	14066782	9.19e-06	1.1e-05	7.41e-06	0.6765	-0.5638	0.0363	0.0952	lst-4	intron2	.	HAT1_CE
IV	14063403	14066782	9.19e-06	1.1e-05	7.41e-06	0.6765	-0.5638	0.0363	0.0952	lst-4	intron2	.	MINISAT1_CE
I	3082000	3082945	2.84e-06	1.4e-06	4.29e-06	3.0554	1.6113	0	0.0001	M01B12.4	intron3	.	inverted_repeat
I	3078934	3080461	1.73e-05	2.26e-05	1.19e-05	0.5289	-0.9189	0.0002	0.0013	M01B12.4	intron4	yes	inverted_repeat
I	3082000	3082945	2.84e-06	1.4e-06	4.29e-06	3.0554	1.6113	0	0.0001	M01B12.4	intron3	.	tandem_repeat
I	3078934	3080461	1.73e-05	2.26e-05	1.19e-05	0.5289	-0.9189	0.0002	0.0013	M01B12.4	intron4	yes	tandem_repeat
I	3078934	3080461	1.73e-05	2.26e-05	1.19e-05	0.5289	-0.9189	0.0002	0.0013	M01B12.4	intron4	yes	CELE1
I	3078934	3080461	1.73e-05	2.26e-05	1.19e-05	0.5289	-0.9189	0.0002	0.0013	M01B12.4	intron4	yes	HAT1_CE
I	3078934	3080461	1.73e-05	2.26e-05	1.19e-05	0.5289	-0.9189	0.0002	0.0013	M01B12.4	intron4	yes	IR3_CE
I	13282689	13283762	9.08e-06	6.86e-06	1.13e-05	1.6477	0.7204	0.0077	0.0287	M01E5.3	intron3	yes	inverted_repeat
III	1503132	1503660	2.92e-06	2.01e-06	3.83e-06	1.9004	0.9263	0.0036	0.0161	M01G5.1	intron3	yes	CEREP5
III	1515897	1517732	2.42e-06	1.77e-06	3.07e-06	1.731	0.7916	0.0268	0.0751	M01G5.3	intron2	.	inverted_repeat
III	1515897	1517732	2.42e-06	1.77e-06	3.07e-06	1.731	0.7916	0.0268	0.0751	M01G5.3	intron2	.	tandem_repeat
III	1515897	1517732	2.42e-06	1.77e-06	3.07e-06	1.731	0.7916	0.0268	0.0751	M01G5.3	intron2	.	CEREP5
III	1515897	1517732	2.42e-06	1.77e-06	3.07e-06	1.731	0.7916	0.0268	0.0751	M01G5.3	intron2	.	HELITRONY1A_CE
IV	4470818	4476981	4.85e-05	5.74e-05	3.96e-05	0.6899	-0.5356	0.02	0.0605	M01H9.3	intron1	yes	inverted_repeat
IV	4470818	4476981	4.85e-05	5.74e-05	3.96e-05	0.6899	-0.5356	0.02	0.0605	M01H9.3	intron1	yes	tandem_repeat
IV	4470818	4476981	4.85e-05	5.74e-05	3.96e-05	0.6899	-0.5356	0.02	0.0605	M01H9.3	intron1	yes	CELE1
IV	4470818	4476981	4.85e-05	5.74e-05	3.96e-05	0.6899	-0.5356	0.02	0.0605	M01H9.3	intron1	yes	GA-rich
IV	4470818	4476981	4.85e-05	5.74e-05	3.96e-05	0.6899	-0.5356	0.02	0.0605	M01H9.3	intron1	yes	PALTTAA3_CE
IV	12824801	12825202	2.9e-06	1.45e-06	4.34e-06	2.9858	1.5781	0	0	M02B1.4	intron1	.	inverted_repeat
IV	3807186	3807854	2.22e-06	1.33e-06	3.11e-06	2.3407	1.227	0.0013	0.0069	M02B7.7	intron1	.	inverted_repeat
III	10413627	10414324	5.7e-06	2.83e-06	8.57e-06	3.0328	1.6006	0	0	M03C11.3	intron11	.	PALTTTAAA2
III	10428967	10429730	1.01e-05	4.45e-06	1.58e-05	3.5429	1.8249	0	0	M03C11.8	intron8	.	inverted_repeat
I	4766325	4767128	6.2e-06	5.02e-06	7.38e-06	1.4701	0.556	0.0344	0.0915	M04F3.2	intron2	.	Chapaev-2_CE
I	4775399	4775871	2.21e-06	1.35e-06	3.08e-06	2.2725	1.1843	0.0021	0.0104	M04F3.5	intron2	.	inverted_repeat
II	10847712	10849770	3.28e-06	2.45e-06	4.12e-06	1.6843	0.7522	0.035	0.0929	M106.2	intron2	yes	CELE12B
II	10845332	10845877	1.02e-05	5.53e-06	1.48e-05	2.6735	1.4187	0	0	M106.2	intron7	.	HAT3_CE
II	10866729	10868277	2.69e-06	2.01e-06	3.36e-06	1.67	0.7398	0.021	0.0627	M106.4	intron3	.	inverted_repeat
X	8243083	8246348	1.01e-05	7.38e-06	1.28e-05	1.7352	0.7951	0.0017	0.0086	M60.2	intron3	.
III	4556480	4556820	7.69e-06	4.45e-06	1.09e-05	2.4589	1.298	0	0	M88.5	intron4	.
III	4558260	4558579	1.46e-06	1.97e-06	9.53e-07	0.4836	-1.0481	0.0202	0.0608	M88.5	intron10	.
III	4554659	4556113	5.99e-06	4.28e-06	7.71e-06	1.8013	0.849	0.0064	0.0252	M88.5	intron3	.	inverted_repeat
III	4543362	4545683	9.75e-06	7.34e-06	1.22e-05	1.6577	0.7292	0.006	0.0238	M88.7	intron3	.	CELE2
II	13311680	13312470	4.28e-06	2.9e-06	5.66e-06	1.9506	0.9639	0.0028	0.0131	mac-1	intron6	.	MINISAT1_CB
IV	885422	886441	2.2e-06	1.48e-06	2.92e-06	1.9735	0.9807	0.0137	0.0448	mak-2	intron2	.	inverted_repeat
IV	885422	886495	2.32e-06	1.59e-06	3.05e-06	1.921	0.9418	0.019	0.0579	mak-2	intron1	.	inverted_repeat
IV	16847815	16848252	6.43e-06	1.02e-05	2.68e-06	0.2625	-1.9297	0	0	map-2	intron6	yes	inverted_repeat
IV	16852440	16853325	6.3e-06	4.09e-06	8.51e-06	2.0823	1.0582	0.0002	0.0015	map-2	intron2	yes	CELE46B
IV	16853431	16854797	3.2e-05	2.48e-05	3.91e-05	1.5767	0.6569	0.0023	0.0114	map-2	intron1	yes	PAL5A_CE
II	1511179	1515266	4.89e-06	6.17e-06	3.61e-06	0.5843	-0.7752	0.0154	0.049	math-45	intron4	yes	(TTAGGC)n
II	1511179	1515266	4.89e-06	6.17e-06	3.61e-06	0.5843	-0.7752	0.0154	0.049	math-45	intron4	yes	HATN1_CE
II	1511179	1515266	4.89e-06	6.17e-06	3.61e-06	0.5843	-0.7752	0.0154	0.049	math-45	intron4	yes	RCS5
II	1939756	1940851	1.31e-05	1.62e-05	9.99e-06	0.618	-0.6944	0.0092	0.033	math-47	intron3	.	inverted_repeat
IV	13031745	13032515	1.03e-05	7.35e-06	1.32e-05	1.8008	0.8486	0.0012	0.0066	mbk-2	intron2	.
IV	13015092	13023809	6.73e-06	8.37e-06	5.1e-06	0.609	-0.7154	0.0257	0.0728	mbk-2	intron4	.	(TTAGGC)n
IV	9628380	9628728	3.74e-06	2.85e-06	4.63e-06	1.6247	0.7001	0.0144	0.0465	mca-1	intron6	.
IV	9631302	9632000	2.61e-06	3.44e-06	1.77e-06	0.5149	-0.9575	0.0101	0.0351	mca-1	intron1	.
IV	3129537	3131314	1.56e-05	1.29e-05	1.83e-05	1.4207	0.5066	0.0259	0.0732	mca-3	intron1	.	inverted_repeat
II	12001982	12003129	5.22e-06	7.04e-06	3.41e-06	0.4837	-1.0479	0.0013	0.0068	mcm-2	intron3	yes	inverted_repeat
II	12001982	12003129	5.22e-06	7.04e-06	3.41e-06	0.4837	-1.0479	0.0013	0.0068	mcm-2	intron3	yes	tandem_repeat
III	4289096	4289474	7.22e-06	4.67e-06	9.78e-06	2.0953	1.0671	0.0001	0.0011	mcm-5	intron4	.	inverted_repeat
IV	2637685	2639632	2.96e-05	3.67e-05	2.26e-05	0.6151	-0.7012	0.0025	0.0118	mdf-2	intron4	yes	CEREP5
IV	2637685	2639632	2.96e-05	3.67e-05	2.26e-05	0.6151	-0.7012	0.0025	0.0118	mdf-2	intron4	yes	MuDR-12B_CB
IV	2637685	2639632	2.96e-05	3.67e-05	2.26e-05	0.6151	-0.7012	0.0025	0.0118	mdf-2	intron4	yes	PAL5A_CE
III	5830673	5831022	8.53e-06	5.67e-06	1.14e-05	2.009	1.0065	0.0003	0.0023	mdt-15	intron5	.
V	20264774	20266260	2.03e-05	3.03e-06	3.77e-05	12.4223	3.6349	0	0	mdt-17	intron2	.	inverted_repeat
V	20264774	20266260	2.03e-05	3.03e-06	3.77e-05	12.4223	3.6349	0	0	mdt-17	intron2	.	tandem_repeat
III	2598457	2599304	7.48e-06	2.3e-06	1.27e-05	5.4982	2.459	0	0	mdt-19	intron2	.	DIRS-1_CB
II	5663310	5663715	3.58e-06	2.67e-06	4.49e-06	1.6824	0.7506	0.0278	0.0775	mdt-26	intron6	.	inverted_repeat
III	13777626	13778068	2.26e-06	1.31e-06	3.21e-06	2.4558	1.2962	0.0012	0.0065	mdt-29	intron5	yes	tandem_repeat
III	13775247	13777277	6.81e-06	8.5e-06	5.12e-06	0.6028	-0.7303	0.0161	0.0506	mdt-29	intron4	yes	TC6
II	11527299	11531379	1.12e-05	1.35e-05	8.82e-06	0.6541	-0.6124	0.0244	0.0705	mdt-8	intron3	yes	CELE2
II	11527299	11531379	1.12e-05	1.35e-05	8.82e-06	0.6541	-0.6124	0.0244	0.0705	mdt-8	intron3	yes	LONGPAL2
II	9363945	9364203	3.86e-06	1.92e-06	5.79e-06	3.0099	1.5897	0	0	mel-11	intron8	.
II	9364528	9364833	5.08e-06	2.54e-06	7.63e-06	3.01	1.5898	0	0	mel-11	intron9	.
II	9366115	9367409	2.63e-06	1.76e-06	3.49e-06	1.9819	0.9869	0.0089	0.0321	mel-11	intron11	.	tandem_repeat
II	9358556	9359865	2.64e-06	1.73e-06	3.55e-06	2.0485	1.0346	0.0038	0.0165	mel-11	intron1	yes	CELE2
I	9133115	9133870	3.51e-06	4.84e-06	2.19e-06	0.4532	-1.1419	0.0005	0.0031	mel-26	intron2	.	CELE42
I	9133115	9133870	3.51e-06	4.84e-06	2.19e-06	0.4532	-1.1419	0.0005	0.0031	mel-26	intron2	.	CELE46A
II	14230293	14231299	5.3e-06	3.76e-06	6.85e-06	1.823	0.8663	0.0036	0.016	men-1	intron3	yes	inverted_repeat
II	14230293	14231299	5.3e-06	3.76e-06	6.85e-06	1.823	0.8663	0.0036	0.016	men-1	intron3	yes	tandem_repeat
II	14230293	14231299	5.3e-06	3.76e-06	6.85e-06	1.823	0.8663	0.0036	0.016	men-1	intron3	yes	CEREP5
I	4257108	4257702	8.53e-06	5.89e-06	1.12e-05	1.8931	0.9208	0.0009	0.0052	met-1	intron7	.	PALTTAA1_CE
II	11969326	11970116	3.67e-06	2.68e-06	4.66e-06	1.7368	0.7964	0.0111	0.0378	mex-1	intron3	.
III	8294090	8300278	4.04e-06	4.98e-06	3.1e-06	0.6222	-0.6846	0.0335	0.0894	mig-10	intron1	.	HELITRONY2_CE
II	10827594	10831837	1.41e-05	1.06e-05	1.77e-05	1.663	0.7337	0.0023	0.011	mix-1	intron7	.	(TCG)n
II	10832000	10836930	9.24e-05	6.11e-05	0.000124	2.021	1.0151	0	0	mix-1	intron8	yes	CELE1
II	10832000	10836930	9.24e-05	6.11e-05	0.000124	2.021	1.0151	0	0	mix-1	intron8	yes	CELE7
II	10827594	10831837	1.41e-05	1.06e-05	1.77e-05	1.663	0.7337	0.0023	0.011	mix-1	intron7	.	CT-rich
II	10832000	10836930	9.24e-05	6.11e-05	0.000124	2.021	1.0151	0	0	mix-1	intron8	yes	HAT3_CE
II	10832000	10836930	9.24e-05	6.11e-05	0.000124	2.021	1.0151	0	0	mix-1	intron8	yes	HELITRON2_CE
II	10827594	10831837	1.41e-05	1.06e-05	1.77e-05	1.663	0.7337	0.0023	0.011	mix-1	intron7	.	IR4
II	10832000	10836930	9.24e-05	6.11e-05	0.000124	2.021	1.0151	0	0	mix-1	intron8	yes	LR9A
III	5565493	5566633	2.26e-05	1.43e-05	3.08e-05	2.148	1.103	0	0	mlc-3	intron2	.
III	3392752	3393205	4.17e-06	3e-06	5.34e-06	1.7815	0.8331	0.0123	0.0411	mlc-4	intron2	.	inverted_repeat
II	2476447	2477161	9.56e-06	5e-06	1.41e-05	2.8232	1.4973	0	0	mnat-1	intron4	yes	CEREP5
II	14553206	14555869	6.78e-06	4.91e-06	8.66e-06	1.7618	0.8171	0.0029	0.0134	mog-4	intron8	.	CERP16
II	14553206	14555869	6.78e-06	4.91e-06	8.66e-06	1.7618	0.8171	0.0029	0.0134	mog-4	intron8	.	LR9A
II	5400961	5402221	6.43e-06	4.13e-06	8.74e-06	2.1155	1.081	0.0001	0.0008	mog-5	intron3	.	inverted_repeat
II	5400961	5402221	6.43e-06	4.13e-06	8.74e-06	2.1155	1.081	0.0001	0.0008	mog-5	intron3	.	tandem_repeat
II	5400961	5402221	6.43e-06	4.13e-06	8.74e-06	2.1155	1.081	0.0001	0.0008	mog-5	intron3	.	CELE12A
II	5400961	5402221	6.43e-06	4.13e-06	8.74e-06	2.1155	1.081	0.0001	0.0008	mog-5	intron3	.	CELE12B
II	5400961	5402221	6.43e-06	4.13e-06	8.74e-06	2.1155	1.081	0.0001	0.0008	mog-5	intron3	.	PALTTTAAA2
IV	12097065	12097434	1.87e-06	1.01e-06	2.74e-06	2.7082	1.4374	0.0007	0.0043	mon-2	intron1	yes	CELE7
III	4219617	4227863	1.1e-05	1.36e-05	8.46e-06	0.6221	-0.6847	0.011	0.0376	mpk-1	intron1	.	inverted_repeat
III	4219617	4227863	1.1e-05	1.36e-05	8.46e-06	0.6221	-0.6847	0.011	0.0376	mpk-1	intron1	.	CELE2
II	10754458	10756672	2.13e-06	2.9e-06	1.37e-06	0.4712	-1.0857	0.0149	0.0477	mpz-1	intron20	.	CELE2
II	10754458	10756672	2.13e-06	2.9e-06	1.37e-06	0.4712	-1.0857	0.0149	0.0477	mpz-1	intron20	.	GA-rich
X	579389	580889	2.2e-06	2.88e-06	1.53e-06	0.5335	-0.9064	0.0196	0.0594	mrp-1	intron13	.	PALTTTAAA1
X	580455	581630	3.31e-06	4.28e-06	2.34e-06	0.5482	-0.8672	0.0158	0.0497	mrp-1	intron12	.	PALTTTAAA1
V	19677564	19678743	2.61e-06	3.64e-06	1.58e-06	0.435	-1.201	0.0018	0.009	mrp-7	intron3	.	MINISAT3_CB
IV	13159847	13160396	3.59e-06	1.92e-06	5.27e-06	2.748	1.4584	0	0.0003	msh-5	intron14	.	CERP16
IV	13159847	13160396	3.59e-06	1.92e-06	5.27e-06	2.748	1.4584	0	0.0003	msh-5	intron14	.	MINISAT1_CE
III	3972900	3976323	9.32e-06	6.56e-06	1.21e-05	1.8408	0.8804	0.0017	0.0087	msi-1	intron1	.	CELE11
III	3972900	3976323	9.32e-06	6.56e-06	1.21e-05	1.8408	0.8804	0.0017	0.0087	msi-1	intron1	.	Mariner7_CB
III	3972900	3976323	9.32e-06	6.56e-06	1.21e-05	1.8408	0.8804	0.0017	0.0087	msi-1	intron1	.	PALTA5_CE
III	3972900	3976323	9.32e-06	6.56e-06	1.21e-05	1.8408	0.8804	0.0017	0.0087	msi-1	intron1	.	TIR9TA1C_CE
IV	10178963	10179763	5.99e-06	2.67e-06	9.3e-06	3.4823	1.8	0	0	mspn-1	intron4	.	CELE2
III	3791597	3792040	7.86e-06	5.67e-06	1e-05	1.7729	0.8261	0.0037	0.0163	mtm-3	intron8	.
I	10084031	10084338	1.1e-05	6.2e-06	1.58e-05	2.5504	1.3508	0	0	mut-16	intron12	.
I	10080950	10081401	6.09e-06	4.19e-06	8e-06	1.9104	0.9339	0.0017	0.0087	mut-16	intron4	.	inverted_repeat
III	6129417	6129859	2.44e-06	7.7e-07	4.12e-06	5.3457	2.4184	0	0	mvk-1	intron5	.	inverted_repeat
III	6127046	6127557	2.17e-06	2.93e-06	1.41e-06	0.4821	-1.0526	0.0166	0.0519	mvk-1	intron8	.	CELE2
X	12469549	12469808	4.52e-06	2.94e-06	6.11e-06	2.0791	1.056	0.0004	0.0025	myo-2	intron6	.
I	14119192	14119934	9.18e-06	3.31e-06	1.51e-05	4.5512	2.1862	0	0	mys-2	intron2	yes	inverted_repeat
III	7732346	7732965	6.69e-06	5.34e-06	8.04e-06	1.505	0.5898	0.0303	0.0824	ncl-1	intron3	.
V	5307131	5307651	6.25e-06	3.69e-06	8.8e-06	2.3823	1.2523	0	0.0003	ncx-2	intron1	.
V	5307131	5307644	6.25e-06	3.69e-06	8.8e-06	2.3823	1.2523	0	0.0003	ncx-2	intron7	.
I	3001598	3002605	4.81e-06	3.61e-06	6e-06	1.6609	0.7319	0.0098	0.0346	nduf-5	intron1	yes	CERP2
I	3001598	3002605	4.81e-06	3.61e-06	6e-06	1.6609	0.7319	0.0098	0.0346	nduf-5	intron1	yes	PALTTAA3_CE
II	462674	463303	4.57e-06	2.12e-06	7.03e-06	3.3164	1.7296	0	0	nfyb-1	intron6	.	CEREP5
I	8395981	8396582	2.45e-06	1.28e-06	3.62e-06	2.8277	1.4996	0	0.0003	ngp-1	intron6	.
V	2288732	2292736	1.7e-06	2.37e-06	1.03e-06	0.4333	-1.2067	0.0048	0.0201	nhr-115	intron2	.	(GCCTAA)n
V	2288732	2292736	1.7e-06	2.37e-06	1.03e-06	0.4333	-1.2067	0.0048	0.0201	nhr-115	intron2	.	CERP16
V	2288732	2292736	1.7e-06	2.37e-06	1.03e-06	0.4333	-1.2067	0.0048	0.0201	nhr-115	intron2	.	LR9A
V	2288732	2292736	1.7e-06	2.37e-06	1.03e-06	0.4333	-1.2067	0.0048	0.0201	nhr-115	intron2	.	MINISAT1_CE
II	9600873	9605085	1.62e-06	2.19e-06	1.05e-06	0.481	-1.0559	0.0221	0.0654	nhr-19	intron2	.
V	1744823	1745944	7.92e-06	4.7e-06	1.11e-05	2.3668	1.2429	0	0.0001	nhr-256	intron3	yes	inverted_repeat
V	1744823	1745944	7.92e-06	4.7e-06	1.11e-05	2.3668	1.2429	0	0.0001	nhr-256	intron3	yes	CELE46A
V	1744823	1745944	7.92e-06	4.7e-06	1.11e-05	2.3668	1.2429	0	0.0001	nhr-256	intron3	yes	DNA-3-1_CE
IV	1639737	1641581	1.77e-05	2.1e-05	1.44e-05	0.6871	-0.5414	0.0257	0.0728	nhr-274	intron4	yes	CELE45
IV	1639737	1641581	1.77e-05	2.1e-05	1.44e-05	0.6871	-0.5414	0.0257	0.0728	nhr-274	intron4	yes	PAL5A_CE
IV	1639737	1641581	1.77e-05	2.1e-05	1.44e-05	0.6871	-0.5414	0.0257	0.0728	nhr-274	intron4	yes	TC5B
V	2065979	2066584	7.39e-06	4.69e-06	1.01e-05	2.1485	1.1033	0.0001	0.0006	nhr-86	intron1	yes	CELE46B
II	2980033	2980758	4.18e-06	2.25e-06	6.1e-06	2.7108	1.4387	0	0.0001	nhr-88	intron3	yes	Tc3
IV	9760249	9761137	3.87e-05	2.16e-05	5.59e-05	2.5902	1.3731	0	0	nhr-97	intron1	.
IV	9760279	9761110	3.85e-05	2.16e-05	5.54e-05	2.5675	1.3604	0	0	nhr-97	intron2	.
X	13768518	13770405	5.53e-06	4.34e-06	6.73e-06	1.5499	0.6322	0.0325	0.0873	nkb-3	intron1	.	inverted_repeat
X	13768518	13770405	5.53e-06	4.34e-06	6.73e-06	1.5499	0.6322	0.0325	0.0873	nkb-3	intron1	.	tandem_repeat
I	12988324	12994215	3.42e-06	4.73e-06	2.1e-06	0.4431	-1.1742	0.0013	0.0071	nlp-15	intron1	.	inverted_repeat
I	12988324	12994215	3.42e-06	4.73e-06	2.1e-06	0.4431	-1.1742	0.0013	0.0071	nlp-15	intron1	.	tandem_repeat
I	12988324	12994215	3.42e-06	4.73e-06	2.1e-06	0.4431	-1.1742	0.0013	0.0071	nlp-15	intron1	.	CELE14B
I	11690	14950	8.92e-06	1.13e-05	6.53e-06	0.5774	-0.7923	0.0043	0.0185	nlp-40	intron2	yes	CELE1
I	11690	14950	8.92e-06	1.13e-05	6.53e-06	0.5774	-0.7923	0.0043	0.0185	nlp-40	intron2	yes	CELE2
I	11690	14950	8.92e-06	1.13e-05	6.53e-06	0.5774	-0.7923	0.0043	0.0185	nlp-40	intron2	yes	CEMUDR1
I	11690	14950	8.92e-06	1.13e-05	6.53e-06	0.5774	-0.7923	0.0043	0.0185	nlp-40	intron2	yes	HAT3_CE
I	11690	14950	8.92e-06	1.13e-05	6.53e-06	0.5774	-0.7923	0.0043	0.0185	nlp-40	intron2	yes	TIR9TA1B_CE
I	11690	14950	8.92e-06	1.13e-05	6.53e-06	0.5774	-0.7923	0.0043	0.0185	nlp-40	intron2	yes	TIR9TA1C_CE
I	2111620	2123173	5.44e-05	6.48e-05	4.4e-05	0.6782	-0.5603	0.0156	0.0494	npp-13	intron10	yes	inverted_repeat
I	2111620	2123173	5.44e-05	6.48e-05	4.4e-05	0.6782	-0.5603	0.0156	0.0494	npp-13	intron10	yes	tandem_repeat
I	2110453	2111387	1.69e-05	1.3e-05	2.08e-05	1.5981	0.6764	0.0067	0.0262	npp-13	intron9	yes	CELE14B
I	2111620	2123173	5.44e-05	6.48e-05	4.4e-05	0.6782	-0.5603	0.0156	0.0494	npp-13	intron10	yes	CELE14B
I	2110453	2111387	1.69e-05	1.3e-05	2.08e-05	1.5981	0.6764	0.0067	0.0262	npp-13	intron9	yes	CELE46B
I	2111620	2123173	5.44e-05	6.48e-05	4.4e-05	0.6782	-0.5603	0.0156	0.0494	npp-13	intron10	yes	CELE46B
I	2111620	2123173	5.44e-05	6.48e-05	4.4e-05	0.6782	-0.5603	0.0156	0.0494	npp-13	intron10	yes	CERP16
I	2111620	2123173	5.44e-05	6.48e-05	4.4e-05	0.6782	-0.5603	0.0156	0.0494	npp-13	intron10	yes	CERP3
I	2111620	2123173	5.44e-05	6.48e-05	4.4e-05	0.6782	-0.5603	0.0156	0.0494	npp-13	intron10	yes	HAT1_CE
I	2111620	2123173	5.44e-05	6.48e-05	4.4e-05	0.6782	-0.5603	0.0156	0.0494	npp-13	intron10	yes	HAT2_CB
I	2111620	2123173	5.44e-05	6.48e-05	4.4e-05	0.6782	-0.5603	0.0156	0.0494	npp-13	intron10	yes	HELITRONY2_CE
I	2111620	2123173	5.44e-05	6.48e-05	4.4e-05	0.6782	-0.5603	0.0156	0.0494	npp-13	intron10	yes	IR3_CE
I	2111620	2123173	5.44e-05	6.48e-05	4.4e-05	0.6782	-0.5603	0.0156	0.0494	npp-13	intron10	yes	LR9A
I	2111620	2123173	5.44e-05	6.48e-05	4.4e-05	0.6782	-0.5603	0.0156	0.0494	npp-13	intron10	yes	MINISAT1_CE
I	2111620	2123173	5.44e-05	6.48e-05	4.4e-05	0.6782	-0.5603	0.0156	0.0494	npp-13	intron10	yes	PAL8C_4
I	2101008	2102145	6.93e-06	5.27e-06	8.6e-06	1.6324	0.707	0.0078	0.0289	npp-13	intron4	yes	PALTTAA1_CE
I	2111620	2123173	5.44e-05	6.48e-05	4.4e-05	0.6782	-0.5603	0.0156	0.0494	npp-13	intron10	yes	PALTTAA1_CE
I	2101008	2102145	6.93e-06	5.27e-06	8.6e-06	1.6324	0.707	0.0078	0.0289	npp-13	intron4	yes	PALTTAA3_CE
I	2111620	2123173	5.44e-05	6.48e-05	4.4e-05	0.6782	-0.5603	0.0156	0.0494	npp-13	intron10	yes	PALTTAA3_CE
I	2111620	2123173	5.44e-05	6.48e-05	4.4e-05	0.6782	-0.5603	0.0156	0.0494	npp-13	intron10	yes	PALTTTAAA1
IV	1492314	1494628	8.8e-06	6.68e-06	1.09e-05	1.6354	0.7096	0.0063	0.0249	npp-20	intron4	yes	PAL5A_CE
II	11867183	11868078	9.2e-06	6.32e-06	1.21e-05	1.9096	0.9332	0.0003	0.0021	npp-3	intron11	yes	CELE1
II	11867183	11868078	9.2e-06	6.32e-06	1.21e-05	1.9096	0.9332	0.0003	0.0021	npp-3	intron11	yes	CELE7
IV	1583264	1584352	2.83e-05	2.06e-05	3.6e-05	1.7476	0.8054	0.0007	0.004	npp-8	intron6	yes	PAL5A_CE
I	7770235	7771976	2.85e-06	2.09e-06	3.61e-06	1.7228	0.7848	0.0323	0.0868	nsf-1	intron2	.
I	7770235	7771977	2.85e-06	2.09e-06	3.61e-06	1.7228	0.7848	0.0323	0.0868	nsf-1	intron1	.
II	4374702	4375231	3.55e-06	2.77e-06	4.34e-06	1.5682	0.6491	0.0352	0.0934	ntl-2	intron3	.
II	4373407	4373889	6.79e-06	3.63e-06	9.96e-06	2.7488	1.4588	0	0	ntl-2	intron7	.	inverted_repeat
III	11838021	11841747	2.56e-05	3.03e-05	2.1e-05	0.6933	-0.5283	0.03	0.0819	ntl-3	intron4	yes	CELE7
III	11833726	11837863	7.24e-06	8.87e-06	5.62e-06	0.6336	-0.6583	0.024	0.0697	ntl-3	intron5	.	HAT2_CB
III	11833726	11837863	7.24e-06	8.87e-06	5.62e-06	0.6336	-0.6583	0.024	0.0697	ntl-3	intron5	.	MINISAT1_CE
III	11838021	11841747	2.56e-05	3.03e-05	2.1e-05	0.6933	-0.5283	0.03	0.0819	ntl-3	intron4	yes	PAL5A_CE
III	11838021	11841747	2.56e-05	3.03e-05	2.1e-05	0.6933	-0.5283	0.03	0.0819	ntl-3	intron4	yes	PALTTAA1_CE
III	11838021	11841747	2.56e-05	3.03e-05	2.1e-05	0.6933	-0.5283	0.03	0.0819	ntl-3	intron4	yes	TIR9TA1B_CE
III	11833726	11837863	7.24e-06	8.87e-06	5.62e-06	0.6336	-0.6583	0.024	0.0697	ntl-3	intron5	.	TIR9TA1C_CE
IV	7913146	7913715	5.74e-06	3.72e-06	7.77e-06	2.091	1.0642	0.0003	0.0021	ntl-4	intron11	yes	inverted_repeat
X	9540184	9540478	7e-06	2.81e-06	1.12e-05	3.9875	1.9955	0	0	nuc-1	intron2	.
V	20833742	20833993	5.14e-06	2.91e-06	7.37e-06	2.533	1.3408	0	0.0002	num-1	intron3	.	inverted_repeat
II	11099422	11099832	4.04e-06	1.83e-06	6.24e-06	3.4058	1.768	0	0	nuo-1	intron5	yes	CELE1
III	7156399	7156796	1.65e-06	1.1e-06	2.19e-06	1.9821	0.987	0.0208	0.0624	nuo-4	intron6	.	PALTTTAAA2
II	14403623	14406298	1.33e-05	1.02e-05	1.63e-05	1.6073	0.6846	0.0058	0.0234	nurf-1	intron21	.	CELE2
II	14405815	14406298	5.65e-06	4.26e-06	7.04e-06	1.6515	0.7237	0.0198	0.0599	nurf-1	intron1	.	CELE2
I	2930369	2931224	1.06e-05	1.33e-05	7.96e-06	0.5981	-0.7415	0.0093	0.033	nxt-1	intron3	yes	PAL5A_CE
IV	8466563	8471556	3.86e-06	5.26e-06	2.45e-06	0.466	-1.1017	0.0016	0.0086	oat-1	intron6	.	HELITRON2_CE
IV	8466563	8471556	3.86e-06	5.26e-06	2.45e-06	0.466	-1.1017	0.0016	0.0086	oat-1	intron6	.	HELITRONY1_CE
IV	8466563	8471556	3.86e-06	5.26e-06	2.45e-06	0.466	-1.1017	0.0016	0.0086	oat-1	intron6	.	HELITRONY4_CE
IV	8466563	8471556	3.86e-06	5.26e-06	2.45e-06	0.466	-1.1017	0.0016	0.0086	oat-1	intron6	.	RC123
IV	8466563	8471556	3.86e-06	5.26e-06	2.45e-06	0.466	-1.1017	0.0016	0.0086	oat-1	intron6	.	RCD1
III	7150956	7153311	1.83e-05	2.2e-05	1.47e-05	0.6673	-0.5835	0.0193	0.0586	ogt-1	intron2	yes	CELE2
III	7150956	7153311	1.83e-05	2.2e-05	1.47e-05	0.6673	-0.5835	0.0193	0.0586	ogt-1	intron2	yes	PALTTAA3_CE
III	7150956	7153311	1.83e-05	2.2e-05	1.47e-05	0.6673	-0.5835	0.0193	0.0586	ogt-1	intron2	yes	PALTTTAAA3
IV	1110043	1110396	7.65e-06	4.17e-06	1.11e-05	2.6706	1.4172	0	0	ost-1	intron5	.	inverted_repeat
IV	1108947	1109214	5.95e-06	2.52e-06	9.38e-06	3.7231	1.8965	0	0	ost-1	intron3	.	PALTA5_CE
IV	1107634	1108812	3.21e-05	1.9e-05	4.52e-05	2.3745	1.2476	0	0	ost-1	intron2	.	PALTA5_CE
I	10435294	10435664	1.77e-05	9.23e-06	2.61e-05	2.8252	1.4984	0	0	pab-1	intron1	.
X	13525025	13525418	2.76e-06	2.02e-06	3.51e-06	1.7359	0.7957	0.0187	0.0574	pab-2	intron2	.
X	13526035	13527144	7.96e-06	5.2e-06	1.07e-05	2.0587	1.0417	0.0001	0.0008	pab-2	intron1	.
III	8509475	8513123	1.22e-05	1.68e-05	7.63e-06	0.4544	-1.138	0.0001	0.0005	pac-1	intron12	.	inverted_repeat
III	8509475	8513123	1.22e-05	1.68e-05	7.63e-06	0.4544	-1.138	0.0001	0.0005	pac-1	intron12	.	tandem_repeat
I	12882628	12883213	1.55e-05	1.19e-05	1.9e-05	1.5938	0.6724	0.006	0.0238	pad-1	intron6	yes	inverted_repeat
I	12882628	12883213	1.55e-05	1.19e-05	1.9e-05	1.5938	0.6724	0.006	0.0238	pad-1	intron6	yes	CELE1
III	4564794	4565368	2.64e-06	1.92e-06	3.36e-06	1.7463	0.8043	0.0158	0.0499	pan-1	intron7	.	CELE2
IV	6554944	6555327	4.8e-06	2.76e-06	6.84e-06	2.4782	1.3093	0	0.0002	paqr-1	intron2	.
V	14133281	14141074	5.88e-06	7.56e-06	4.21e-06	0.5572	-0.8438	0.0051	0.0211	par-1	intron1	.	inverted_repeat
V	14133281	14141074	5.88e-06	7.56e-06	4.21e-06	0.5572	-0.8438	0.0051	0.0211	par-1	intron1	.	tandem_repeat
V	14116666	14117487	1.08e-05	8.04e-06	1.35e-05	1.6778	0.7466	0.0036	0.0161	par-1	intron11	.
V	14133281	14141074	5.88e-06	7.56e-06	4.21e-06	0.5572	-0.8438	0.0051	0.0211	par-1	intron1	.	NPAL5A_CE
III	1081707	1084051	9.85e-06	6.54e-06	1.32e-05	2.0128	1.0092	0.0001	0.0005	par-2	intron2	.	inverted_repeat
III	1088556	1091546	1.13e-05	1.48e-05	7.76e-06	0.5256	-0.928	0.0006	0.0038	par-2	intron5	.	inverted_repeat
III	1081707	1084051	9.85e-06	6.54e-06	1.32e-05	2.0128	1.0092	0.0001	0.0005	par-2	intron2	.	tandem_repeat
III	1088556	1091546	1.13e-05	1.48e-05	7.76e-06	0.5256	-0.928	0.0006	0.0038	par-2	intron5	.	tandem_repeat
III	5671803	5672175	4.94e-06	3.52e-06	6.37e-06	1.8124	0.8579	0.0025	0.012	par-3	intron7	.
V	18099599	18100115	6e-06	3.18e-06	8.82e-06	2.7727	1.4713	0	0	par-4	intron2	.
V	18098804	18099488	1.89e-06	5.71e-07	3.22e-06	5.6363	2.4947	0	0	par-4	intron1	.	inverted_repeat
V	18103320	18103625	3.75e-06	2.71e-06	4.8e-06	1.7697	0.8235	0.0208	0.0624	par-4	intron6	.	inverted_repeat
V	18100230	18101505	1.84e-05	1.23e-05	2.45e-05	1.9909	0.9934	0	0.0003	par-4	intron3	yes	inverted_repeat
III	5026749	5027014	3.23e-06	2.3e-06	4.15e-06	1.8038	0.851	0.0118	0.0396	pcf-11	intron3	.
IV	8185806	8186509	4.41e-06	2.7e-06	6.11e-06	2.2605	1.1766	0.0004	0.0024	pct-1	intron6	.
IV	8178668	8184680	5.11e-06	6.31e-06	3.9e-06	0.618	-0.6943	0.0304	0.0825	pct-1	intron3	.	inverted_repeat
IV	8178668	8184680	5.11e-06	6.31e-06	3.9e-06	0.618	-0.6943	0.0304	0.0825	pct-1	intron3	.	tandem_repeat
III	8976055	8976412	2.42e-06	1.58e-06	3.25e-06	2.0498	1.0355	0.0052	0.0216	pde-2	intron9	.
II	14924432	14931105	3.98e-06	5.13e-06	2.82e-06	0.5492	-0.8645	0.0114	0.0387	pde-3	intron1	.	inverted_repeat
II	14924432	14931105	3.98e-06	5.13e-06	2.82e-06	0.5492	-0.8645	0.0114	0.0387	pde-3	intron1	.	tandem_repeat
II	14933130	14945140	1.2e-05	1.45e-05	9.48e-06	0.6551	-0.6103	0.03	0.0819	pde-3	intron3	.	CELE14B
II	14924432	14931105	3.98e-06	5.13e-06	2.82e-06	0.5492	-0.8645	0.0114	0.0387	pde-3	intron1	.	CERP16
II	14933130	14945140	1.2e-05	1.45e-05	9.48e-06	0.6551	-0.6103	0.03	0.0819	pde-3	intron3	.	CERP16
II	14933130	14945140	1.2e-05	1.45e-05	9.48e-06	0.6551	-0.6103	0.03	0.0819	pde-3	intron3	.	CERP3
II	14933130	14945140	1.2e-05	1.45e-05	9.48e-06	0.6551	-0.6103	0.03	0.0819	pde-3	intron3	.	HAT2_CB
II	14933130	14945140	1.2e-05	1.45e-05	9.48e-06	0.6551	-0.6103	0.03	0.0819	pde-3	intron3	.	HELITRON1_CE
II	14924432	14931105	3.98e-06	5.13e-06	2.82e-06	0.5492	-0.8645	0.0114	0.0387	pde-3	intron1	.	LR9A
II	14933130	14945140	1.2e-05	1.45e-05	9.48e-06	0.6551	-0.6103	0.03	0.0819	pde-3	intron3	.	LR9A
II	14924432	14931105	3.98e-06	5.13e-06	2.82e-06	0.5492	-0.8645	0.0114	0.0387	pde-3	intron1	.	MINISAT1_CE
II	14933130	14945140	1.2e-05	1.45e-05	9.48e-06	0.6551	-0.6103	0.03	0.0819	pde-3	intron3	.	PALTA5_CE
X	1321445	1322167	8.21e-06	4.3e-06	1.21e-05	2.8239	1.4977	0	0	pdk-1	intron1	.
IV	11150202	11150503	2.07e-05	8.96e-06	3.24e-05	3.6163	1.8545	0	0	pfd-1	intron1	.
II	4326993	4327992	3.11e-06	1.28e-06	4.93e-06	3.842	1.9419	0	0	pfd-2	intron1	.	CELE2
II	4326993	4327992	3.11e-06	1.28e-06	4.93e-06	3.842	1.9419	0	0	pfd-2	intron1	.	CELE7
I	12922155	12922998	2.15e-06	9.64e-07	3.33e-06	3.4555	1.7889	0	0.0001	pfn-1	intron1	.	inverted_repeat
III	2344171	2346403	1.07e-05	7.1e-06	1.43e-05	2.0149	1.0107	0	0.0005	phf-5	intron2	.	inverted_repeat
III	2344171	2346403	1.07e-05	7.1e-06	1.43e-05	2.0149	1.0107	0	0.0005	phf-5	intron2	.	tandem_repeat
II	9932805	9933090	5.08e-06	3.42e-06	6.73e-06	1.9665	0.9756	0.0022	0.0107	pho-11	intron5	.
IV	507148	513835	1.6e-05	1.16e-05	2.04e-05	1.7578	0.8138	0.0004	0.0027	pig-1	intron10	.	MIRAGE1
V	12019419	12023583	9.19e-05	7.07e-05	0.000113	1.602	0.6799	0.0006	0.0039	pkc-1	intron3	yes	inverted_repeat
V	12015584	12016127	3.03e-06	2.12e-06	3.95e-06	1.8677	0.9013	0.0109	0.0373	pkc-1	intron11	.	CELE1
V	12019419	12023583	9.19e-05	7.07e-05	0.000113	1.602	0.6799	0.0006	0.0039	pkc-1	intron3	yes	TC1A
X	9383562	9384225	1.74e-05	1.36e-05	2.11e-05	1.5524	0.6345	0.0069	0.0265	pkc-2	intron15	.
III	373817	376446	9.9e-06	7.49e-06	1.23e-05	1.6447	0.7178	0.0049	0.0206	pll-1	intron17	yes	CELE14B
III	373817	376446	9.9e-06	7.49e-06	1.23e-05	1.6447	0.7178	0.0049	0.0206	pll-1	intron17	yes	TIR23T5A_CE
IV	1290018	1291440	2.15e-06	2.84e-06	1.46e-06	0.5144	-0.959	0.0223	0.0659	plst-1	intron3	yes	inverted_repeat
IV	1290018	1291440	2.15e-06	2.84e-06	1.46e-06	0.5144	-0.959	0.0223	0.0659	plst-1	intron3	yes	tandem_repeat
I	2914110	2919516	1.11e-05	1.43e-05	7.87e-06	0.5497	-0.8633	0.0018	0.009	pme-1	intron5	yes	CELE42
I	2914110	2919516	1.11e-05	1.43e-05	7.87e-06	0.5497	-0.8633	0.0018	0.009	pme-1	intron5	yes	CERP3
I	2914110	2919516	1.11e-05	1.43e-05	7.87e-06	0.5497	-0.8633	0.0018	0.009	pme-1	intron5	yes	LR9A
I	2914110	2919516	1.11e-05	1.43e-05	7.87e-06	0.5497	-0.8633	0.0018	0.009	pme-1	intron5	yes	MINISAT1_CE
I	2914110	2919516	1.11e-05	1.43e-05	7.87e-06	0.5497	-0.8633	0.0018	0.009	pme-1	intron5	yes	PALTTAA1_CE
I	2914110	2919516	1.11e-05	1.43e-05	7.87e-06	0.5497	-0.8633	0.0018	0.009	pme-1	intron5	yes	PALTTAA3_CE
I	2914110	2919516	1.11e-05	1.43e-05	7.87e-06	0.5497	-0.8633	0.0018	0.009	pme-1	intron5	yes	TIR9TA1B_CE
IV	8748956	8749933	1.05e-05	8.51e-06	1.24e-05	1.4605	0.5464	0.0319	0.0858	pme-3	intron6	yes	PALTTAA1_CE
X	250803	251128	1.29e-05	5.77e-06	2.01e-05	3.4836	1.8006	0	0	pme-6	intron3	.	tandem_repeat
I	13004491	13011579	5.25e-06	7e-06	3.5e-06	0.4995	-1.0015	0.0015	0.0078	pmr-1	intron1	.	inverted_repeat
I	13004491	13011579	5.25e-06	7e-06	3.5e-06	0.4995	-1.0015	0.0015	0.0078	pmr-1	intron1	.	tandem_repeat
I	13004491	13011579	5.25e-06	7e-06	3.5e-06	0.4995	-1.0015	0.0015	0.0078	pmr-1	intron1	.	CELE14A
I	13004491	13011579	5.25e-06	7e-06	3.5e-06	0.4995	-1.0015	0.0015	0.0078	pmr-1	intron1	.	CELE14B
I	13011685	13012121	5.4e-06	3.46e-06	7.35e-06	2.1238	1.0867	0.0002	0.0013	pmr-1	intron2	.	CERP16
I	13011685	13012121	5.4e-06	3.46e-06	7.35e-06	2.1238	1.0867	0.0002	0.0013	pmr-1	intron2	.	HAT2_CB
I	13004491	13011579	5.25e-06	7e-06	3.5e-06	0.4995	-1.0015	0.0015	0.0078	pmr-1	intron1	.	HELITRON9D_CB
I	13011685	13012121	5.4e-06	3.46e-06	7.35e-06	2.1238	1.0867	0.0002	0.0013	pmr-1	intron2	.	MINISAT1_CE
I	13004491	13011579	5.25e-06	7e-06	3.5e-06	0.4995	-1.0015	0.0015	0.0078	pmr-1	intron1	.	PALTTAA1_CE
V	4632191	4634751	1.51e-05	1.17e-05	1.85e-05	1.5733	0.6538	0.0064	0.0252	pmt-2	intron4	.	CELE12A
V	4632191	4634751	1.51e-05	1.17e-05	1.85e-05	1.5733	0.6538	0.0064	0.0252	pmt-2	intron4	.	CELE12B
V	4632191	4634751	1.51e-05	1.17e-05	1.85e-05	1.5733	0.6538	0.0064	0.0252	pmt-2	intron4	.	CERP16
V	4632191	4634751	1.51e-05	1.17e-05	1.85e-05	1.5733	0.6538	0.0064	0.0252	pmt-2	intron4	.	CERP3
V	4632191	4634751	1.51e-05	1.17e-05	1.85e-05	1.5733	0.6538	0.0064	0.0252	pmt-2	intron4	.	LR9A
V	4632191	4634751	1.51e-05	1.17e-05	1.85e-05	1.5733	0.6538	0.0064	0.0252	pmt-2	intron4	.	MINISAT1_CE
I	6295319	6295908	3.11e-06	1.49e-06	4.72e-06	3.1638	1.6617	0	0.0001	pnk-1	intron2	yes	inverted_repeat
II	1137055	1140348	1.54e-06	2.2e-06	8.87e-07	0.4034	-1.3098	0.003	0.0138	pod-2	intron2	.	inverted_repeat
II	1137055	1140348	1.54e-06	2.2e-06	8.87e-07	0.4034	-1.3098	0.003	0.0138	pod-2	intron2	.	tandem_repeat
II	1145066	1145661	9.51e-06	7.2e-06	1.18e-05	1.6412	0.7148	0.0057	0.0229	pod-2	intron3	.	inverted_repeat
II	1143997	1144555	2.86e-06	1.14e-06	4.57e-06	4.0245	2.0088	0	0	pod-2	intron1	.	tandem_repeat
II	1145066	1145661	9.51e-06	7.2e-06	1.18e-05	1.6412	0.7148	0.0057	0.0229	pod-2	intron3	.	tandem_repeat
II	1137055	1140348	1.54e-06	2.2e-06	8.87e-07	0.4034	-1.3098	0.003	0.0138	pod-2	intron2	.	MARINER52_CB
III	1945264	1946059	4.13e-06	1.53e-06	6.72e-06	4.3918	2.1348	0	0	polh-1	intron8	yes	CEREP5
I	9382623	9387997	2.14e-05	1.77e-05	2.51e-05	1.4225	0.5085	0.0237	0.0692	ppfr-1	intron4	yes	inverted_repeat
I	9382623	9387997	2.14e-05	1.77e-05	2.51e-05	1.4225	0.5085	0.0237	0.0692	ppfr-1	intron4	yes	tandem_repeat
I	9370014	9370454	3.25e-06	2.39e-06	4.12e-06	1.7261	0.7875	0.0121	0.0405	ppfr-1	intron10	.	CELE2
I	9382623	9387997	2.14e-05	1.77e-05	2.51e-05	1.4225	0.5085	0.0237	0.0692	ppfr-1	intron4	yes	HAT3_CE
I	9382623	9387997	2.14e-05	1.77e-05	2.51e-05	1.4225	0.5085	0.0237	0.0692	ppfr-1	intron4	yes	LONGPAL3
I	9382623	9387997	2.14e-05	1.77e-05	2.51e-05	1.4225	0.5085	0.0237	0.0692	ppfr-1	intron4	yes	TC2
I	9382623	9387997	2.14e-05	1.77e-05	2.51e-05	1.4225	0.5085	0.0237	0.0692	ppfr-1	intron4	yes	TC4
III	2620601	2621964	4.29e-06	3.01e-06	5.58e-06	1.8509	0.8882	0.0053	0.0219	ppfr-4	intron2	yes	inverted_repeat
III	12348521	12350411	1.7e-06	7.56e-07	2.64e-06	3.4874	1.8022	0	0.0003	pph-4.1	intron4	.	CERP16
III	12348521	12350411	1.7e-06	7.56e-07	2.64e-06	3.4874	1.8022	0	0.0003	pph-4.1	intron4	.	CERP3
III	12348521	12350411	1.7e-06	7.56e-07	2.64e-06	3.4874	1.8022	0	0.0003	pph-4.1	intron4	.	LR9A
III	12348521	12350411	1.7e-06	7.56e-07	2.64e-06	3.4874	1.8022	0	0.0003	pph-4.1	intron4	.	MINISAT1_CE
III	12374524	12375478	8.42e-06	3.82e-06	1.3e-05	3.4061	1.7681	0	0	pph-4.2	intron3	yes	inverted_repeat
V	19197123	19198810	1.59e-05	1.97e-05	1.22e-05	0.6193	-0.6912	0.0056	0.0226	pph-5	intron7	yes	PAL5A_CE
III	2105002	2106014	6.08e-06	4.71e-06	7.45e-06	1.5806	0.6604	0.0248	0.0714	ppk-2	intron4	yes	PALTTAA2_CE
V	16364322	16365748	1.64e-06	1.06e-06	2.21e-06	2.097	1.0683	0.0118	0.0396	pptr-1	intron8	.	CELE2
X	12915454	12916088	3.43e-06	2.08e-06	4.78e-06	2.3027	1.2033	0.0003	0.0023	pqn-18	intron2	.
IV	6022274	6022927	9.97e-06	4.31e-06	1.56e-05	3.6262	1.8585	0	0	pqn-22	intron16	.
II	13455033	13460008	8.08e-06	9.88e-06	6.29e-06	0.6362	-0.6525	0.0284	0.0786	pqn-27	intron3	yes	CELE2
II	13455033	13460008	8.08e-06	9.88e-06	6.29e-06	0.6362	-0.6525	0.0284	0.0786	pqn-27	intron3	yes	CERP16
II	13455033	13460008	8.08e-06	9.88e-06	6.29e-06	0.6362	-0.6525	0.0284	0.0786	pqn-27	intron3	yes	CERP3
II	13451765	13453551	1.21e-05	9.48e-06	1.47e-05	1.5456	0.6282	0.0156	0.0494	pqn-27	intron6	yes	HAT1_CE
II	13455033	13460008	8.08e-06	9.88e-06	6.29e-06	0.6362	-0.6525	0.0284	0.0786	pqn-27	intron3	yes	LR9A
II	13455033	13460008	8.08e-06	9.88e-06	6.29e-06	0.6362	-0.6525	0.0284	0.0786	pqn-27	intron3	yes	MINISAT1_CE
II	13451765	13453551	1.21e-05	9.48e-06	1.47e-05	1.5456	0.6282	0.0156	0.0494	pqn-27	intron6	yes	PAL5A_CE
III	1938092	1939009	1.21e-05	1.57e-05	8.56e-06	0.5452	-0.8752	0.0011	0.0061	pqn-41	intron21	.	inverted_repeat
III	1914423	1915453	3.86e-06	2.44e-06	5.27e-06	2.1655	1.1147	0.0005	0.0033	pqn-41	intron10	.	CEREP5
III	1938092	1939009	1.21e-05	1.57e-05	8.56e-06	0.5452	-0.8752	0.0011	0.0061	pqn-41	intron21	.	CEREP5
III	1906914	1907792	5.46e-06	3.85e-06	7.06e-06	1.8329	0.8741	0.0057	0.0231	pqn-41	intron3	yes	CEREP5
III	1927941	1929096	2.02e-05	1.28e-05	2.76e-05	2.1514	1.1052	0	0	pqn-41	intron15	yes	CEREP5
III	1932366	1933188	2.67e-05	2.15e-05	3.18e-05	1.4812	0.5668	0.0101	0.0351	pqn-41	intron18	yes	CEREP5
III	1906914	1907792	5.46e-06	3.85e-06	7.06e-06	1.8329	0.8741	0.0057	0.0231	pqn-41	intron3	yes	HELITRONY1A_CE
III	1914423	1915453	3.86e-06	2.44e-06	5.27e-06	2.1655	1.1147	0.0005	0.0033	pqn-41	intron10	.	Sola3-2_CB
I	5375195	5376158	2.88e-06	3.92e-06	1.84e-06	0.4688	-1.093	0.0022	0.011	pqn-44	intron2	.
I	5376345	5377305	2.55e-06	3.3e-06	1.8e-06	0.546	-0.8729	0.0362	0.0951	pqn-44	intron1	.
I	381474	381793	7.21e-06	5.5e-06	8.91e-06	1.6193	0.6954	0.0147	0.0471	pqn-59	intron1	.
I	3270536	3273029	1.83e-06	2.46e-06	1.2e-06	0.4853	-1.043	0.016	0.0503	pqn-72	intron7	.	(TTAGGC)n
I	3270536	3273029	1.83e-06	2.46e-06	1.2e-06	0.4853	-1.043	0.016	0.0503	pqn-72	intron7	.	RCS5
III	12629206	12630271	5.6e-06	4.38e-06	6.82e-06	1.5587	0.6403	0.038	0.0989	pqn-80	intron4	yes	CERP3
III	12629206	12630271	5.6e-06	4.38e-06	6.82e-06	1.5587	0.6403	0.038	0.0989	pqn-80	intron4	yes	MINISAT1_CE
III	12626918	12628599	3.08e-05	2.31e-05	3.85e-05	1.6667	0.737	0.0008	0.005	pqn-80	intron3	yes	PAL5A_CE
III	1849505	1850354	4.79e-06	3.22e-06	6.36e-06	1.9755	0.9822	0.0012	0.0064	pqn-82	intron3	yes	inverted_repeat
III	13089249	13090315	1.14e-05	1.45e-05	8.28e-06	0.5731	-0.8032	0.004	0.0172	pqn-83	intron5	yes	inverted_repeat
III	13089249	13090693	1.16e-05	1.52e-05	8.02e-06	0.5284	-0.9202	0.001	0.0056	pqn-83	intron4	yes	inverted_repeat
II	242579	243235	5.2e-06	4.13e-06	6.28e-06	1.5211	0.6051	0.0351	0.0931	pqn-85	intron22	.	tandem_repeat
II	251050	251440	2.64e-06	1.82e-06	3.46e-06	1.9001	0.9261	0.0135	0.0445	pqn-85	intron8	.	tandem_repeat
II	244006	245055	8.69e-06	6.39e-06	1.1e-05	1.7199	0.7823	0.0024	0.0115	pqn-85	intron20	yes	PAL5A_CE
II	12218785	12219326	5.86e-06	3.98e-06	7.75e-06	1.9453	0.96	0.0005	0.0031	pqn-87	intron5	.	inverted_repeat
II	12220579	12221528	2.61e-05	1.51e-05	3.71e-05	2.4599	1.2986	0	0	pqn-87	intron1	.	inverted_repeat
II	12220579	12221528	2.61e-05	1.51e-05	3.71e-05	2.4599	1.2986	0	0	pqn-87	intron1	.	tandem_repeat
II	12217659	12218645	2.04e-05	1.69e-05	2.39e-05	1.4157	0.5015	0.0296	0.0812	pqn-87	intron6	yes	PALTTAA1_CE
V	20278894	20279719	6.11e-06	2.42e-06	9.81e-06	4.0614	2.022	0	0	pqn-94	intron1	.	inverted_repeat
I	12529249	12530058	8.78e-06	5.94e-06	1.16e-05	1.956	0.9679	0.0003	0.0019	pri-2	intron4	yes	inverted_repeat
V	20267726	20268728	2.38e-05	1.7e-05	3.07e-05	1.8027	0.8502	0.0001	0.0007	prmt-1	intron2	.	inverted_repeat
V	20267726	20268728	2.38e-05	1.7e-05	3.07e-05	1.8027	0.8502	0.0001	0.0007	prmt-1	intron2	.	tandem_repeat
V	19108250	19110698	8.07e-06	5.94e-06	1.02e-05	1.7137	0.7771	0.0043	0.0184	pro-3	intron5	yes	inverted_repeat
V	19108250	19110698	8.07e-06	5.94e-06	1.02e-05	1.7137	0.7771	0.0043	0.0184	pro-3	intron5	yes	tandem_repeat
V	19108250	19110698	8.07e-06	5.94e-06	1.02e-05	1.7137	0.7771	0.0043	0.0184	pro-3	intron5	yes	(TATAA)n
V	19108250	19110698	8.07e-06	5.94e-06	1.02e-05	1.7137	0.7771	0.0043	0.0184	pro-3	intron5	yes	(TTATA)n
V	19106880	19108028	7.18e-06	3.91e-06	1.04e-05	2.6755	1.4198	0	0	pro-3	intron6	.	HELITRON7_CB
V	19112541	19114288	2.86e-06	2.11e-06	3.61e-06	1.7081	0.7724	0.0198	0.0599	pro-3	intron3	.	HELITRON7_CB
V	19108250	19110698	8.07e-06	5.94e-06	1.02e-05	1.7137	0.7771	0.0043	0.0184	pro-3	intron5	yes	HELITRONY3_CE
V	19112541	19114288	2.86e-06	2.11e-06	3.61e-06	1.7081	0.7724	0.0198	0.0599	pro-3	intron3	.	HELITRONY4_CE
V	19112541	19114288	2.86e-06	2.11e-06	3.61e-06	1.7081	0.7724	0.0198	0.0599	pro-3	intron3	.	RCC9
V	19108250	19110698	8.07e-06	5.94e-06	1.02e-05	1.7137	0.7771	0.0043	0.0184	pro-3	intron5	yes	Tc3
V	20239977	20241228	5.13e-06	2.37e-06	7.89e-06	3.3333	1.7369	0	0	psa-1	intron5	.	inverted_repeat
V	20239977	20241228	5.13e-06	2.37e-06	7.89e-06	3.3333	1.7369	0	0	psa-1	intron5	.	tandem_repeat
III	5954348	5955047	2.99e-06	2.28e-06	3.7e-06	1.6217	0.6975	0.031	0.084	psf-1	intron5	.	inverted_repeat
IV	3206299	3209682	1.17e-05	1.6e-05	7.49e-06	0.4692	-1.0916	0.0001	0.0007	puf-4	intron2	.	tandem_repeat
III	5894086	5895200	4.71e-06	3.23e-06	6.19e-06	1.9129	0.9357	0.001	0.0058	pxl-1	intron4	.	inverted_repeat
III	5894086	5895504	7.89e-06	5.94e-06	9.85e-06	1.6578	0.7293	0.0055	0.0223	pxl-1	intron2	.	inverted_repeat
I	9174333	9174987	5.18e-06	3.12e-06	7.24e-06	2.3224	1.2156	0.0001	0.0005	pyk-1	intron1	.
V	12319045	12319907	1.57e-05	9.53e-06	2.19e-05	2.2996	1.2014	0	0	R04F11.2	intron2	.
II	4905919	4908802	2.8e-06	3.65e-06	1.96e-06	0.5359	-0.8999	0.0163	0.0511	R05F9.1	intron3	.
III	974713	976298	7.53e-06	1.01e-05	4.94e-06	0.4881	-1.0348	0.0008	0.0046	R06B10.2	intron3	yes	(GCCTAA)n
III	974713	976298	7.53e-06	1.01e-05	4.94e-06	0.4881	-1.0348	0.0008	0.0046	R06B10.2	intron3	yes	RCS5
III	974713	976298	7.53e-06	1.01e-05	4.94e-06	0.4881	-1.0348	0.0008	0.0046	R06B10.2	intron3	yes	TC4
I	11930826	11931324	9.78e-06	6.67e-06	1.29e-05	1.9315	0.9498	0.0003	0.0018	R06C1.4	intron1	.
IV	4451659	4457651	1.72e-06	2.44e-06	9.93e-07	0.4064	-1.2991	0.004	0.0173	R08C7.12	intron2	.	inverted_repeat
IV	4451659	4457651	1.72e-06	2.44e-06	9.93e-07	0.4064	-1.2991	0.004	0.0173	R08C7.12	intron2	.	tandem_repeat
IV	4451659	4457651	1.72e-06	2.44e-06	9.93e-07	0.4064	-1.2991	0.004	0.0173	R08C7.12	intron2	.	CELE1
IV	4451659	4457651	1.72e-06	2.44e-06	9.93e-07	0.4064	-1.2991	0.004	0.0173	R08C7.12	intron2	.	CERP16
IV	4451659	4457651	1.72e-06	2.44e-06	9.93e-07	0.4064	-1.2991	0.004	0.0173	R08C7.12	intron2	.	CERP3
IV	4451659	4457651	1.72e-06	2.44e-06	9.93e-07	0.4064	-1.2991	0.004	0.0173	R08C7.12	intron2	.	HAT1_CE
IV	4451659	4457651	1.72e-06	2.44e-06	9.93e-07	0.4064	-1.2991	0.004	0.0173	R08C7.12	intron2	.	HAT2_CB
IV	4451659	4457651	1.72e-06	2.44e-06	9.93e-07	0.4064	-1.2991	0.004	0.0173	R08C7.12	intron2	.	LR9A
IV	4451659	4457651	1.72e-06	2.44e-06	9.93e-07	0.4064	-1.2991	0.004	0.0173	R08C7.12	intron2	.	MINISAT1_CE
IV	4448829	4449443	3.16e-06	4.02e-06	2.3e-06	0.5723	-0.8052	0.0316	0.0851	R08C7.2	intron5	.	CELE2
V	13964584	13964922	8.09e-06	4.03e-06	1.22e-05	3.0179	1.5936	0	0	R10D12.13	intron9	.
V	13964584	13964916	8.09e-06	4.03e-06	1.22e-05	3.0179	1.5936	0	0	R10D12.14	intron4	.
V	12730188	12730582	3.84e-06	2.42e-06	5.26e-06	2.1709	1.1183	0.0009	0.0052	R11D1.10	intron4	.	CELE7
III	7223417	7224016	1.9e-06	1.21e-06	2.58e-06	2.13	1.0908	0.0143	0.0461	R151.7	intron9	.	CELE2
V	12972092	12972760	3.89e-05	2.33e-05	5.46e-05	2.3467	1.2306	0	0	R186.7	intron4	.
V	12972092	12972760	3.89e-05	2.33e-05	5.46e-05	2.3467	1.2306	0	0	R186.7	intron4	.	CERP2
V	12972092	12972760	3.89e-05	2.33e-05	5.46e-05	2.3467	1.2306	0	0	R186.7	intron4	.	PALTTAA3_CE
V	11920941	11923318	6.45e-06	4.89e-06	8e-06	1.6347	0.709	0.0102	0.0353	R31.2	intron5	.
V	11923451	11923717	2.96e-06	1.84e-06	4.07e-06	2.2073	1.1423	0.001	0.0059	R31.2	intron6	.
III	11306925	11308470	1.08e-05	8.38e-06	1.33e-05	1.5826	0.6623	0.0068	0.0265	rab-35	intron4	yes	inverted_repeat
III	11306925	11308470	1.08e-05	8.38e-06	1.33e-05	1.5826	0.6623	0.0068	0.0265	rab-35	intron4	yes	PALTTAA1_CE
IV	8897977	8898302	4.25e-06	2.78e-06	5.71e-06	2.0535	1.0381	0.0017	0.0087	rad-26	intron6	.	CERP2
IV	8918185	8918586	6.52e-06	4.89e-06	8.16e-06	1.6691	0.7391	0.0098	0.0346	rap-1	intron2	.	CELE2
III	1575164	1576072	4.22e-06	1.82e-06	6.61e-06	3.6244	1.8577	0	0	rep-1	intron9	yes	HELITRONY1A_CE
III	1570432	1571415	2.24e-06	1.49e-06	3e-06	2.0149	1.0107	0.0168	0.0524	rep-1	intron1	.	PALTTAA2_CE
V	14836403	14838066	5.06e-06	3.86e-06	6.26e-06	1.624	0.6995	0.036	0.0948	ret-1	intron4	.	inverted_repeat
V	1374164	1374860	2.59e-05	3.05e-05	2.12e-05	0.695	-0.525	0.0286	0.0791	rga-4	intron7	yes	CELE1
V	1381698	1382124	4.58e-06	3.29e-06	5.87e-06	1.7829	0.8343	0.0048	0.0202	rga-4	intron2	.	CELE42
V	1375480	1376601	3.76e-05	5.08e-05	2.44e-05	0.4807	-1.0568	0	0.0001	rga-4	intron6	yes	CELE46B
V	1375480	1376601	3.76e-05	5.08e-05	2.44e-05	0.4807	-1.0568	0	0.0001	rga-4	intron6	yes	PALTTAA1_CE
X	3552914	3556426	2.01e-06	2.72e-06	1.3e-06	0.4782	-1.0645	0.0137	0.0449	rgs-7	intron11	.
V	10262384	10270187	5.22e-06	3.91e-06	6.53e-06	1.6713	0.741	0.017	0.053	ric-4	intron1	.	HELITRONY1A_CE
IV	2647260	2648543	3.19e-06	1.94e-06	4.44e-06	2.2855	1.1925	0.0002	0.0018	ric-8	intron8	yes	PALTTTAAA1
II	13115077	13116050	6.25e-06	3.89e-06	8.6e-06	2.2076	1.1424	0	0.0004	rict-1	intron3	yes	CELE1
II	13110254	13111151	5.61e-06	2.79e-06	8.43e-06	3.0222	1.5956	0	0	rict-1	intron9	.	CELE14A
II	13115077	13116050	6.25e-06	3.89e-06	8.6e-06	2.2076	1.1424	0	0.0004	rict-1	intron3	yes	HELITRON7_CB
II	13115077	13116050	6.25e-06	3.89e-06	8.6e-06	2.2076	1.1424	0	0.0004	rict-1	intron3	yes	MINISAT2_CB
IV	7995527	7995969	2.84e-06	1.96e-06	3.72e-06	1.8937	0.9212	0.0097	0.0343	rig-4	intron9	.
II	4801773	4808282	2.78e-05	3.53e-05	2.03e-05	0.5747	-0.799	0.0009	0.0053	rig-6	intron5	.	inverted_repeat
II	4801977	4805372	2.13e-05	2.63e-05	1.62e-05	0.6167	-0.6974	0.005	0.0207	rig-6	intron1	.	inverted_repeat
II	4801773	4808282	2.78e-05	3.53e-05	2.03e-05	0.5747	-0.799	0.0009	0.0053	rig-6	intron5	.	tandem_repeat
II	4801977	4805372	2.13e-05	2.63e-05	1.62e-05	0.6167	-0.6974	0.005	0.0207	rig-6	intron1	.	tandem_repeat
I	7691341	7693117	2.64e-06	1.64e-06	3.63e-06	2.2052	1.1409	0.0012	0.0066	rlbp-1	intron6	.	CELE46A
III	10940835	10941556	5.4e-06	3.52e-06	7.28e-06	2.0702	1.0498	0.0004	0.0028	rle-1	intron6	yes	CELE1
III	9759069	9759458	2.1e-05	1.32e-05	2.87e-05	2.1755	1.1213	0	0	rmd-1	intron2	.	inverted_repeat
V	6211134	6214808	4.98e-06	6.26e-06	3.7e-06	0.591	-0.7587	0.0205	0.0617	rme-1	intron2	.	T-rich
V	6211921	6214809	4.49e-06	5.62e-06	3.36e-06	0.5982	-0.7414	0.0254	0.0724	rme-1	intron1	.	T-rich
III	10755883	10756604	4.33e-06	2.4e-06	6.26e-06	2.6052	1.3814	0	0.0002	rnf-113	intron2	.	tandem_repeat
III	4406661	4406967	6.17e-06	4.75e-06	7.59e-06	1.5987	0.6769	0.0157	0.0494	rnp-4	intron2	.	HELITRONY2_CE
IV	17010984	17012550	7.71e-06	5.92e-06	9.5e-06	1.6049	0.6825	0.0171	0.0531	rom-4	intron11	yes	CELE14B
IV	17010984	17012550	7.71e-06	5.92e-06	9.5e-06	1.6049	0.6825	0.0171	0.0531	rom-4	intron11	yes	CELE4
IV	17010984	17012550	7.71e-06	5.92e-06	9.5e-06	1.6049	0.6825	0.0171	0.0531	rom-4	intron11	yes	CELE42
IV	17010984	17012550	7.71e-06	5.92e-06	9.5e-06	1.6049	0.6825	0.0171	0.0531	rom-4	intron11	yes	IR4
I	13653254	13653578	2.83e-05	1.63e-05	4.03e-05	2.4732	1.3064	0	0	rpl-31	intron1	.
V	15512321	15512592	1.33e-05	8.25e-06	1.83e-05	2.2227	1.1523	0	0.0001	rpl-38	intron1	.
V	8809469	8811169	2.54e-05	3.21e-05	1.86e-05	0.5809	-0.7837	0.0011	0.0063	rpm-1	intron8	yes	TC5A
IV	13534612	13537327	1.74e-05	1.43e-05	2.06e-05	1.4395	0.5256	0.024	0.0697	rsd-2	intron6	yes	HAT1_CE
IV	13534612	13537327	1.74e-05	1.43e-05	2.06e-05	1.4395	0.5256	0.024	0.0697	rsd-2	intron6	yes	PALTTTAAA1
IV	13534612	13537327	1.74e-05	1.43e-05	2.06e-05	1.4395	0.5256	0.024	0.0697	rsd-2	intron6	yes	PALTTTAAA3
X	11798555	11799395	7.75e-06	3.04e-06	1.24e-05	4.0941	2.0336	0	0	rsd-3	intron1	.
I	8577169	8577808	2.89e-06	2.21e-06	3.58e-06	1.6191	0.6952	0.0294	0.081	rskn-1	intron1	.	tandem_repeat
III	11246320	11246751	2.57e-06	1.49e-06	3.65e-06	2.4476	1.2914	0.0003	0.0024	rsks-1	intron2	.
III	11246911	11247918	4.64e-06	3.05e-06	6.23e-06	2.0417	1.0298	0.0007	0.0043	rsks-1	intron3	.	inverted_repeat
II	6490628	6490954	3.78e-06	2.47e-06	5.09e-06	2.064	1.0454	0.0009	0.0052	rsp-5	intron2	.
IV	7790386	7790824	1.36e-05	9.28e-06	1.79e-05	1.9301	0.9487	0.0001	0.0011	rsp-6	intron3	.
III	11826827	11828624	1.7e-05	1.34e-05	2.07e-05	1.5434	0.6261	0.0079	0.0292	rsp-8	intron2	yes	PAL5A_CE
I	11180561	11181643	4.37e-06	2.28e-06	6.47e-06	2.8414	1.5066	0	0.0001	rsr-1	intron2	.	inverted_repeat
I	11180561	11181643	4.37e-06	2.28e-06	6.47e-06	2.8414	1.5066	0	0.0001	rsr-1	intron2	.	tandem_repeat
II	12226513	12226952	2.65e-06	1.92e-06	3.39e-06	1.7693	0.8232	0.0136	0.0447	rsr-2	intron2	.	inverted_repeat
X	11967339	11969586	3.91e-05	2.85e-05	4.98e-05	1.7457	0.8038	0.0001	0.0011	sams-1	intron4	.	PAL8C_1
IV	8074294	8074848	2.92e-06	1.98e-06	3.85e-06	1.9478	0.9619	0.0073	0.0278	sax-7	intron4	.
III	12454950	12455245	3.93e-06	2.42e-06	5.44e-06	2.2464	1.1676	0.0003	0.0024	scav-3	intron3	yes	CELE1
X	12509151	12513883	4.98e-06	6.2e-06	3.76e-06	0.6067	-0.7208	0.0229	0.0672	scd-1	intron1	.	tandem_repeat
X	12509151	12513883	4.98e-06	6.2e-06	3.76e-06	0.6067	-0.7208	0.0229	0.0672	scd-1	intron1	.	GA-rich
I	1863221	1865399	1.19e-05	9.71e-06	1.42e-05	1.4582	0.5442	0.0348	0.0925	scm-1	intron4	yes	inverted_repeat
I	1863221	1865399	1.19e-05	9.71e-06	1.42e-05	1.4582	0.5442	0.0348	0.0925	scm-1	intron4	yes	tandem_repeat
I	1863221	1865399	1.19e-05	9.71e-06	1.42e-05	1.4582	0.5442	0.0348	0.0925	scm-1	intron4	yes	CELE1
I	1863221	1865399	1.19e-05	9.71e-06	1.42e-05	1.4582	0.5442	0.0348	0.0925	scm-1	intron4	yes	PALTTTAAA1
I	10087982	10088376	4.5e-06	2.84e-06	6.16e-06	2.167	1.1157	0.0002	0.0013	scpl-1	intron6	.
I	10100750	10101893	5.48e-06	4.09e-06	6.86e-06	1.676	0.745	0.0136	0.0447	scpl-1	intron1	.	inverted_repeat
I	10100750	10101893	5.48e-06	4.09e-06	6.86e-06	1.676	0.745	0.0136	0.0447	scpl-1	intron1	.	tandem_repeat
I	10087026	10087377	1.06e-05	6.82e-06	1.44e-05	2.1184	1.083	0.0001	0.0006	scpl-1	intron8	.
I	10089962	10091414	8.72e-06	5e-06	1.24e-05	2.4877	1.3148	0	0	scpl-1	intron4	.	inverted_repeat
I	10089962	10091414	8.72e-06	5e-06	1.24e-05	2.4877	1.3148	0	0	scpl-1	intron4	.	tandem_repeat
III	4603171	4604398	4.4e-06	5.92e-06	2.87e-06	0.4841	-1.0465	0.007	0.0268	sel-2	intron21	.	CELE2
III	4574774	4575276	2.43e-05	1.46e-05	3.4e-05	2.3312	1.2211	0	0	sel-5	intron11	.
III	3618516	3627047	4.79e-06	5.91e-06	3.67e-06	0.6209	-0.6875	0.0276	0.0769	sel-8	intron1	.	(CATA)n
III	3617297	3618407	8.99e-06	4.91e-06	1.31e-05	2.6603	1.4116	0	0	sel-8	intron2	.	CELE1
III	3618516	3627047	4.79e-06	5.91e-06	3.67e-06	0.6209	-0.6875	0.0276	0.0769	sel-8	intron1	.	CELE14B
III	3618516	3627047	4.79e-06	5.91e-06	3.67e-06	0.6209	-0.6875	0.0276	0.0769	sel-8	intron1	.	CERP16
III	3618516	3627047	4.79e-06	5.91e-06	3.67e-06	0.6209	-0.6875	0.0276	0.0769	sel-8	intron1	.	CERP3
III	3618516	3627047	4.79e-06	5.91e-06	3.67e-06	0.6209	-0.6875	0.0276	0.0769	sel-8	intron1	.	LR9A
III	3618516	3627047	4.79e-06	5.91e-06	3.67e-06	0.6209	-0.6875	0.0276	0.0769	sel-8	intron1	.	MINISAT1_CE
III	3618516	3627047	4.79e-06	5.91e-06	3.67e-06	0.6209	-0.6875	0.0276	0.0769	sel-8	intron1	.	TIR9TA1B_CE
III	13289785	13290930	6.69e-06	3.85e-06	9.53e-06	2.4727	1.3061	0	0.0001	set-25	intron3	yes	PALTTTAAA2
III	2701230	2702082	1.51e-06	2.2e-06	8.25e-07	0.375	-1.4152	0.0059	0.0236	set-27	intron2	.	inverted_repeat
III	2701230	2702082	1.51e-06	2.2e-06	8.25e-07	0.375	-1.4152	0.0059	0.0236	set-27	intron2	.	tandem_repeat
IV	6330002	6330372	1.45e-05	1.1e-05	1.79e-05	1.6316	0.7062	0.003	0.0138	seu-1	intron2	.
IV	17108849	17109888	3.22e-06	4.09e-06	2.34e-06	0.571	-0.8085	0.0263	0.0741	sfa-1	intron2	.	inverted_repeat
IV	17108849	17109888	3.22e-06	4.09e-06	2.34e-06	0.571	-0.8085	0.0263	0.0741	sfa-1	intron2	.	tandem_repeat
IV	17104844	17105549	4.89e-06	3.59e-06	6.19e-06	1.7253	0.7869	0.0053	0.0219	sfa-1	intron7	.	MINISAT3_CB
II	9758320	9765366	1.67e-06	2.28e-06	1.06e-06	0.4633	-1.1099	0.0092	0.033	shk-1	intron1	.
I	8420622	8420947	3.1e-06	2.06e-06	4.14e-06	2.0137	1.0099	0.0027	0.0126	sin-3	intron7	.	PAL3A_CE
IV	10364905	10365358	2.16e-06	3.01e-06	1.32e-06	0.4385	-1.1893	0.0072	0.0274	sir-2.1	intron4	.	PALTTAA3_CE
IV	5655898	5660244	5.06e-06	6.28e-06	3.85e-06	0.6135	-0.7049	0.0171	0.0532	skn-1	intron1	.	CELE7
V	18094377	18097863	1.47e-05	1.04e-05	1.9e-05	1.8147	0.8597	0.0003	0.002	slr-2	intron8	yes	PALTTTAAA3
I	5183276	5184590	2.66e-06	1.62e-06	3.69e-06	2.2738	1.1851	0.0011	0.006	slx-1	intron2	.	CELE2
V	11901352	11901976	4.63e-06	3.4e-06	5.86e-06	1.7212	0.7834	0.0072	0.0275	sma-1	intron2	.
V	11915341	11915697	1.86e-06	2.67e-06	1.05e-06	0.3937	-1.3449	0.0027	0.0126	sma-1	intron15	.
III	11300166	11300610	3.48e-06	1.17e-06	5.79e-06	4.9335	2.3026	0	0	smc-3	intron13	.	inverted_repeat
III	11296574	11297344	4.19e-06	3.08e-06	5.3e-06	1.7184	0.781	0.022	0.0651	smc-3	intron9	.	inverted_repeat
III	11301325	11302616	4.2e-06	2.18e-06	6.23e-06	2.858	1.515	0	0.0001	smc-3	intron15	yes	inverted_repeat
III	11301325	11302616	4.2e-06	2.18e-06	6.23e-06	2.858	1.515	0	0.0001	smc-3	intron15	yes	tandem_repeat
II	5063735	5064644	8.65e-06	1.29e-05	4.45e-06	0.3458	-1.5322	0	0	smc-5	intron6	.	CELE7
II	5063735	5064644	8.65e-06	1.29e-05	4.45e-06	0.3458	-1.5322	0	0	smc-5	intron6	.	HAT1_CE
I	1183183	1184853	3.33e-06	4.69e-06	1.98e-06	0.4211	-1.2479	0.0006	0.004	smg-2	intron6	yes	CELE42
I	1183183	1184853	3.33e-06	4.69e-06	1.98e-06	0.4211	-1.2479	0.0006	0.004	smg-2	intron6	yes	PALTTAA3_CE
I	1183183	1184853	3.33e-06	4.69e-06	1.98e-06	0.4211	-1.2479	0.0006	0.004	smg-2	intron6	yes	PALTTTAAA1
IV	6365840	6368118	3.78e-06	2.75e-06	4.8e-06	1.7465	0.8045	0.0192	0.0583	smg-3	intron12	.
III	2476195	2476665	4e-05	3.26e-05	4.74e-05	1.4523	0.5383	0.0144	0.0465	smg-6	intron3	.
III	2485000	2485559	1.23e-05	7.1e-06	1.76e-05	2.4709	1.305	0	0	smg-6	intron17	.	CEREP5
I	7920960	7921239	3.88e-06	1.72e-06	6.04e-06	3.5057	1.8097	0	0	smgl-1	intron10	.
IV	3728351	3729045	1.81e-06	1.17e-06	2.46e-06	2.0998	1.0702	0.0278	0.0775	smgl-2	intron4	.
IV	3730583	3731176	2.98e-06	1.99e-06	3.96e-06	1.9927	0.9948	0.0084	0.0307	smgl-2	intron6	.	inverted_repeat
IV	3729331	3730164	8.97e-06	1.09e-05	7.09e-06	0.6523	-0.6164	0.03	0.0819	smgl-2	intron5	.	PAL5A_CE
I	3668743	3669060	3.46e-06	1.66e-06	5.25e-06	3.1705	1.6647	0	0.0001	smp-2	intron6	.	HELITRONY1A_CE
III	1143817	1144840	1.88e-05	8.11e-06	2.96e-05	3.6462	1.8664	0	0	smr-1	intron4	.	CEREP5
IV	11496341	11498060	3.88e-06	2.63e-06	5.13e-06	1.9487	0.9625	0.003	0.0137	sms-1	intron1	.	IR4
IV	11496341	11498060	3.88e-06	2.63e-06	5.13e-06	1.9487	0.9625	0.003	0.0137	sms-1	intron1	.	RC123
II	3488675	3489873	5.48e-06	3.07e-06	7.89e-06	2.5731	1.3635	0	0	smu-2	intron6	.	CELE7
III	1521929	1523143	6.62e-06	8.98e-06	4.27e-06	0.4752	-1.0734	0.0005	0.003	snf-6	intron9	yes	inverted_repeat
III	1521929	1523143	6.62e-06	8.98e-06	4.27e-06	0.4752	-1.0734	0.0005	0.003	snf-6	intron9	yes	tandem_repeat
III	1521929	1523143	6.62e-06	8.98e-06	4.27e-06	0.4752	-1.0734	0.0005	0.003	snf-6	intron9	yes	CEREP5
III	1529987	1531763	6.65e-06	9.56e-06	3.74e-06	0.391	-1.3547	0	0.0001	snf-6	intron3	yes	CEREP5
III	4406656	4406967	6.17e-06	4.75e-06	7.59e-06	1.5987	0.6769	0.0157	0.0494	snfc-5	intron5	.	HELITRONY2_CE
V	1402766	1406861	5.02e-06	6.79e-06	3.26e-06	0.4797	-1.0599	0.0007	0.0045	snt-5	intron2	yes	CELE14A
V	1402766	1406861	5.02e-06	6.79e-06	3.26e-06	0.4797	-1.0599	0.0007	0.0045	snt-5	intron2	yes	CELE46A
V	1402766	1406861	5.02e-06	6.79e-06	3.26e-06	0.4797	-1.0599	0.0007	0.0045	snt-5	intron2	yes	CELE7
V	1402766	1406861	5.02e-06	6.79e-06	3.26e-06	0.4797	-1.0599	0.0007	0.0045	snt-5	intron2	yes	HELITRONY1A_CE
V	1402766	1406861	5.02e-06	6.79e-06	3.26e-06	0.4797	-1.0599	0.0007	0.0045	snt-5	intron2	yes	HELITRONY4_CE
V	1402766	1406861	5.02e-06	6.79e-06	3.26e-06	0.4797	-1.0599	0.0007	0.0045	snt-5	intron2	yes	RC123
V	17973162	17974710	9.79e-06	1.29e-05	6.72e-06	0.5224	-0.9369	0.0008	0.0046	snx-6	intron6	yes	CELE46B
V	17970281	17971375	1.29e-05	9.07e-06	1.68e-05	1.8519	0.889	0.0003	0.002	snx-6	intron8	yes	PAL5A_CE
V	17971556	17973039	1.38e-05	1.09e-05	1.66e-05	1.5239	0.6077	0.0085	0.031	snx-6	intron7	yes	PALTTAA1_CE
I	2764401	2765093	8.67e-06	6.63e-06	1.07e-05	1.6182	0.6944	0.0129	0.0427	sop-3	intron11	yes	CELE1
III	11057297	11057820	6.8e-06	3.75e-06	9.85e-06	2.6284	1.3942	0	0	spat-2	intron3	.	inverted_repeat
III	11057297	11057820	6.8e-06	3.75e-06	9.85e-06	2.6284	1.3942	0	0	spat-2	intron3	.	tandem_repeat
X	3125734	3126710	1.19e-05	9e-06	1.48e-05	1.6454	0.7184	0.0039	0.017	spc-1	intron2	.
I	3469669	3470583	2.67e-06	1.71e-06	3.63e-06	2.1203	1.0843	0.0044	0.0188	spg-7	intron5	yes	inverted_repeat
I	3469669	3470583	2.67e-06	1.71e-06	3.63e-06	2.1203	1.0843	0.0044	0.0188	spg-7	intron5	yes	tandem_repeat
III	9456633	9457120	2.31e-05	1.09e-05	3.53e-05	3.2521	1.7014	0	0	spk-1	intron1	.
III	9460140	9460433	9.76e-06	7.64e-06	1.19e-05	1.5558	0.6376	0.0171	0.0531	spk-1	intron6	.
III	9460611	9460981	1.08e-05	8.65e-06	1.3e-05	1.5038	0.5886	0.027	0.0754	spk-1	intron7	.
I	13365596	13366649	1.12e-05	7.25e-06	1.52e-05	2.1015	1.0714	0	0.0002	sptf-3	intron1	.	inverted_repeat
I	13362806	13364102	4.74e-06	3.29e-06	6.18e-06	1.8772	0.9086	0.003	0.0136	sptf-3	intron3	yes	inverted_repeat
I	13365596	13366649	1.12e-05	7.25e-06	1.52e-05	2.1015	1.0714	0	0.0002	sptf-3	intron1	.	tandem_repeat
I	13362806	13364102	4.74e-06	3.29e-06	6.18e-06	1.8772	0.9086	0.003	0.0136	sptf-3	intron3	yes	tandem_repeat
V	8018058	8019244	7.69e-06	3.54e-06	1.18e-05	3.3456	1.7423	0	0	sptl-2	intron1	.	CELE12A
V	953095	954536	2e-05	1.57e-05	2.44e-05	1.5566	0.6384	0.0073	0.0276	sqv-6	intron5	yes	PAL5A_CE
I	1574494	1577388	2.51e-05	2.99e-05	2.04e-05	0.6824	-0.5513	0.0204	0.0614	src-1	intron5	yes	inverted_repeat
I	1574494	1577388	2.51e-05	2.99e-05	2.04e-05	0.6824	-0.5513	0.0204	0.0614	src-1	intron5	yes	tandem_repeat
I	1574494	1577388	2.51e-05	2.99e-05	2.04e-05	0.6824	-0.5513	0.0204	0.0614	src-1	intron5	yes	CERP3
I	1574494	1577388	2.51e-05	2.99e-05	2.04e-05	0.6824	-0.5513	0.0204	0.0614	src-1	intron5	yes	HELITRON1_CE
I	1574494	1577388	2.51e-05	2.99e-05	2.04e-05	0.6824	-0.5513	0.0204	0.0614	src-1	intron5	yes	IR4
I	1574494	1577388	2.51e-05	2.99e-05	2.04e-05	0.6824	-0.5513	0.0204	0.0614	src-1	intron5	yes	PALTTAA1_CE
I	1574494	1577388	2.51e-05	2.99e-05	2.04e-05	0.6824	-0.5513	0.0204	0.0614	src-1	intron5	yes	PALTTTAAA1
V	19966224	19972052	1.66e-05	1.24e-05	2.09e-05	1.6854	0.7531	0.0006	0.0036	srh-171	intron2	yes	(CATATA)n
V	19966224	19972052	1.66e-05	1.24e-05	2.09e-05	1.6854	0.7531	0.0006	0.0036	srh-171	intron2	yes	TC2
V	19966224	19972052	1.66e-05	1.24e-05	2.09e-05	1.6854	0.7531	0.0006	0.0036	srh-171	intron2	yes	Tc3
V	728378	733352	3.08e-06	4.27e-06	1.88e-06	0.4412	-1.1804	0.0015	0.0081	srh-2	intron1	.	CELE45
V	728378	733352	3.08e-06	4.27e-06	1.88e-06	0.4412	-1.1804	0.0015	0.0081	srh-2	intron1	.	CELE46A
III	12740131	12741721	2.23e-06	1.68e-06	2.77e-06	1.648	0.7207	0.0348	0.0925	ssl-1	intron15	.	inverted_repeat
III	12740131	12741721	2.23e-06	1.68e-06	2.77e-06	1.648	0.7207	0.0348	0.0925	ssl-1	intron15	.	tandem_repeat
III	12715799	12717905	3.7e-05	3.04e-05	4.35e-05	1.4284	0.5144	0.0189	0.0579	ssl-1	intron3	yes	CEMUDR1
III	12734222	12735146	5.12e-06	3.29e-06	6.96e-06	2.1188	1.0832	0.0003	0.0019	ssl-1	intron12	.	CERP3
III	12734222	12735146	5.12e-06	3.29e-06	6.96e-06	2.1188	1.0832	0.0003	0.0019	ssl-1	intron12	.	LR9A
III	12734222	12735146	5.12e-06	3.29e-06	6.96e-06	2.1188	1.0832	0.0003	0.0019	ssl-1	intron12	.	MINISAT1_CE
III	12735658	12737569	2.36e-05	2.97e-05	1.75e-05	0.5878	-0.7665	0.0025	0.012	ssl-1	intron13	yes	PAL3A_CE
III	12715799	12717905	3.7e-05	3.04e-05	4.35e-05	1.4284	0.5144	0.0189	0.0579	ssl-1	intron3	yes	PAL5A_CE
III	12735658	12737569	2.36e-05	2.97e-05	1.75e-05	0.5878	-0.7665	0.0025	0.012	ssl-1	intron13	yes	PAL5A_CE
III	12715799	12717905	3.7e-05	3.04e-05	4.35e-05	1.4284	0.5144	0.0189	0.0579	ssl-1	intron3	yes	PALTTAA3_CE
III	12735658	12737569	2.36e-05	2.97e-05	1.75e-05	0.5878	-0.7665	0.0025	0.012	ssl-1	intron13	yes	PALTTTAAA2
III	414036	416946	1.72e-05	1.25e-05	2.19e-05	1.7443	0.8027	0.0003	0.0022	stim-1	intron4	.	tandem_repeat
III	414036	416946	1.72e-05	1.25e-05	2.19e-05	1.7443	0.8027	0.0003	0.0022	stim-1	intron4	.	HELITRON1_CE
III	414036	416946	1.72e-05	1.25e-05	2.19e-05	1.7443	0.8027	0.0003	0.0022	stim-1	intron4	.	HELITRON2_CE
III	414036	416946	1.72e-05	1.25e-05	2.19e-05	1.7443	0.8027	0.0003	0.0022	stim-1	intron4	.	HELITRONY1A_CE
III	412270	413877	9.57e-06	7.26e-06	1.19e-05	1.6353	0.7095	0.0078	0.0289	stim-1	intron5	yes	PAL5A_CE
III	414036	416946	1.72e-05	1.25e-05	2.19e-05	1.7443	0.8027	0.0003	0.0022	stim-1	intron4	.	RC123
III	11521410	11522947	9.06e-06	1.19e-05	6.22e-06	0.5218	-0.9386	0.0009	0.005	such-1	intron3	yes	inverted_repeat
V	4568516	4569420	8.47e-06	3.61e-06	1.33e-05	3.6912	1.8841	0	0	sut-2	intron3	yes	CELE1
V	4568516	4569420	8.47e-06	3.61e-06	1.33e-05	3.6912	1.8841	0	0	sut-2	intron3	yes	PALTTAA1_CE
IV	7776546	7776899	7.34e-06	4.6e-06	1.01e-05	2.1882	1.1298	0.0001	0.0007	swd-2.1	intron3	.	CEMUDR1
II	8717474	8718338	3.17e-06	2.28e-06	4.05e-06	1.7792	0.8312	0.0243	0.0703	T01B7.5	intron4	.
II	10241863	10242353	2.97e-06	1.93e-06	4.02e-06	2.0877	1.0619	0.0012	0.0064	T01E8.6	intron1	.	inverted_repeat
II	7090015	7091924	4.81e-06	6.11e-06	3.52e-06	0.5762	-0.7955	0.0106	0.0364	T02G5.14	intron1	.
II	710206	711493	7.63e-06	5.68e-06	9.59e-06	1.6872	0.7546	0.0082	0.0302	T02H6.1	intron4	.	HELITRON2_CE
II	710206	711493	7.63e-06	5.68e-06	9.59e-06	1.6872	0.7546	0.0082	0.0302	T02H6.1	intron4	.	RC123
I	3860587	3861962	1.88e-05	2.3e-05	1.47e-05	0.6393	-0.6455	0.0094	0.0335	T03F1.8	intron1	yes	CELE2
IV	10058479	10058960	7.35e-06	3.33e-06	1.14e-05	3.4163	1.7724	0	0	T04B2.5	intron2	.
IV	6884314	6885309	1.29e-05	6.51e-06	1.93e-05	2.9587	1.565	0	0	T05A12.3	intron10	.	MARINCE1
II	2715150	2717258	4.89e-05	2.15e-05	7.63e-05	3.5542	1.8295	0	0	T05A8.3	intron1	.	(GCCTAA)n
II	2715150	2717258	4.89e-05	2.15e-05	7.63e-05	3.5542	1.8295	0	0	T05A8.3	intron1	.	PALTA5_CE
IV	11119763	11120610	6.9e-05	5.6e-05	8.19e-05	1.4622	0.5481	0.0082	0.03	T05E11.3	intron2	.
V	6422350	6422700	5.97e-06	4.34e-06	7.59e-06	1.7511	0.8083	0.0059	0.0236	T05H4.10	intron7	.	CELE7
V	9931368	9931767	2.89e-06	1.84e-06	3.93e-06	2.1358	1.0948	0.0018	0.0094	T07C12.14	intron2	.
X	2435190	2438904	2.01e-06	1.49e-06	2.54e-06	1.7034	0.7684	0.0333	0.0892	T07D1.2	intron2	.	CELE46A
X	2435190	2438904	2.01e-06	1.49e-06	2.54e-06	1.7034	0.7684	0.0333	0.0892	T07D1.2	intron2	.	CELE46B
I	6154146	6155421	1.63e-06	2.22e-06	1.04e-06	0.4687	-1.0932	0.0238	0.0694	T09B4.5	intron1	.	tandem_repeat
V	13174676	13175039	3.14e-06	2.18e-06	4.09e-06	1.8762	0.9078	0.0041	0.0179	T09E8.1	intron8	.
V	13156110	13162300	1.11e-05	1.41e-05	8.16e-06	0.5797	-0.7867	0.0058	0.0234	T09E8.1	intron2	.	Mariner28_CB
V	13156828	13162300	9.47e-06	1.24e-05	6.52e-06	0.5254	-0.9285	0.0016	0.0083	T09E8.1	intron1	.	Mariner28_CB
I	6931512	6934171	5.61e-06	7.55e-06	3.67e-06	0.4863	-1.0401	0.0011	0.006	T10B11.2	intron2	yes	HELITRONY1A_CE
I	6931512	6934171	5.61e-06	7.55e-06	3.67e-06	0.4863	-1.0401	0.0011	0.006	T10B11.2	intron2	yes	PALTA3_CE
V	1867100	1867799	2.1e-05	1.4e-05	2.8e-05	1.997	0.9978	0	0.0002	T10B5.3	intron3	.	CELE7
IV	10842312	10842622	6.99e-06	3.56e-06	1.04e-05	2.9329	1.5523	0	0	T11G6.5	intron1	.
IV	5554368	5558233	4.49e-05	3.48e-05	5.49e-05	1.5773	0.6575	0.0048	0.0202	T12E12.1	intron7	yes	CELE7
IV	12034429	12034737	2.97e-06	2.25e-06	3.7e-06	1.6399	0.7136	0.0267	0.075	T12G3.1	intron1	.	CELE2
II	8497585	8499610	3.65e-06	2.66e-06	4.64e-06	1.743	0.8016	0.0124	0.0414	T13H5.1	intron1	.
III	5296572	5297665	2.4e-06	1.73e-06	3.07e-06	1.7726	0.8258	0.0145	0.0466	T15B12.1	intron5	yes	inverted_repeat
I	8390022	8392588	3.11e-06	4.07e-06	2.15e-06	0.5276	-0.9224	0.0084	0.0308	T19A6.1	intron1	yes	inverted_repeat
I	8390022	8392588	3.11e-06	4.07e-06	2.15e-06	0.5276	-0.9224	0.0084	0.0308	T19A6.1	intron1	yes	tandem_repeat
IV	9347352	9349015	3.67e-06	2.74e-06	4.59e-06	1.6738	0.7431	0.0297	0.0813	T20D3.11	intron10	.	CELE2
IV	9347352	9349015	3.67e-06	2.74e-06	4.59e-06	1.6738	0.7431	0.0297	0.0813	T20D3.11	intron10	.	MARINER5_CE
IV	9330023	9330414	2.94e-06	1.24e-06	4.64e-06	3.7363	1.9016	0	0	T20D3.2	intron2	.	tandem_repeat
IV	4702829	4703261	5.4e-06	3.6e-06	7.2e-06	2	1	0.0004	0.0026	T22B11.5	intron2	.	inverted_repeat
I	7942952	7943520	3.14e-06	1.85e-06	4.44e-06	2.4019	1.2642	0.0002	0.0018	T22C1.6	intron1	.	CELE2
V	362993	363313	4.71e-06	1.39e-06	8.02e-06	5.7539	2.5245	0	0	T22H9.1	intron5	.	CELE1
V	362993	363313	4.71e-06	1.39e-06	8.02e-06	5.7539	2.5245	0	0	T22H9.1	intron5	.	PALTTAA3_CE
I	9974669	9975321	1.78e-06	9.18e-07	2.65e-06	2.8821	1.5271	0.0002	0.0013	T23D8.3	intron2	.	inverted_repeat
I	9974669	9975321	1.78e-06	9.18e-07	2.65e-06	2.8821	1.5271	0.0002	0.0013	T23D8.3	intron2	.	tandem_repeat
X	17671216	17673314	3.53e-06	2.5e-06	4.55e-06	1.8252	0.868	0.0117	0.0393	T23E7.2	intron2	.
X	17673405	17674041	1.61e-05	7.78e-06	2.45e-05	3.1429	1.6521	0	0	T23E7.2	intron3	.
X	17676417	17677762	1.09e-05	8.91e-06	1.3e-05	1.4564	0.5424	0.0254	0.0724	T23E7.2	intron9	.
X	17677914	17678853	1.62e-05	1.32e-05	1.92e-05	1.4611	0.5471	0.022	0.0652	T23E7.2	intron10	.
X	17678919	17680208	2e-05	1.61e-05	2.39e-05	1.4861	0.5716	0.0096	0.034	T23E7.2	intron13	.
X	17679244	17679845	1.77e-05	1.37e-05	2.17e-05	1.579	0.659	0.0038	0.0167	T23E7.2	intron12	.
X	17679594	17679845	2.9e-06	1.84e-06	3.95e-06	2.1442	1.1005	0.0008	0.0047	T23E7.2	intron1	.
II	9060037	9060793	1.09e-05	8.09e-06	1.37e-05	1.6961	0.7622	0.0022	0.011	T24B8.3	intron2	.	CT-rich
X	12603123	12603509	3.55e-06	1.8e-06	5.29e-06	2.9371	1.5544	0	0.0001	T24D5.6	intron1	.	tandem_repeat
IV	10772271	10773314	3.84e-06	2.65e-06	5.02e-06	1.8976	0.9242	0.0046	0.0194	T25B9.10	intron1	.
IV	8436773	8437477	4.16e-06	2.58e-06	5.74e-06	2.2222	1.152	0.0007	0.0042	T26A8.1	intron10	.	CEMUDR1
IV	8434652	8435701	3.06e-05	1.76e-05	4.36e-05	2.4841	1.3127	0	0	T26A8.1	intron6	.	PALTTAA3_CE
IV	8434652	8435701	3.06e-05	1.76e-05	4.36e-05	2.4841	1.3127	0	0	T26A8.1	intron6	.	TC2
III	9404782	9405241	5.05e-06	3.26e-06	6.84e-06	2.0976	1.0688	0.0004	0.0028	T26G10.1	intron3	.
III	13459319	13460601	1.6e-05	1.26e-05	1.94e-05	1.5357	0.6189	0.0098	0.0346	T27E9.2	intron3	.
I	12484390	12485036	5.69e-06	4.02e-06	7.35e-06	1.8311	0.8727	0.0027	0.0127	T27F6.4	intron1	.	CEREP3
II	4994783	4995320	3.85e-06	2.12e-06	5.59e-06	2.6382	1.3996	0.0001	0.0008	T27F7.1	intron4	.	CELE7
III	11331013	11342634	2.23e-05	1.89e-05	2.57e-05	1.3649	0.4488	0.0361	0.095	T28D6.6	intron3	.	inverted_repeat
III	11331013	11342634	2.23e-05	1.89e-05	2.57e-05	1.3649	0.4488	0.0361	0.095	T28D6.6	intron3	.	tandem_repeat
III	11331013	11342634	2.23e-05	1.89e-05	2.57e-05	1.3649	0.4488	0.0361	0.095	T28D6.6	intron3	.	CELE14B
III	11331013	11342634	2.23e-05	1.89e-05	2.57e-05	1.3649	0.4488	0.0361	0.095	T28D6.6	intron3	.	CERP3
III	11331013	11342634	2.23e-05	1.89e-05	2.57e-05	1.3649	0.4488	0.0361	0.095	T28D6.6	intron3	.	HELITRONY1A_CE
III	11331013	11342634	2.23e-05	1.89e-05	2.57e-05	1.3649	0.4488	0.0361	0.095	T28D6.6	intron3	.	MINISAT2_CB
III	11331013	11342634	2.23e-05	1.89e-05	2.57e-05	1.3649	0.4488	0.0361	0.095	T28D6.6	intron3	.	RC123
III	11331013	11342634	2.23e-05	1.89e-05	2.57e-05	1.3649	0.4488	0.0361	0.095	T28D6.6	intron3	.	TIR9TA1B_CE
III	11331013	11342634	2.23e-05	1.89e-05	2.57e-05	1.3649	0.4488	0.0361	0.095	T28D6.6	intron3	.	TIR9TA1C_CE
II	6492496	6492885	6.83e-05	3.91e-05	9.75e-05	2.4925	1.3176	0	0	T28D9.1	intron1	.
II	6474743	6478050	2.88e-05	2.05e-05	3.72e-05	1.8116	0.8572	0.0001	0.0007	T28D9.7	intron16	.
I	13869195	13870488	7.55e-06	6e-06	9.1e-06	1.5166	0.6008	0.0372	0.0971	taf-1	intron6	.	inverted_repeat
I	13869195	13870488	7.55e-06	6e-06	9.1e-06	1.5166	0.6008	0.0372	0.0971	taf-1	intron6	.	tandem_repeat
III	11862511	11863298	2.02e-06	1.08e-06	2.95e-06	2.7217	1.4445	0.0003	0.002	taf-12	intron6	.	inverted_repeat
III	11862511	11863298	2.02e-06	1.08e-06	2.95e-06	2.7217	1.4445	0.0003	0.002	taf-12	intron6	.	tandem_repeat
I	385229	386078	3.21e-06	2.23e-06	4.18e-06	1.8739	0.9061	0.0058	0.0234	taf-4	intron5	.	inverted_repeat
I	385229	386078	3.21e-06	2.23e-06	4.18e-06	1.8739	0.9061	0.0058	0.0234	taf-4	intron5	.	PALTTTAAA1
III	13624666	13625679	4.71e-06	2.27e-06	7.14e-06	3.1444	1.6528	0	0	taf-9	intron2	.	CELE46B
III	13624666	13625679	4.71e-06	2.27e-06	7.14e-06	3.1444	1.6528	0	0	taf-9	intron2	.	HAT3_CE
III	13624666	13625679	4.71e-06	2.27e-06	7.14e-06	3.1444	1.6528	0	0	taf-9	intron2	.	PAL3A_CE
III	13624666	13625679	4.71e-06	2.27e-06	7.14e-06	3.1444	1.6528	0	0	taf-9	intron2	.	PAL8C_3
I	4697889	4698425	6.63e-06	4.11e-06	9.16e-06	2.231	1.1577	0	0.0003	tag-192	intron1	.	CELE2
I	13341129	13342057	8.28e-06	6.25e-06	1.03e-05	1.6504	0.7228	0.0037	0.0165	tag-210	intron2	.	tandem_repeat
II	5864950	5866290	1.82e-05	2.24e-05	1.4e-05	0.6256	-0.6768	0.0078	0.0289	tag-234	intron4	.	CELE11
X	11824052	11825957	2.07e-06	1.34e-06	2.8e-06	2.0885	1.0624	0.0087	0.0316	tag-241	intron1	.	tandem_repeat
V	13372775	13380022	3.08e-06	3.95e-06	2.22e-06	0.5618	-0.8319	0.0326	0.0875	tag-260	intron1	.	tandem_repeat
IV	11852062	11853167	2.02e-05	1.36e-05	2.69e-05	1.984	0.9884	0	0.0003	tag-30	intron6	.
III	4277345	4277777	3.01e-06	1.86e-06	4.15e-06	2.2286	1.1562	0.0011	0.0063	tag-310	intron1	.	inverted_repeat
III	4277354	4277777	3.01e-06	1.86e-06	4.15e-06	2.2286	1.1562	0.0011	0.0063	tag-310	intron5	.	inverted_repeat
II	7917043	7924139	9.37e-06	1.35e-05	5.22e-06	0.3859	-1.3737	0	0	tag-341	intron7	yes	inverted_repeat
II	7917043	7924139	9.37e-06	1.35e-05	5.22e-06	0.3859	-1.3737	0	0	tag-341	intron7	yes	tandem_repeat
II	7917043	7924139	9.37e-06	1.35e-05	5.22e-06	0.3859	-1.3737	0	0	tag-341	intron7	yes	GA-rich
II	7917043	7924139	9.37e-06	1.35e-05	5.22e-06	0.3859	-1.3737	0	0	tag-341	intron7	yes	TC6
IV	15524805	15525648	6.43e-06	5.07e-06	7.78e-06	1.5356	0.6188	0.0219	0.065	tag-349	intron4	yes	PALTTAA3_CE
I	3445879	3446926	8.93e-06	6.55e-06	1.13e-05	1.7275	0.7887	0.0034	0.0153	tag-63	intron5	yes	CELE4
III	12400070	12401294	8.47e-06	6.27e-06	1.07e-05	1.7032	0.7682	0.0034	0.0154	tat-1	intron16	.	CELE14B
III	12400070	12401294	8.47e-06	6.27e-06	1.07e-05	1.7032	0.7682	0.0034	0.0154	tat-1	intron16	.	CELE2
IV	10501107	10501394	5.47e-06	2.85e-06	8.09e-06	2.8345	1.5031	0	0	tax-6	intron1	.
IV	10494033	10494810	3.36e-06	4.27e-06	2.45e-06	0.5731	-0.8032	0.0281	0.0781	tax-6	intron11	.	inverted_repeat
II	12720042	12721029	2.77e-06	1.98e-06	3.55e-06	1.7974	0.8459	0.0196	0.0596	tbc-17	intron12	yes	inverted_repeat
II	12720042	12721029	2.77e-06	1.98e-06	3.55e-06	1.7974	0.8459	0.0196	0.0596	tbc-17	intron12	yes	CELE2
II	14799663	14800332	4.81e-06	3.59e-06	6.04e-06	1.6833	0.7513	0.0085	0.0309	tbc-20	intron5	.	inverted_repeat
IV	13486969	13487890	1.25e-05	9.79e-06	1.52e-05	1.5508	0.633	0.0116	0.0391	tbc-9	intron10	yes	inverted_repeat
IV	13486969	13487890	1.25e-05	9.79e-06	1.52e-05	1.5508	0.633	0.0116	0.0391	tbc-9	intron10	yes	tandem_repeat
IV	13501198	13502774	1.38e-05	1.14e-05	1.61e-05	1.4039	0.4894	0.0304	0.0826	tbc-9	intron1	yes	CELE14B
IV	13501198	13502774	1.38e-05	1.14e-05	1.61e-05	1.4039	0.4894	0.0304	0.0826	tbc-9	intron1	yes	PALTTAA1_CE
IV	13501198	13502774	1.38e-05	1.14e-05	1.61e-05	1.4039	0.4894	0.0304	0.0826	tbc-9	intron1	yes	PALTTAA3_CE
III	7384182	7384805	8.37e-06	4.88e-06	1.19e-05	2.4353	1.2841	0	0	tbp-1	intron1	.	PALTTAA3_CE
III	9706125	9706633	6.34e-06	4.24e-06	8.44e-06	1.9907	0.9933	0.0006	0.0036	tlk-1	intron4	.	CERP2
III	9700036	9704782	1.79e-05	2.39e-05	1.19e-05	0.4983	-1.0048	0.0001	0.0007	tlk-1	intron1	.	CT-rich
X	9152348	9158614	3.12e-06	3.95e-06	2.28e-06	0.5777	-0.7916	0.0201	0.0606	tmbi-4	intron4	.	CELE46A
X	9152348	9158614	3.12e-06	3.95e-06	2.28e-06	0.5777	-0.7916	0.0201	0.0606	tmbi-4	intron4	.	NTC2A
X	9152348	9158614	3.12e-06	3.95e-06	2.28e-06	0.5777	-0.7916	0.0201	0.0606	tmbi-4	intron4	.	T-rich
IV	5204623	5205598	3.56e-06	2.46e-06	4.65e-06	1.8878	0.9167	0.003	0.0136	tni-4	intron1	.	tandem_repeat
V	1991827	1992718	4.19e-06	2.28e-06	6.1e-06	2.6822	1.4234	0	0.0001	tnt-4	intron2	.	inverted_repeat
V	1990252	1991204	1.65e-05	4.46e-06	2.86e-05	6.4204	2.6827	0	0	tnt-4	intron3	yes	(GCCTAA)n
V	1990252	1991204	1.65e-05	4.46e-06	2.86e-05	6.4204	2.6827	0	0	tnt-4	intron3	yes	DNA-3-1_CE
I	458625	459571	3.27e-06	2.47e-06	4.06e-06	1.6425	0.7159	0.0244	0.0705	tol-1	intron12	.	CELE1
III	12652604	12654566	4.54e-06	3.3e-06	5.77e-06	1.7484	0.8061	0.0053	0.0218	tpst-1	intron4	yes	CELE1
III	12652604	12654566	4.54e-06	3.3e-06	5.77e-06	1.7484	0.8061	0.0053	0.0218	tpst-1	intron4	yes	CELE42
III	12656505	12660468	6.03e-06	7.45e-06	4.62e-06	0.6199	-0.6899	0.0299	0.0818	tpst-1	intron2	yes	CERP16
III	12656505	12660468	6.03e-06	7.45e-06	4.62e-06	0.6199	-0.6899	0.0299	0.0818	tpst-1	intron2	yes	CERP3
III	12656505	12660468	6.03e-06	7.45e-06	4.62e-06	0.6199	-0.6899	0.0299	0.0818	tpst-1	intron2	yes	IR3_CE
III	12656505	12660468	6.03e-06	7.45e-06	4.62e-06	0.6199	-0.6899	0.0299	0.0818	tpst-1	intron2	yes	LINE2G_CE
III	12656505	12660468	6.03e-06	7.45e-06	4.62e-06	0.6199	-0.6899	0.0299	0.0818	tpst-1	intron2	yes	LR9A
III	12656505	12660468	6.03e-06	7.45e-06	4.62e-06	0.6199	-0.6899	0.0299	0.0818	tpst-1	intron2	yes	MINISAT1_CE
III	12656505	12660468	6.03e-06	7.45e-06	4.62e-06	0.6199	-0.6899	0.0299	0.0818	tpst-1	intron2	yes	RC123
III	11173766	11174688	8.93e-06	4.66e-06	1.32e-05	2.8292	1.5004	0	0	tra-1	intron14	yes	inverted_repeat
III	11173766	11174688	8.93e-06	4.66e-06	1.32e-05	2.8292	1.5004	0	0	tra-1	intron14	yes	tandem_repeat
III	11179243	11180997	4.73e-06	5.92e-06	3.54e-06	0.5979	-0.7421	0.0239	0.0697	tra-1	intron9	yes	CELE1
III	11179243	11180997	4.73e-06	5.92e-06	3.54e-06	0.5979	-0.7421	0.0239	0.0697	tra-1	intron9	yes	CERP3
III	11179243	11180997	4.73e-06	5.92e-06	3.54e-06	0.5979	-0.7421	0.0239	0.0697	tra-1	intron9	yes	LR9A
III	11179243	11180997	4.73e-06	5.92e-06	3.54e-06	0.5979	-0.7421	0.0239	0.0697	tra-1	intron9	yes	MINISAT1_CE
I	6556071	6556691	4.35e-06	2.88e-06	5.82e-06	2.0225	1.0161	0.0022	0.0106	tre-1	intron5	.
III	10124183	10127698	7.33e-06	5.46e-06	9.21e-06	1.6854	0.7531	0.0064	0.0252	ttll-4	intron1	yes	inverted_repeat
III	10124183	10127698	7.33e-06	5.46e-06	9.21e-06	1.6854	0.7531	0.0064	0.0252	ttll-4	intron1	yes	tandem_repeat
III	10124183	10127698	7.33e-06	5.46e-06	9.21e-06	1.6854	0.7531	0.0064	0.0252	ttll-4	intron1	yes	CELE2
III	10124183	10127698	7.33e-06	5.46e-06	9.21e-06	1.6854	0.7531	0.0064	0.0252	ttll-4	intron1	yes	CERP16
III	10124183	10127698	7.33e-06	5.46e-06	9.21e-06	1.6854	0.7531	0.0064	0.0252	ttll-4	intron1	yes	CERP3
III	10124183	10127698	7.33e-06	5.46e-06	9.21e-06	1.6854	0.7531	0.0064	0.0252	ttll-4	intron1	yes	HAT2_CB
III	10124183	10127698	7.33e-06	5.46e-06	9.21e-06	1.6854	0.7531	0.0064	0.0252	ttll-4	intron1	yes	LR9A
III	12955233	12965072	1.07e-05	1.35e-05	7.96e-06	0.5907	-0.7595	0.0075	0.0282	ttm-1	intron2	.	(GCCTAA)n
III	12955233	12965072	1.07e-05	1.35e-05	7.96e-06	0.5907	-0.7595	0.0075	0.0282	ttm-1	intron2	.	(TTAGGC)n
III	12955233	12965072	1.07e-05	1.35e-05	7.96e-06	0.5907	-0.7595	0.0075	0.0282	ttm-1	intron2	.	CELE1
III	12955233	12965072	1.07e-05	1.35e-05	7.96e-06	0.5907	-0.7595	0.0075	0.0282	ttm-1	intron2	.	CELE14B
III	12955233	12965072	1.07e-05	1.35e-05	7.96e-06	0.5907	-0.7595	0.0075	0.0282	ttm-1	intron2	.	CELE42
III	12955233	12965072	1.07e-05	1.35e-05	7.96e-06	0.5907	-0.7595	0.0075	0.0282	ttm-1	intron2	.	CELE46A
III	12955233	12965072	1.07e-05	1.35e-05	7.96e-06	0.5907	-0.7595	0.0075	0.0282	ttm-1	intron2	.	CELE46B
III	12955233	12965072	1.07e-05	1.35e-05	7.96e-06	0.5907	-0.7595	0.0075	0.0282	ttm-1	intron2	.	CERP16
III	12955233	12965072	1.07e-05	1.35e-05	7.96e-06	0.5907	-0.7595	0.0075	0.0282	ttm-1	intron2	.	CERP3
III	12955233	12965072	1.07e-05	1.35e-05	7.96e-06	0.5907	-0.7595	0.0075	0.0282	ttm-1	intron2	.	HAT1_CE
III	12955233	12965072	1.07e-05	1.35e-05	7.96e-06	0.5907	-0.7595	0.0075	0.0282	ttm-1	intron2	.	MINISAT1_CE
III	12955233	12965072	1.07e-05	1.35e-05	7.96e-06	0.5907	-0.7595	0.0075	0.0282	ttm-1	intron2	.	PALTTAA1_CE
III	10337924	10338908	1.84e-05	1.38e-05	2.29e-05	1.6516	0.7239	0.0024	0.0116	ttr-15	intron1	.	CELE2
III	2794803	2798236	2.44e-06	3.34e-06	1.54e-06	0.4601	-1.1199	0.0037	0.0163	twk-45	intron8	.	(GCCTAA)n
III	2794803	2798236	2.44e-06	3.34e-06	1.54e-06	0.4601	-1.1199	0.0037	0.0163	twk-45	intron8	.	(TTAGGC)n
III	2794803	2798236	2.44e-06	3.34e-06	1.54e-06	0.4601	-1.1199	0.0037	0.0163	twk-45	intron8	.	CELE42
III	2794803	2798236	2.44e-06	3.34e-06	1.54e-06	0.4601	-1.1199	0.0037	0.0163	twk-45	intron8	.	PALTA3_CE
III	2794803	2798236	2.44e-06	3.34e-06	1.54e-06	0.4601	-1.1199	0.0037	0.0163	twk-45	intron8	.	RCS5
III	7874162	7874597	4.09e-06	2.08e-06	6.1e-06	2.9398	1.5557	0	0.0001	tyr-1	intron2	.	inverted_repeat
III	1064953	1067822	8.87e-06	1.23e-05	5.42e-06	0.4406	-1.1825	0.0001	0.0007	uaf-1	intron5	yes	CEREP5
III	1067943	1070412	1.06e-05	1.31e-05	8.12e-06	0.6219	-0.6852	0.0149	0.0477	uaf-1	intron4	.	MINISAT3_CB
I	12742775	12743481	8.03e-06	5.29e-06	1.08e-05	2.0354	1.0253	0.0001	0.0007	uba-2	intron5	yes	inverted_repeat
IV	4103080	4103992	8.51e-06	5.68e-06	1.13e-05	1.9963	0.9973	0.0002	0.0012	ubc-1	intron1	.	MINISAT1_CE
I	13583940	13585074	3.78e-06	2.61e-06	4.94e-06	1.8934	0.921	0.0045	0.019	ubc-14	intron3	yes	PALTTAA3_CE
V	13277742	13282864	2.05e-06	3.02e-06	1.07e-06	0.3555	-1.4921	0.0005	0.0034	uig-1	intron3	.	inverted_repeat
I	7381828	7382963	1.44e-05	9.93e-06	1.88e-05	1.8971	0.9238	0.0001	0.001	unc-15	intron1	.
I	7380284	7381354	7.33e-05	4.69e-05	9.97e-05	2.1242	1.0869	0	0	unc-15	intron5	.	inverted_repeat
I	7380284	7381354	7.33e-05	4.69e-05	9.97e-05	2.1242	1.0869	0	0	unc-15	intron5	.	tandem_repeat
III	9549598	9550280	1.15e-05	8.22e-06	1.49e-05	1.8073	0.8538	0.0013	0.007	unc-16	intron7	.
III	9550299	9550635	2.52e-06	1.35e-06	3.7e-06	2.7477	1.4582	0.0001	0.0009	unc-16	intron8	.
IV	11993073	11993449	3.72e-06	2.1e-06	5.34e-06	2.5382	1.3438	0	0.0004	unc-22	intron17	.
IV	11995306	11996777	2.53e-05	1.82e-05	3.24e-05	1.7817	0.8333	0.0003	0.002	unc-22	intron12	.
IV	11972841	11973319	1.21e-05	1.45e-05	9.65e-06	0.6666	-0.5851	0.037	0.0968	unc-22	intron31	.	inverted_repeat
I	5681451	5682286	1.61e-05	1.3e-05	1.92e-05	1.4761	0.5618	0.0195	0.0594	unc-40	intron14	.
I	5683826	5684267	9.28e-06	7.16e-06	1.14e-05	1.5951	0.6737	0.0082	0.0302	unc-40	intron11	.
IV	10336244	10337610	3.37e-06	4.23e-06	2.5e-06	0.5921	-0.7561	0.0358	0.0944	unc-43	intron10	.
IV	10340536	10348863	5.1e-06	7.19e-06	3.02e-06	0.4202	-1.2509	0.0001	0.0008	unc-43	intron1	.	CELE46A
IV	10340536	10348863	5.1e-06	7.19e-06	3.02e-06	0.4202	-1.2509	0.0001	0.0008	unc-43	intron1	.	CELE7
IV	10340536	10348863	5.1e-06	7.19e-06	3.02e-06	0.4202	-1.2509	0.0001	0.0008	unc-43	intron1	.	GA-rich
IV	10340536	10348863	5.1e-06	7.19e-06	3.02e-06	0.4202	-1.2509	0.0001	0.0008	unc-43	intron1	.	HAT1_CE
IV	5966752	5975544	4.51e-06	6.62e-06	2.39e-06	0.3611	-1.4694	0	0.0003	unc-44	intron1	.	tandem_repeat
IV	5981411	5982270	2.53e-06	3.6e-06	1.46e-06	0.4067	-1.2979	0.0019	0.0095	unc-44	intron5	.	tandem_repeat
IV	5981411	5982422	2.71e-06	3.89e-06	1.53e-06	0.3927	-1.3486	0.001	0.0054	unc-44	intron7	.	tandem_repeat
IV	5966752	5975544	4.51e-06	6.62e-06	2.39e-06	0.3611	-1.4694	0	0.0003	unc-44	intron1	.	(TTAGGC)n
IV	5966752	5975544	4.51e-06	6.62e-06	2.39e-06	0.3611	-1.4694	0	0.0003	unc-44	intron1	.	T-rich
III	491988	493566	2.74e-06	1.84e-06	3.63e-06	1.9745	0.9815	0.0043	0.0186	unc-45	intron3	.	inverted_repeat
III	491988	493566	2.74e-06	1.84e-06	3.63e-06	1.9745	0.9815	0.0043	0.0186	unc-45	intron3	.	tandem_repeat
II	14652735	14653585	3.71e-06	2.69e-06	4.74e-06	1.7597	0.8153	0.0108	0.0372	unc-52	intron23	.	CERP3
I	14862016	14862496	2.52e-05	9.9e-06	4.05e-05	4.091	2.0324	0	0	unc-54	intron3	.
I	14862815	14863376	2.39e-05	1.55e-05	3.23e-05	2.0896	1.0632	0	0	unc-54	intron1	.
I	13629659	13631471	5.58e-06	6.82e-06	4.34e-06	0.6373	-0.65	0.0311	0.0841	unc-59	intron2	yes	inverted_repeat
I	13629659	13631471	5.58e-06	6.82e-06	4.34e-06	0.6373	-0.65	0.0311	0.0841	unc-59	intron2	yes	tandem_repeat
V	4504217	4504960	2.52e-06	1.38e-06	3.67e-06	2.671	1.4174	0.0001	0.0008	unc-62	intron6	.	inverted_repeat
V	4504217	4504960	2.52e-06	1.38e-06	3.67e-06	2.671	1.4174	0.0001	0.0008	unc-62	intron6	.	tandem_repeat
III	13280557	13283685	2.82e-05	3.57e-05	2.07e-05	0.5808	-0.7839	0.0009	0.0053	unc-64	intron7	yes	inverted_repeat
III	13280557	13283685	2.82e-05	3.57e-05	2.07e-05	0.5808	-0.7839	0.0009	0.0053	unc-64	intron7	yes	CELE1
III	13280557	13283685	2.82e-05	3.57e-05	2.07e-05	0.5808	-0.7839	0.0009	0.0053	unc-64	intron7	yes	CELE2
III	13280557	13283685	2.82e-05	3.57e-05	2.07e-05	0.5808	-0.7839	0.0009	0.0053	unc-64	intron7	yes	CELE4
III	13280557	13283685	2.82e-05	3.57e-05	2.07e-05	0.5808	-0.7839	0.0009	0.0053	unc-64	intron7	yes	NPAL5A_CE
I	4004608	4008147	8.01e-06	1.02e-05	5.82e-06	0.5708	-0.809	0.0046	0.0196	unc-73	intron1	yes	inverted_repeat
I	4004608	4010775	1.65e-05	2.19e-05	1.11e-05	0.5075	-0.9786	0.0002	0.0012	unc-73	intron20	yes	inverted_repeat
I	4004608	4008147	8.01e-06	1.02e-05	5.82e-06	0.5708	-0.809	0.0046	0.0196	unc-73	intron1	yes	tandem_repeat
I	4004608	4010775	1.65e-05	2.19e-05	1.11e-05	0.5075	-0.9786	0.0002	0.0012	unc-73	intron20	yes	tandem_repeat
I	4004608	4008147	8.01e-06	1.02e-05	5.82e-06	0.5708	-0.809	0.0046	0.0196	unc-73	intron1	yes	CELE46A
I	4004608	4010775	1.65e-05	2.19e-05	1.11e-05	0.5075	-0.9786	0.0002	0.0012	unc-73	intron20	yes	CELE46A
I	4004608	4008147	8.01e-06	1.02e-05	5.82e-06	0.5708	-0.809	0.0046	0.0196	unc-73	intron1	yes	CT-rich
I	4004608	4010775	1.65e-05	2.19e-05	1.11e-05	0.5075	-0.9786	0.0002	0.0012	unc-73	intron20	yes	CT-rich
I	4004608	4008147	8.01e-06	1.02e-05	5.82e-06	0.5708	-0.809	0.0046	0.0196	unc-73	intron1	yes	GA-rich
I	4004608	4010775	1.65e-05	2.19e-05	1.11e-05	0.5075	-0.9786	0.0002	0.0012	unc-73	intron20	yes	GA-rich
V	15077076	15078334	6.44e-06	4.09e-06	8.79e-06	2.1459	1.1016	0.0003	0.0024	unc-76	intron6	.	CELE2
V	15077588	15078334	3.4e-06	2.44e-06	4.36e-06	1.7864	0.8371	0.0371	0.097	unc-76	intron7	.	CELE2
I	6764801	6767760	1.45e-05	1.19e-05	1.71e-05	1.4409	0.527	0.0236	0.069	unc-87	intron1	.	HELITRONY3_CE
I	4053586	4054477	4.49e-06	2.77e-06	6.21e-06	2.2393	1.163	0.0001	0.0007	unc-89	intron18	.	inverted_repeat
I	4078126	4081937	4.27e-05	5.29e-05	3.25e-05	0.6155	-0.7001	0.0016	0.0086	unc-89	intron34	yes	inverted_repeat
I	4078126	4081937	4.27e-05	5.29e-05	3.25e-05	0.6155	-0.7001	0.0016	0.0086	unc-89	intron34	yes	tandem_repeat
I	5994197	5994919	2.84e-06	1.23e-06	4.44e-06	3.6109	1.8524	0	0	unc-94	intron8	.
IV	13451758	13453011	1.84e-05	2.17e-05	1.51e-05	0.6963	-0.5223	0.026	0.0733	uso-1	intron4	yes	PALTTAA3_CE
I	11770705	11770982	4.39e-06	2.71e-06	6.07e-06	2.2452	1.1668	0.0002	0.0015	vab-10	intron16	.
IV	3762763	3766708	1.49e-06	2.12e-06	8.62e-07	0.406	-1.3003	0.0056	0.0226	vab-2	intron1	.	(TTAGGC)n
IV	3762763	3766708	1.49e-06	2.12e-06	8.62e-07	0.406	-1.3003	0.0056	0.0226	vab-2	intron1	.	PALTA5_CE
I	13552111	13553901	9.42e-06	7.57e-06	1.13e-05	1.4897	0.575	0.0238	0.0694	vars-2	intron4	yes	PAL5A_CE
II	11707399	11712085	1.14e-05	8.35e-06	1.45e-05	1.7305	0.7912	0.0016	0.0083	VF13D12L.3	intron4	.	CELE1
IV	2308342	2309522	2.44e-06	1.69e-06	3.18e-06	1.8774	0.9088	0.0192	0.0584	vha-11	intron6	.	HELITRONY1A_CE
II	5331655	5334510	9.49e-06	6.81e-06	1.22e-05	1.7852	0.8361	0.0013	0.0072	vhp-1	intron1	.	CELE11
I	4758359	4759044	2.59e-06	9.36e-07	4.24e-06	4.5297	2.1794	0	0	viln-1	intron2	.	CELE2
I	4758359	4759044	2.59e-06	9.36e-07	4.24e-06	4.5297	2.1794	0	0	viln-1	intron2	.	CERP2
V	14034791	14035389	3.9e-06	2.49e-06	5.31e-06	2.1369	1.0955	0.0014	0.0076	vps-39	intron9	.	CERP2
I	1060674	1066195	2.49e-05	2.97e-05	2.01e-05	0.675	-0.567	0.0225	0.0662	vps-4	intron4	yes	CELE14A
I	1060674	1066195	2.49e-05	2.97e-05	2.01e-05	0.675	-0.567	0.0225	0.0662	vps-4	intron4	yes	CELE14B
I	1060674	1066195	2.49e-05	2.97e-05	2.01e-05	0.675	-0.567	0.0225	0.0662	vps-4	intron4	yes	CELE42
I	1060674	1066195	2.49e-05	2.97e-05	2.01e-05	0.675	-0.567	0.0225	0.0662	vps-4	intron4	yes	HAT1_CE
I	1060674	1066195	2.49e-05	2.97e-05	2.01e-05	0.675	-0.567	0.0225	0.0662	vps-4	intron4	yes	MINISAT1_CE
I	1060674	1066195	2.49e-05	2.97e-05	2.01e-05	0.675	-0.567	0.0225	0.0662	vps-4	intron4	yes	PALTTAA1_CE
X	5284021	5285913	4.09e-05	5.31e-05	2.87e-05	0.5403	-0.8882	0.0001	0.0008	vps-41	intron1	yes	TC4
V	20656305	20656912	2.72e-06	1.9e-06	3.53e-06	1.8543	0.8909	0.0207	0.0622	W01F3.1	intron3	.
V	2632210	2635210	1.35e-06	1.92e-06	7.84e-07	0.4078	-1.2941	0.0079	0.0292	W02H5.10	intron3	.	CELETC2
V	2632210	2635210	1.35e-06	1.92e-06	7.84e-07	0.4078	-1.2941	0.0079	0.0292	W02H5.10	intron3	.	TC2
V	2632210	2635210	1.35e-06	1.92e-06	7.84e-07	0.4078	-1.2941	0.0079	0.0292	W02H5.10	intron3	.	TIR54TA1_CE
II	11954848	11958127	2.28e-06	3.17e-06	1.4e-06	0.4415	-1.1796	0.0039	0.0169	W03C9.6	intron3	yes	(TTAGGC)n
II	11954848	11958127	2.28e-06	3.17e-06	1.4e-06	0.4415	-1.1796	0.0039	0.0169	W03C9.6	intron3	yes	RCS5
I	13857229	13858144	4.33e-06	1.98e-06	6.68e-06	3.3718	1.7535	0	0	W04A8.6	intron5	.	inverted_repeat
III	2411601	2415233	2.47e-06	3.38e-06	1.56e-06	0.461	-1.1172	0.0059	0.0236	W04B5.5	intron5	.	inverted_repeat
III	2411601	2415233	2.47e-06	3.38e-06	1.56e-06	0.461	-1.1172	0.0059	0.0236	W04B5.5	intron5	.	tandem_repeat
III	2415443	2417562	8.73e-06	1.06e-05	6.83e-06	0.6425	-0.6382	0.0246	0.071	W04B5.5	intron4	yes	CEREP5
III	2411601	2415233	2.47e-06	3.38e-06	1.56e-06	0.461	-1.1172	0.0059	0.0236	W04B5.5	intron5	.	HAT2_CE
III	2415443	2417562	8.73e-06	1.06e-05	6.83e-06	0.6425	-0.6382	0.0246	0.071	W04B5.5	intron4	yes	HELITRONY1A_CE
III	2411601	2415233	2.47e-06	3.38e-06	1.56e-06	0.461	-1.1172	0.0059	0.0236	W04B5.5	intron5	.	LINE2A_CE
III	2411601	2415233	2.47e-06	3.38e-06	1.56e-06	0.461	-1.1172	0.0059	0.0236	W04B5.5	intron5	.	LINE2E_CE
III	2411601	2415233	2.47e-06	3.38e-06	1.56e-06	0.461	-1.1172	0.0059	0.0236	W04B5.5	intron5	.	PALTTAA2_CE
I	489909	490243	1.76e-06	1.17e-06	2.36e-06	2.0152	1.0109	0.0101	0.0351	W04C9.2	intron4	.
V	12498918	12499234	6.42e-05	4.33e-05	8.51e-05	1.9667	0.9758	0	0	W04D2.6	intron5	.
V	12502214	12502550	8.8e-06	4.56e-06	1.31e-05	2.862	1.517	0	0	W04D2.6	intron9	.
V	16795428	16796050	2.65e-06	1.68e-06	3.63e-06	2.1556	1.1081	0.0039	0.017	W06H3.3	intron2	yes	PALTTTAAA2
V	20728724	20729200	2.67e-06	1.25e-06	4.09e-06	3.2751	1.7115	0	0	W07A8.2	intron1	.
X	10098035	10099006	4.91e-06	3.12e-06	6.71e-06	2.1526	1.1061	0.0001	0.0007	W07E11.1	intron10	.
V	13044085	13044415	4.18e-06	3.05e-06	5.31e-06	1.7412	0.8001	0.0105	0.0363	W07G4.4	intron2	.
V	3687160	3691788	1.09e-05	1.3e-05	8.68e-06	0.6666	-0.5851	0.0307	0.0831	W08A12.1	intron1	.	CELE14A
V	3687160	3691788	1.09e-05	1.3e-05	8.68e-06	0.6666	-0.5851	0.0307	0.0831	W08A12.1	intron1	.	CELE14B
V	3687160	3691788	1.09e-05	1.3e-05	8.68e-06	0.6666	-0.5851	0.0307	0.0831	W08A12.1	intron1	.	CELE2
V	3687160	3691788	1.09e-05	1.3e-05	8.68e-06	0.6666	-0.5851	0.0307	0.0831	W08A12.1	intron1	.	CERP16
V	3687160	3691788	1.09e-05	1.3e-05	8.68e-06	0.6666	-0.5851	0.0307	0.0831	W08A12.1	intron1	.	CERP3
V	3687160	3691788	1.09e-05	1.3e-05	8.68e-06	0.6666	-0.5851	0.0307	0.0831	W08A12.1	intron1	.	LR9A
V	3687160	3691788	1.09e-05	1.3e-05	8.68e-06	0.6666	-0.5851	0.0307	0.0831	W08A12.1	intron1	.	MINISAT1_CE
V	16368804	16369583	9.42e-06	5.03e-06	1.38e-05	2.7467	1.4577	0	0	W08G11.3	intron3	.	CELE2
V	16367758	16368366	3.59e-06	1.65e-06	5.53e-06	3.3615	1.7491	0	0	W08G11.3	intron1	.	CELE42
I	13626731	13627639	4.35e-06	6.59e-06	2.1e-06	0.3179	-1.6534	0	0	W09C5.1	intron2	.	inverted_repeat
III	10712438	10713443	8.1e-06	1.22e-05	4.04e-06	0.3325	-1.5885	0	0	W09D10.4	intron5	.	inverted_repeat
III	10712438	10713443	8.1e-06	1.22e-05	4.04e-06	0.3325	-1.5885	0	0	W09D10.4	intron5	.	tandem_repeat
III	10715547	10715903	2.39e-06	1.57e-06	3.2e-06	2.0367	1.0262	0.0069	0.0267	W09D10.4	intron1	.	inverted_repeat
III	10712438	10713443	8.1e-06	1.22e-05	4.04e-06	0.3325	-1.5885	0	0	W09D10.4	intron5	.	CELE2
III	11992201	11993958	1.89e-05	2.22e-05	1.55e-05	0.697	-0.5207	0.0311	0.084	wah-1	intron2	yes	CELE14B
III	11992201	11993958	1.89e-05	2.22e-05	1.55e-05	0.697	-0.5207	0.0311	0.084	wah-1	intron2	yes	CELE46B
III	11992201	11993958	1.89e-05	2.22e-05	1.55e-05	0.697	-0.5207	0.0311	0.084	wah-1	intron2	yes	PALTTTAAA1
IV	4443078	4443409	5.33e-05	2.34e-05	8.33e-05	3.5612	1.8324	0	0	wapl-1	intron11	.
I	7599633	7600149	8.87e-06	5.16e-06	1.26e-05	2.4369	1.285	0	0	wdr-23	intron6	.	CELE2
IV	9202683	9203276	3.13e-06	1.64e-06	4.61e-06	2.806	1.4885	0	0.0003	wnk-1	intron3	.
V	9706994	9707507	3.85e-06	4.81e-06	2.88e-06	0.5979	-0.742	0.0374	0.0974	xbx-6	intron6	yes	TIR54TA1_CE
I	322390	322785	3.52e-06	1.66e-06	5.37e-06	3.2399	1.696	0	0	xpo-2	intron2	.	PALTTAA3_CE
IV	1194026	1195116	3.76e-06	2.26e-06	5.27e-06	2.3349	1.2234	0.0003	0.002	Y104H12D.3	intron2	.	inverted_repeat
IV	1194026	1195116	3.76e-06	2.26e-06	5.27e-06	2.3349	1.2234	0.0003	0.002	Y104H12D.3	intron2	.	tandem_repeat
I	14427162	14428529	2.03e-06	1.34e-06	2.72e-06	2.0223	1.016	0.0106	0.0366	Y105E8A.10	intron6	.	(CAATA)n
I	14427162	14428529	2.03e-06	1.34e-06	2.72e-06	2.0223	1.016	0.0106	0.0366	Y105E8A.10	intron6	.	CELE12A
I	14351702	14354991	2.04e-05	2.38e-05	1.69e-05	0.7095	-0.4952	0.0383	0.0995	Y105E8A.2	intron2	yes	CELE14A
I	14351702	14354991	2.04e-05	2.38e-05	1.69e-05	0.7095	-0.4952	0.0383	0.0995	Y105E8A.2	intron2	yes	HELITRONY1A_CE
I	14351702	14354991	2.04e-05	2.38e-05	1.69e-05	0.7095	-0.4952	0.0383	0.0995	Y105E8A.2	intron2	yes	LONGPAL2
I	14351702	14354991	2.04e-05	2.38e-05	1.69e-05	0.7095	-0.4952	0.0383	0.0995	Y105E8A.2	intron2	yes	PAL5A_CE
I	14506622	14508362	4.52e-06	2.93e-06	6.12e-06	2.0897	1.0633	0.0011	0.0059	Y105E8A.21	intron2	.	CELE14A
I	14506622	14508362	4.52e-06	2.93e-06	6.12e-06	2.0897	1.0633	0.0011	0.0059	Y105E8A.21	intron2	.	CELE14B
I	14506622	14508362	4.52e-06	2.93e-06	6.12e-06	2.0897	1.0633	0.0011	0.0059	Y105E8A.21	intron2	.	HELITRONY1_CE
I	14500950	14501718	9.76e-06	6.99e-06	1.25e-05	1.7903	0.8402	0.0014	0.0073	Y105E8A.21	intron5	yes	PAL5A_CE
I	14556506	14558533	1.81e-06	2.57e-06	1.04e-06	0.4039	-1.3078	0.0026	0.0123	Y105E8A.23	intron6	.	HELITRON2_CE
I	14596339	14600179	9.52e-05	7.6e-05	0.000114	1.5056	0.5904	0.0035	0.0157	Y105E8A.25	intron5	yes	CELETC2
I	14596339	14600179	9.52e-05	7.6e-05	0.000114	1.5056	0.5904	0.0035	0.0157	Y105E8A.25	intron5	yes	CERP4
I	14592241	14593315	3.8e-06	4.68e-06	2.92e-06	0.6237	-0.6811	0.0358	0.0944	Y105E8A.25	intron7	.	LR9A
I	14592241	14593315	3.8e-06	4.68e-06	2.92e-06	0.6237	-0.6811	0.0358	0.0944	Y105E8A.25	intron7	.	MINISAT1_CE
I	14596339	14600179	9.52e-05	7.6e-05	0.000114	1.5056	0.5904	0.0035	0.0157	Y105E8A.25	intron5	yes	PAL3A_CE
I	14596339	14600179	9.52e-05	7.6e-05	0.000114	1.5056	0.5904	0.0035	0.0157	Y105E8A.25	intron5	yes	PALTTAA1_CE
I	14658994	14660737	2.88e-05	1.31e-05	4.45e-05	3.4072	1.7686	0	0	Y105E8B.5	intron2	yes	PAL5A_CE
V	171358	176679	3.42e-06	4.34e-06	2.5e-06	0.576	-0.7958	0.0268	0.075	Y108G3AL.2	intron5	.	inverted_repeat
V	171358	176679	3.42e-06	4.34e-06	2.5e-06	0.576	-0.7958	0.0268	0.075	Y108G3AL.2	intron5	.	tandem_repeat
V	167135	167875	2.98e-06	1.59e-06	4.37e-06	2.7415	1.455	0	0.0005	Y108G3AL.2	intron1	.	inverted_repeat
V	171358	176679	3.42e-06	4.34e-06	2.5e-06	0.576	-0.7958	0.0268	0.075	Y108G3AL.2	intron5	.	CELE1
V	171358	176679	3.42e-06	4.34e-06	2.5e-06	0.576	-0.7958	0.0268	0.075	Y108G3AL.2	intron5	.	MINISAT1_CE
V	171358	176679	3.42e-06	4.34e-06	2.5e-06	0.576	-0.7958	0.0268	0.075	Y108G3AL.2	intron5	.	PALTTAA1_CE
V	171358	176679	3.42e-06	4.34e-06	2.5e-06	0.576	-0.7958	0.0268	0.075	Y108G3AL.2	intron5	.	PALTTTAAA2
IV	16425723	16427299	2.01e-05	1.39e-05	2.62e-05	1.8821	0.9123	0.0001	0.0005	Y10G11A.1	intron2	yes	inverted_repeat
IV	16425723	16427299	2.01e-05	1.39e-05	2.62e-05	1.8821	0.9123	0.0001	0.0005	Y10G11A.1	intron2	yes	tandem_repeat
IV	16425723	16427299	2.01e-05	1.39e-05	2.62e-05	1.8821	0.9123	0.0001	0.0005	Y10G11A.1	intron2	yes	PAL5A_CE
III	12598065	12598325	4.49e-06	2.15e-06	6.82e-06	3.1642	1.6618	0	0	Y111B2A.10	intron1	.
III	12619633	12620656	1.8e-05	1.38e-05	2.23e-05	1.6175	0.6938	0.0049	0.0205	Y111B2A.12	intron6	.	CELE46B
III	12609766	12610518	2.36e-05	1.72e-05	3e-05	1.742	0.8007	0.0004	0.0027	Y111B2A.12	intron3	yes	CELE46B
III	12619633	12620656	1.8e-05	1.38e-05	2.23e-05	1.6175	0.6938	0.0049	0.0205	Y111B2A.12	intron6	.	CERP16
III	12619633	12620656	1.8e-05	1.38e-05	2.23e-05	1.6175	0.6938	0.0049	0.0205	Y111B2A.12	intron6	.	PALTTTAAA2
III	12694236	12695420	7.94e-06	5e-06	1.09e-05	2.1782	1.1231	0	0.0003	Y111B2A.19	intron6	yes	CERP4
III	12694236	12695420	7.94e-06	5e-06	1.09e-05	2.1782	1.1231	0	0.0003	Y111B2A.19	intron6	yes	DNA8-12_CB
III	12694368	12695471	9.18e-06	6.15e-06	1.22e-05	1.987	0.9906	0.0001	0.0011	Y111B2A.29	intron1	yes	CERP4
III	12694368	12695471	9.18e-06	6.15e-06	1.22e-05	1.987	0.9906	0.0001	0.0011	Y111B2A.29	intron1	yes	DNA8-12_CB
III	12505073	12506031	4.35e-06	3.3e-06	5.41e-06	1.6414	0.715	0.0217	0.0645	Y111B2A.4	intron4	.	inverted_repeat
III	12520247	12522249	1.43e-05	1.8e-05	1.06e-05	0.5889	-0.7638	0.0032	0.0144	Y111B2A.4	intron12	yes	CELE2
III	12520247	12522249	1.43e-05	1.8e-05	1.06e-05	0.5889	-0.7638	0.0032	0.0144	Y111B2A.4	intron12	yes	CELE45
III	12505073	12506031	4.35e-06	3.3e-06	5.41e-06	1.6414	0.715	0.0217	0.0645	Y111B2A.4	intron4	.	CELE7
III	12520247	12522249	1.43e-05	1.8e-05	1.06e-05	0.5889	-0.7638	0.0032	0.0144	Y111B2A.4	intron12	yes	CERP4
III	12517195	12519868	8.81e-06	6.48e-06	1.11e-05	1.7168	0.7798	0.0029	0.0132	Y111B2A.4	intron11	.	HAT3_CE
III	12517195	12519868	8.81e-06	6.48e-06	1.11e-05	1.7168	0.7798	0.0029	0.0132	Y111B2A.4	intron11	.	MARINER2_CE
III	12517195	12519868	8.81e-06	6.48e-06	1.11e-05	1.7168	0.7798	0.0029	0.0132	Y111B2A.4	intron11	.	PAL8C_2
III	12517195	12519868	8.81e-06	6.48e-06	1.11e-05	1.7168	0.7798	0.0029	0.0132	Y111B2A.4	intron11	.	PAL8C_3
V	20236422	20237408	3.01e-06	1.89e-06	4.14e-06	2.1863	1.1285	0.0021	0.0106	Y113G7B.24	intron1	.	inverted_repeat
V	20236424	20237453	3.36e-06	2.25e-06	4.48e-06	1.9924	0.9945	0.0062	0.0246	Y113G7B.24	intron2	.	inverted_repeat
V	20236422	20237408	3.01e-06	1.89e-06	4.14e-06	2.1863	1.1285	0.0021	0.0106	Y113G7B.24	intron1	.	tandem_repeat
V	20236424	20237453	3.36e-06	2.25e-06	4.48e-06	1.9924	0.9945	0.0062	0.0246	Y113G7B.24	intron2	.	tandem_repeat
IV	17090926	17091360	2.87e-06	6.62e-07	5.08e-06	7.6747	2.9401	0	0	Y116A8C.27	intron5	.	inverted_repeat
IV	17090926	17091360	2.87e-06	6.62e-07	5.08e-06	7.6747	2.9401	0	0	Y116A8C.27	intron5	.	tandem_repeat
IV	17112293	17113044	2.96e-06	2.1e-06	3.82e-06	1.8235	0.8667	0.0086	0.0313	Y116A8C.33	intron2	.	inverted_repeat
IV	16941174	16942071	4.42e-06	3.28e-06	5.56e-06	1.6948	0.7611	0.0074	0.028	Y116A8C.9	intron8	.	inverted_repeat
V	19883422	19884799	1.67e-05	2.06e-05	1.28e-05	0.6219	-0.6853	0.0075	0.0283	Y116F11B.13	intron2	yes	CEREP5
III	1203138	1203590	3.28e-06	1.77e-06	4.8e-06	2.7145	1.4407	0	0.0003	Y119D3B.12	intron3	.	inverted_repeat
III	1203138	1203590	3.28e-06	1.77e-06	4.8e-06	2.7145	1.4407	0	0.0003	Y119D3B.12	intron3	.	tandem_repeat
III	1197692	1199145	1.25e-05	1.02e-05	1.48e-05	1.459	0.545	0.0256	0.0727	Y119D3B.16	intron4	.	CEREP5
II	12049577	12055448	2.81e-05	3.3e-05	2.32e-05	0.7033	-0.5077	0.0331	0.0886	Y17G7B.10	intron1	.	CELE1
II	12049577	12055448	2.81e-05	3.3e-05	2.32e-05	0.7033	-0.5077	0.0331	0.0886	Y17G7B.10	intron1	.	CELE14A
II	12049577	12055448	2.81e-05	3.3e-05	2.32e-05	0.7033	-0.5077	0.0331	0.0886	Y17G7B.10	intron1	.	CELE14B
II	12049577	12055448	2.81e-05	3.3e-05	2.32e-05	0.7033	-0.5077	0.0331	0.0886	Y17G7B.10	intron1	.	CELE42
II	12093815	12097212	9.61e-06	1.22e-05	7.05e-06	0.5794	-0.7874	0.0032	0.0143	Y17G7B.17	intron4	yes	inverted_repeat
II	12093815	12097212	9.61e-06	1.22e-05	7.05e-06	0.5794	-0.7874	0.0032	0.0143	Y17G7B.17	intron4	yes	tandem_repeat
II	12093815	12097212	9.61e-06	1.22e-05	7.05e-06	0.5794	-0.7874	0.0032	0.0143	Y17G7B.17	intron4	yes	CERP4
II	11978859	11979218	2.25e-05	1.79e-05	2.72e-05	1.5211	0.6051	0.0086	0.0312	Y17G7B.20	intron1	.
II	11976158	11977033	1.05e-05	8.5e-06	1.25e-05	1.4651	0.551	0.0284	0.0786	Y17G7B.21	intron3	yes	inverted_repeat
I	704554	706421	8.97e-06	1.1e-05	6.92e-06	0.6278	-0.6716	0.0171	0.0532	Y18H1A.3	intron7	yes	CELE1
I	704554	706421	8.97e-06	1.1e-05	6.92e-06	0.6278	-0.6716	0.0171	0.0532	Y18H1A.3	intron7	yes	CERP4
I	704554	706421	8.97e-06	1.1e-05	6.92e-06	0.6278	-0.6716	0.0171	0.0532	Y18H1A.3	intron7	yes	HAT3_CE
I	704554	706421	8.97e-06	1.1e-05	6.92e-06	0.6278	-0.6716	0.0171	0.0532	Y18H1A.3	intron7	yes	PAL3A_CE
I	704554	706421	8.97e-06	1.1e-05	6.92e-06	0.6278	-0.6716	0.0171	0.0532	Y18H1A.3	intron7	yes	PALTTTAAA2
V	2376768	2377697	5.71e-06	2.73e-06	8.69e-06	3.182	1.6699	0	0	Y19D10A.12	intron3	yes	CELE1
V	2376768	2377697	5.71e-06	2.73e-06	8.69e-06	3.182	1.6699	0	0	Y19D10A.12	intron3	yes	Mariner28_CB
I	2036013	2037152	1.29e-05	1.03e-05	1.55e-05	1.5029	0.5877	0.0134	0.0443	Y20F4.4	intron16	yes	CELE46B
I	2036013	2037152	1.29e-05	1.03e-05	1.55e-05	1.5029	0.5877	0.0134	0.0443	Y20F4.4	intron16	yes	CEREP1A
I	2052697	2053117	5.34e-06	3.8e-06	6.89e-06	1.8138	0.859	0.0087	0.0316	Y20F4.5	intron2	yes	Chapaev-1_CE
III	1630072	1635785	1.68e-06	2.47e-06	8.98e-07	0.3642	-1.457	0.0018	0.0093	Y22D7AL.4	intron3	.	inverted_repeat
III	1630072	1635785	1.68e-06	2.47e-06	8.98e-07	0.3642	-1.457	0.0018	0.0093	Y22D7AL.4	intron3	.	tandem_repeat
III	1630072	1635785	1.68e-06	2.47e-06	8.98e-07	0.3642	-1.457	0.0018	0.0093	Y22D7AL.4	intron3	.	(TAGG)n
III	1630072	1635785	1.68e-06	2.47e-06	8.98e-07	0.3642	-1.457	0.0018	0.0093	Y22D7AL.4	intron3	.	CEREP4
III	1630072	1635785	1.68e-06	2.47e-06	8.98e-07	0.3642	-1.457	0.0018	0.0093	Y22D7AL.4	intron3	.	CeRep52
III	1630072	1635785	1.68e-06	2.47e-06	8.98e-07	0.3642	-1.457	0.0018	0.0093	Y22D7AL.4	intron3	.	HELITRON2_CE
III	1630072	1635785	1.68e-06	2.47e-06	8.98e-07	0.3642	-1.457	0.0018	0.0093	Y22D7AL.4	intron3	.	PALTA5_CE
III	1630072	1635785	1.68e-06	2.47e-06	8.98e-07	0.3642	-1.457	0.0018	0.0093	Y22D7AL.4	intron3	.	PALTTAA2_CE
I	2495355	2496669	7.83e-06	5.01e-06	1.06e-05	2.1225	1.0857	0.0001	0.001	Y23H5B.6	intron4	yes	inverted_repeat
IV	11606537	11606896	3.9e-06	2.42e-06	5.38e-06	2.2241	1.1532	0.0002	0.0017	Y24F12A.1	intron5	.	CELE7
IV	11617380	11617755	8.92e-06	2.65e-06	1.52e-05	5.7273	2.5179	0	0	Y24F12A.4	intron1	.	inverted_repeat
V	16544089	16545180	2.36e-05	1.67e-05	3.06e-05	1.8323	0.8737	0.0001	0.0011	Y32B12B.2	intron9	yes	CELE1
V	16544089	16545180	2.36e-05	1.67e-05	3.06e-05	1.8323	0.8737	0.0001	0.0011	Y32B12B.2	intron9	yes	CERP3
V	16544089	16545180	2.36e-05	1.67e-05	3.06e-05	1.8323	0.8737	0.0001	0.0011	Y32B12B.2	intron9	yes	HAT1_CE
V	16544089	16545180	2.36e-05	1.67e-05	3.06e-05	1.8323	0.8737	0.0001	0.0011	Y32B12B.2	intron9	yes	MINISAT1_CE
X	5254037	5254291	7.03e-06	2.78e-06	1.13e-05	4.0593	2.0212	0	0	Y34B4A.6	intron3	.	CELE45
I	1043929	1046344	7.68e-06	5.85e-06	9.5e-06	1.6233	0.699	0.0075	0.0281	Y34D9A.7	intron2	yes	inverted_repeat
I	1043929	1046344	7.68e-06	5.85e-06	9.5e-06	1.6233	0.699	0.0075	0.0281	Y34D9A.7	intron2	yes	tandem_repeat
I	1043929	1046344	7.68e-06	5.85e-06	9.5e-06	1.6233	0.699	0.0075	0.0281	Y34D9A.7	intron2	yes	CELE46B
IV	13965006	13972284	2.54e-05	3.03e-05	2.06e-05	0.6791	-0.5583	0.0209	0.0624	Y37A1B.17	intron19	yes	CELE7
IV	13965006	13972284	2.54e-05	3.03e-05	2.06e-05	0.6791	-0.5583	0.0209	0.0624	Y37A1B.17	intron19	yes	LONGPAL2
IV	13965006	13972284	2.54e-05	3.03e-05	2.06e-05	0.6791	-0.5583	0.0209	0.0624	Y37A1B.17	intron19	yes	LONGPAL3
IV	13965006	13972284	2.54e-05	3.03e-05	2.06e-05	0.6791	-0.5583	0.0209	0.0624	Y37A1B.17	intron19	yes	MARINER3_CE
IV	13965006	13972284	2.54e-05	3.03e-05	2.06e-05	0.6791	-0.5583	0.0209	0.0624	Y37A1B.17	intron19	yes	MuDR-16_CB
IV	13965006	13972284	2.54e-05	3.03e-05	2.06e-05	0.6791	-0.5583	0.0209	0.0624	Y37A1B.17	intron19	yes	NDNAX3_CE
IV	13965006	13972284	2.54e-05	3.03e-05	2.06e-05	0.6791	-0.5583	0.0209	0.0624	Y37A1B.17	intron19	yes	Sola3-2N1_CB
IV	13965006	13972284	2.54e-05	3.03e-05	2.06e-05	0.6791	-0.5583	0.0209	0.0624	Y37A1B.17	intron19	yes	TC4
IV	3695895	3696774	8.2e-06	4.87e-06	1.15e-05	2.3645	1.2415	0	0	Y37E11AL.3	intron4	.	MINISAT3_CB
I	2074959	2075989	9.15e-05	5.11e-05	0.000132	2.5803	1.3675	0	0	Y37E3.10	intron3	yes	PALTTAA3_CE
I	2081313	2082816	4.52e-05	5.43e-05	3.62e-05	0.6658	-0.5868	0.0085	0.0311	Y37E3.11	intron4	yes	CELE42
I	2081313	2082816	4.52e-05	5.43e-05	3.62e-05	0.6658	-0.5868	0.0085	0.0311	Y37E3.11	intron4	yes	CELE46B
IV	211949	213409	7.67e-06	5.73e-06	9.6e-06	1.6747	0.7439	0.0085	0.031	Y38C1AA.1	intron3	yes	CELE2
IV	211949	213409	7.67e-06	5.73e-06	9.6e-06	1.6747	0.7439	0.0085	0.031	Y38C1AA.1	intron3	yes	CEMUDR1
IV	211949	213409	7.67e-06	5.73e-06	9.6e-06	1.6747	0.7439	0.0085	0.031	Y38C1AA.1	intron3	yes	HAT1_CE
IV	211949	213409	7.67e-06	5.73e-06	9.6e-06	1.6747	0.7439	0.0085	0.031	Y38C1AA.1	intron3	yes	IR3_CE
IV	211949	213409	7.67e-06	5.73e-06	9.6e-06	1.6747	0.7439	0.0085	0.031	Y38C1AA.1	intron3	yes	PALTTAA3_CE
II	12674779	12675787	6.19e-06	4.6e-06	7.78e-06	1.6901	0.7571	0.0104	0.036	Y38E10A.22	intron1	yes	CELE46B
III	10645319	10645596	4.65e-06	1.44e-06	7.86e-06	5.4627	2.4496	0	0	Y39A1A.12	intron3	.
III	1844515	1846337	9.8e-06	1.3e-05	6.57e-06	0.5042	-0.9879	0.0005	0.0033	Y39A3CL.1	intron10	.	CELE14A
III	1844515	1846337	9.8e-06	1.3e-05	6.57e-06	0.5042	-0.9879	0.0005	0.0033	Y39A3CL.1	intron10	.	CELE14B
III	1844515	1846337	9.8e-06	1.3e-05	6.57e-06	0.5042	-0.9879	0.0005	0.0033	Y39A3CL.1	intron10	.	PAL5A_CE
III	1843095	1844363	2.8e-06	3.75e-06	1.86e-06	0.4965	-1.0102	0.0104	0.0359	Y39A3CL.1	intron9	.	PALTTAA2_CE
V	19002852	19004206	3.8e-06	2.03e-06	5.58e-06	2.7502	1.4595	0	0.0002	Y39B6A.33	intron2	.	tandem_repeat
V	19004482	19005810	3.38e-06	2.11e-06	4.65e-06	2.2083	1.1429	0.0009	0.0052	Y39B6A.33	intron3	.	HELITRON7_CB
V	18965067	18965450	4e-06	2.9e-06	5.1e-06	1.7607	0.8161	0.0148	0.0475	Y39B6A.43	intron5	yes	inverted_repeat
III	13168306	13168766	2.71e-06	1.75e-06	3.67e-06	2.0977	1.0688	0.0018	0.0094	Y39E4B.2	intron3	yes	MINISAT3_CB
III	13071365	13071885	1.17e-06	1.68e-06	6.59e-07	0.3913	-1.3535	0.0147	0.0472	Y39E4B.6	intron2	.
II	730734	731193	2.36e-06	1.55e-06	3.16e-06	2.0401	1.0286	0.0068	0.0264	Y39F10B.1	intron6	.	CEREP5
I	2296642	2297083	3.22e-05	4.22e-05	2.23e-05	0.5276	-0.9225	0.0001	0.0009	Y39G10AR.11	intron2	yes	PAL8D_CE
I	2384994	2388158	1.23e-05	1.62e-05	8.42e-06	0.5214	-0.9397	0.0004	0.0027	Y39G10AR.18	intron13	yes	inverted_repeat
I	2384994	2388158	1.23e-05	1.62e-05	8.42e-06	0.5214	-0.9397	0.0004	0.0027	Y39G10AR.18	intron13	yes	tandem_repeat
I	2384994	2388158	1.23e-05	1.62e-05	8.42e-06	0.5214	-0.9397	0.0004	0.0027	Y39G10AR.18	intron13	yes	CELE1
I	2392711	2396105	3.73e-05	4.44e-05	3.02e-05	0.6811	-0.5541	0.0159	0.0499	Y39G10AR.18	intron9	yes	CELE1
I	2384994	2388158	1.23e-05	1.62e-05	8.42e-06	0.5214	-0.9397	0.0004	0.0027	Y39G10AR.18	intron13	yes	PAL5A_CE
I	2392711	2396105	3.73e-05	4.44e-05	3.02e-05	0.6811	-0.5541	0.0159	0.0499	Y39G10AR.18	intron9	yes	PAL8A_CE
I	2384994	2388158	1.23e-05	1.62e-05	8.42e-06	0.5214	-0.9397	0.0004	0.0027	Y39G10AR.18	intron13	yes	PALTTAA1_CE
I	13353235	13354057	4.71e-06	2.81e-06	6.62e-06	2.3535	1.2348	0.0001	0.0007	Y40B1A.3	intron2	.	inverted_repeat
I	13355784	13356462	3.32e-06	2.41e-06	4.23e-06	1.7555	0.8119	0.0169	0.0526	Y40B1A.3	intron5	.	inverted_repeat
I	13353235	13354057	4.71e-06	2.81e-06	6.62e-06	2.3535	1.2348	0.0001	0.0007	Y40B1A.3	intron2	.	tandem_repeat
I	13426613	13428122	5.24e-06	3.3e-06	7.18e-06	2.1774	1.1226	0.0001	0.0009	Y40B1B.7	intron2	.	inverted_repeat
I	13426613	13428122	5.24e-06	3.3e-06	7.18e-06	2.1774	1.1226	0.0001	0.0009	Y40B1B.7	intron2	.	tandem_repeat
IV	1750489	1751171	2.45e-06	1.8e-06	3.11e-06	1.7315	0.792	0.0156	0.0494	Y41D4A.4	intron5	.	inverted_repeat
IV	1750489	1751171	2.45e-06	1.8e-06	3.11e-06	1.7315	0.792	0.0156	0.0494	Y41D4A.4	intron5	.	tandem_repeat
IV	1728617	1731155	2.31e-05	2.87e-05	1.76e-05	0.6133	-0.7053	0.0025	0.0119	Y41D4A.5	intron7	yes	PAL5A_CE
IV	1741623	1743945	1.63e-05	2.23e-05	1.03e-05	0.4613	-1.1162	0	0.0001	Y41D4A.6	intron3	yes	CELE46B
IV	1741623	1743945	1.63e-05	2.23e-05	1.03e-05	0.4613	-1.1162	0	0.0001	Y41D4A.6	intron3	yes	PAL5A_CE
IV	1661920	1663113	5.45e-06	3.59e-06	7.31e-06	2.0378	1.027	0.0003	0.0024	Y41D4B.4	intron4	yes	PALTTAA2_CE
IV	15041894	15042403	4.37e-06	3.03e-06	5.72e-06	1.8889	0.9176	0.0019	0.0098	Y41E3.11	intron4	.	inverted_repeat
IV	15022461	15024096	9.02e-06	1.09e-05	7.11e-06	0.6518	-0.6176	0.0232	0.0681	Y41E3.7	intron6	.	CELE14A
IV	15014356	15019873	1.6e-05	1.28e-05	1.92e-05	1.5	0.585	0.021	0.0626	Y41E3.7	intron3	yes	CELE14A
IV	15014356	15019873	1.6e-05	1.28e-05	1.92e-05	1.5	0.585	0.021	0.0626	Y41E3.7	intron3	yes	CELE14B
IV	15022461	15024096	9.02e-06	1.09e-05	7.11e-06	0.6518	-0.6176	0.0232	0.0681	Y41E3.7	intron6	.	CELE2
IV	15014356	15019873	1.6e-05	1.28e-05	1.92e-05	1.5	0.585	0.021	0.0626	Y41E3.7	intron3	yes	CELE42
IV	15022461	15024096	9.02e-06	1.09e-05	7.11e-06	0.6518	-0.6176	0.0232	0.0681	Y41E3.7	intron6	.	CELE7
IV	15014356	15019873	1.6e-05	1.28e-05	1.92e-05	1.5	0.585	0.021	0.0626	Y41E3.7	intron3	yes	HAT3_CE
IV	15014356	15019873	1.6e-05	1.28e-05	1.92e-05	1.5	0.585	0.021	0.0626	Y41E3.7	intron3	yes	PAL8A_CE
V	19537604	19538939	2.37e-06	3.9e-06	8.38e-07	0.2151	-2.2168	0	0	Y43F8B.1	intron4	.	(TAGG)n
II	232030	232678	1.59e-05	1.03e-05	2.16e-05	2.1035	1.0728	0	0.0001	Y43H11AL.1	intron1	.	CERP3
II	232030	232678	1.59e-05	1.03e-05	2.16e-05	2.1035	1.0728	0	0.0001	Y43H11AL.1	intron1	.	HAT2_CB
II	229295	229851	2.99e-06	2.17e-06	3.82e-06	1.7602	0.8158	0.0124	0.0414	Y43H11AL.1	intron4	.	HELITRONY1A_CE
II	229295	229851	2.99e-06	2.17e-06	3.82e-06	1.7602	0.8158	0.0124	0.0414	Y43H11AL.1	intron4	.	LR9A
II	231033	231699	3.69e-06	2.16e-06	5.22e-06	2.423	1.2768	0.0001	0.001	Y43H11AL.1	intron2	.	LR9A
II	229295	229851	2.99e-06	2.17e-06	3.82e-06	1.7602	0.8158	0.0124	0.0414	Y43H11AL.1	intron4	.	MINISAT1_CE
II	232030	232678	1.59e-05	1.03e-05	2.16e-05	2.1035	1.0728	0	0.0001	Y43H11AL.1	intron1	.	MINISAT1_CE
II	231033	231699	3.69e-06	2.16e-06	5.22e-06	2.423	1.2768	0.0001	0.001	Y43H11AL.1	intron2	.	PALTTAA1_CE
II	231033	231699	3.69e-06	2.16e-06	5.22e-06	2.423	1.2768	0.0001	0.001	Y43H11AL.1	intron2	.	PALTTAA3_CE
I	3345013	3345439	5.61e-06	4.19e-06	7.03e-06	1.6759	0.7449	0.0182	0.0561	Y44E3A.6	intron7	.	inverted_repeat
I	3347018	3348134	4.84e-06	3.39e-06	6.28e-06	1.8496	0.8872	0.0015	0.0079	Y44E3A.6	intron5	.	CELE2
I	3347018	3348134	4.84e-06	3.39e-06	6.28e-06	1.8496	0.8872	0.0015	0.0079	Y44E3A.6	intron5	.	CERP3
I	3347018	3348134	4.84e-06	3.39e-06	6.28e-06	1.8496	0.8872	0.0015	0.0079	Y44E3A.6	intron5	.	HAT2_CB
I	3347018	3348134	4.84e-06	3.39e-06	6.28e-06	1.8496	0.8872	0.0015	0.0079	Y44E3A.6	intron5	.	MINISAT1_CE
III	4245951	4246649	2.49e-05	1.05e-05	3.92e-05	3.7199	1.8953	0	0	Y44F5A.1	intron2	.
V	4167006	4167692	3.87e-06	1.83e-06	5.91e-06	3.2319	1.6924	0	0.0001	Y45G5AM.7	intron5	.	inverted_repeat
II	15242999	15244471	3.75e-06	1.97e-06	5.52e-06	2.8095	1.4903	0	0.0001	Y46E12BL.2	intron8	yes	CELE2
III	11149565	11151708	1.68e-05	2.27e-05	1.09e-05	0.4812	-1.0552	0	0.0005	Y47D3A.29	intron7	yes	CERP16
III	11149565	11151708	1.68e-05	2.27e-05	1.09e-05	0.4812	-1.0552	0	0.0005	Y47D3A.29	intron7	yes	CERP3
III	11149565	11151708	1.68e-05	2.27e-05	1.09e-05	0.4812	-1.0552	0	0.0005	Y47D3A.29	intron7	yes	LR9A
III	11149565	11151708	1.68e-05	2.27e-05	1.09e-05	0.4812	-1.0552	0	0.0005	Y47D3A.29	intron7	yes	PAL5A_CE
V	4446202	4448437	1.23e-05	1.52e-05	9.36e-06	0.6163	-0.6984	0.0064	0.025	Y47D7A.14	intron2	yes	CELE1
V	4446202	4448437	1.23e-05	1.52e-05	9.36e-06	0.6163	-0.6984	0.0064	0.025	Y47D7A.14	intron2	yes	CELE2
V	4446202	4448437	1.23e-05	1.52e-05	9.36e-06	0.6163	-0.6984	0.0064	0.025	Y47D7A.14	intron2	yes	IR4
I	3552166	3558100	1.36e-05	1.1e-05	1.62e-05	1.4726	0.5584	0.0197	0.0598	Y47G6A.21	intron5	yes	CELE1
I	3552166	3558100	1.36e-05	1.1e-05	1.62e-05	1.4726	0.5584	0.0197	0.0598	Y47G6A.21	intron5	yes	LONGPAL2
I	3552166	3558100	1.36e-05	1.1e-05	1.62e-05	1.4726	0.5584	0.0197	0.0598	Y47G6A.21	intron5	yes	NPAL0A_CE
I	3560273	3561249	3.1e-06	2.36e-06	3.84e-06	1.6235	0.6991	0.0305	0.0828	Y47G6A.22	intron4	yes	CELE1
I	3560273	3561249	3.1e-06	2.36e-06	3.84e-06	1.6235	0.6991	0.0305	0.0828	Y47G6A.22	intron4	yes	CELE2
I	3591365	3592124	5.09e-06	3.27e-06	6.92e-06	2.1174	1.0823	0.0006	0.0039	Y47G6A.29	intron10	yes	PALTTAA3_CE
II	14184204	14187786	1.66e-06	2.62e-06	7.07e-07	0.2699	-1.8895	0.0001	0.0007	Y48B6A.6	intron6	.	CELE14B
II	14184204	14187786	1.66e-06	2.62e-06	7.07e-07	0.2699	-1.8895	0.0001	0.0007	Y48B6A.6	intron6	.	CERP16
II	14184204	14187786	1.66e-06	2.62e-06	7.07e-07	0.2699	-1.8895	0.0001	0.0007	Y48B6A.6	intron6	.	CERP3
II	14184204	14187786	1.66e-06	2.62e-06	7.07e-07	0.2699	-1.8895	0.0001	0.0007	Y48B6A.6	intron6	.	HELITRON1_CE
II	14184204	14187786	1.66e-06	2.62e-06	7.07e-07	0.2699	-1.8895	0.0001	0.0007	Y48B6A.6	intron6	.	MINISAT1_CE
II	14184204	14187786	1.66e-06	2.62e-06	7.07e-07	0.2699	-1.8895	0.0001	0.0007	Y48B6A.6	intron6	.	PALTTTAAA2
II	13376445	13377378	5.67e-06	3.84e-06	7.49e-06	1.9496	0.9632	0.0014	0.0075	Y48C3A.12	intron1	yes	RC35
II	13670904	13676880	9.7e-06	1.2e-05	7.37e-06	0.6126	-0.707	0.0097	0.0342	Y48E1A.1	intron8	yes	CELE14B
II	13677074	13682326	3.19e-06	4.46e-06	1.92e-06	0.4301	-1.2173	0.001	0.0058	Y48E1A.1	intron7	.	CERP16
II	13677074	13682326	3.19e-06	4.46e-06	1.92e-06	0.4301	-1.2173	0.001	0.0058	Y48E1A.1	intron7	.	CERP3
II	13670904	13676880	9.7e-06	1.2e-05	7.37e-06	0.6126	-0.707	0.0097	0.0342	Y48E1A.1	intron8	yes	CERP3
II	13677074	13682326	3.19e-06	4.46e-06	1.92e-06	0.4301	-1.2173	0.001	0.0058	Y48E1A.1	intron7	.	HAT1_CE
II	13677074	13682326	3.19e-06	4.46e-06	1.92e-06	0.4301	-1.2173	0.001	0.0058	Y48E1A.1	intron7	.	HAT2_CB
II	13670904	13676880	9.7e-06	1.2e-05	7.37e-06	0.6126	-0.707	0.0097	0.0342	Y48E1A.1	intron8	yes	LR9A
II	13677074	13682326	3.19e-06	4.46e-06	1.92e-06	0.4301	-1.2173	0.001	0.0058	Y48E1A.1	intron7	.	MINISAT1_CE
II	13670904	13676880	9.7e-06	1.2e-05	7.37e-06	0.6126	-0.707	0.0097	0.0342	Y48E1A.1	intron8	yes	MINISAT1_CE
II	13670904	13676880	9.7e-06	1.2e-05	7.37e-06	0.6126	-0.707	0.0097	0.0342	Y48E1A.1	intron8	yes	NPALTA1_CE
II	13670904	13676880	9.7e-06	1.2e-05	7.37e-06	0.6126	-0.707	0.0097	0.0342	Y48E1A.1	intron8	yes	PALTTAA3_CE
I	96993	97599	3.8e-06	2.09e-06	5.51e-06	2.6419	1.4016	0.0001	0.0007	Y48G1C.7	intron6	.	inverted_repeat
I	101734	102447	4.14e-06	2.95e-06	5.32e-06	1.8028	0.8502	0.0101	0.0352	Y48G1C.8	intron7	yes	CELE1
I	104714	105435	8.66e-06	6.76e-06	1.06e-05	1.5618	0.6432	0.0156	0.0494	Y48G1C.8	intron5	yes	PALTTTAAA1
I	91595	92522	4.68e-06	2.27e-06	7.08e-06	3.1166	1.64	0	0	Y48G1C.9	intron1	.	inverted_repeat
I	1253518	1254378	1.49e-05	1.83e-05	1.16e-05	0.6337	-0.6582	0.0141	0.0457	Y48G8AL.1	intron17	yes	PALTTAA3_CE
I	1147589	1149908	1.4e-05	1.81e-05	9.9e-06	0.5459	-0.8734	0.0017	0.0086	Y48G8AL.10	intron5	yes	inverted_repeat
I	1147589	1149908	1.4e-05	1.81e-05	9.9e-06	0.5459	-0.8734	0.0017	0.0086	Y48G8AL.10	intron5	yes	CELE1
I	1147589	1149908	1.4e-05	1.81e-05	9.9e-06	0.5459	-0.8734	0.0017	0.0086	Y48G8AL.10	intron5	yes	CERP4
I	1147589	1149908	1.4e-05	1.81e-05	9.9e-06	0.5459	-0.8734	0.0017	0.0086	Y48G8AL.10	intron5	yes	PALTTAA1_CE
I	1224338	1224657	1.49e-05	7.01e-06	2.28e-05	3.253	1.7018	0	0	Y48G8AL.13	intron4	.	CELE14B
I	1224782	1225178	5.59e-06	3.78e-06	7.4e-06	1.9569	0.9686	0.0005	0.0031	Y48G8AL.13	intron3	.	CELE14B
I	1225539	1226621	2.48e-05	1.87e-05	3.09e-05	1.6522	0.7244	0.0009	0.0051	Y48G8AL.13	intron2	yes	CELE14B
I	1225539	1226621	2.48e-05	1.87e-05	3.09e-05	1.6522	0.7244	0.0009	0.0051	Y48G8AL.13	intron2	yes	PALTTAA3_CE
I	1199145	1201880	1.27e-05	1.52e-05	1.02e-05	0.6707	-0.5763	0.0258	0.073	Y48G8AL.5	intron3	yes	inverted_repeat
I	1199145	1201880	1.27e-05	1.52e-05	1.02e-05	0.6707	-0.5763	0.0258	0.073	Y48G8AL.5	intron3	yes	tandem_repeat
I	1202064	1207324	4.74e-05	3.64e-05	5.85e-05	1.606	0.6834	0.0009	0.0051	Y48G8AL.5	intron4	yes	CELE1
I	1199145	1201880	1.27e-05	1.52e-05	1.02e-05	0.6707	-0.5763	0.0258	0.073	Y48G8AL.5	intron3	yes	CELE14B
I	1202064	1207324	4.74e-05	3.64e-05	5.85e-05	1.606	0.6834	0.0009	0.0051	Y48G8AL.5	intron4	yes	CERP16
I	1202064	1207324	4.74e-05	3.64e-05	5.85e-05	1.606	0.6834	0.0009	0.0051	Y48G8AL.5	intron4	yes	CERP3
I	1202064	1207324	4.74e-05	3.64e-05	5.85e-05	1.606	0.6834	0.0009	0.0051	Y48G8AL.5	intron4	yes	CERP4
I	1199145	1201880	1.27e-05	1.52e-05	1.02e-05	0.6707	-0.5763	0.0258	0.073	Y48G8AL.5	intron3	yes	Chapaev-1_CE
I	1202064	1207324	4.74e-05	3.64e-05	5.85e-05	1.606	0.6834	0.0009	0.0051	Y48G8AL.5	intron4	yes	HAT2_CB
I	1202064	1207324	4.74e-05	3.64e-05	5.85e-05	1.606	0.6834	0.0009	0.0051	Y48G8AL.5	intron4	yes	LR9A
I	1202064	1207324	4.74e-05	3.64e-05	5.85e-05	1.606	0.6834	0.0009	0.0051	Y48G8AL.5	intron4	yes	MINISAT1_CE
I	1199145	1201880	1.27e-05	1.52e-05	1.02e-05	0.6707	-0.5763	0.0258	0.073	Y48G8AL.5	intron3	yes	NPAL5A_CE
I	1202064	1207324	4.74e-05	3.64e-05	5.85e-05	1.606	0.6834	0.0009	0.0051	Y48G8AL.5	intron4	yes	PAL5A_CE
I	1202064	1207324	4.74e-05	3.64e-05	5.85e-05	1.606	0.6834	0.0009	0.0051	Y48G8AL.5	intron4	yes	PALTA4_CE
I	1199145	1201880	1.27e-05	1.52e-05	1.02e-05	0.6707	-0.5763	0.0258	0.073	Y48G8AL.5	intron3	yes	PALTTTAAA1
III	2159082	2159366	2.43e-06	1.41e-06	3.46e-06	2.4523	1.2942	0.0017	0.0088	Y48G9A.12	intron5	.	inverted_repeat
III	2159849	2160264	2.91e-06	1.65e-06	4.17e-06	2.5212	1.3341	0.0005	0.0031	Y48G9A.12	intron1	.	CELE14B
V	5227147	5228134	5.44e-06	3.41e-06	7.48e-06	2.1921	1.1323	0.0001	0.0009	Y49G5B.1	intron2	.	inverted_repeat
V	5223471	5226988	8.16e-06	6.14e-06	1.02e-05	1.6599	0.7311	0.0086	0.0313	Y49G5B.1	intron1	yes	inverted_repeat
V	5227147	5228134	5.44e-06	3.41e-06	7.48e-06	2.1921	1.1323	0.0001	0.0009	Y49G5B.1	intron2	.	tandem_repeat
V	5227147	5228134	5.44e-06	3.41e-06	7.48e-06	2.1921	1.1323	0.0001	0.0009	Y49G5B.1	intron2	.	CELE1
V	5223471	5226988	8.16e-06	6.14e-06	1.02e-05	1.6599	0.7311	0.0086	0.0313	Y49G5B.1	intron1	yes	CELE1
V	5223471	5226988	8.16e-06	6.14e-06	1.02e-05	1.6599	0.7311	0.0086	0.0313	Y49G5B.1	intron1	yes	CELE14B
V	5223471	5226988	8.16e-06	6.14e-06	1.02e-05	1.6599	0.7311	0.0086	0.0313	Y49G5B.1	intron1	yes	CELE2
IV	5347680	5350763	6.45e-06	8.48e-06	4.41e-06	0.5203	-0.9427	0.0016	0.0086	Y4C6B.6	intron1	yes	TC4
I	400109	401957	2.55e-06	1.87e-06	3.22e-06	1.7216	0.7838	0.0266	0.0748	Y50C1A.1	intron3	.	inverted_repeat
I	408767	410346	9.06e-06	7.13e-06	1.1e-05	1.5411	0.624	0.015	0.0478	Y50C1A.1	intron9	yes	inverted_repeat
I	400109	401957	2.55e-06	1.87e-06	3.22e-06	1.7216	0.7838	0.0266	0.0748	Y50C1A.1	intron3	.	tandem_repeat
I	408767	410346	9.06e-06	7.13e-06	1.1e-05	1.5411	0.624	0.015	0.0478	Y50C1A.1	intron9	yes	tandem_repeat
I	408767	410346	9.06e-06	7.13e-06	1.1e-05	1.5411	0.624	0.015	0.0478	Y50C1A.1	intron9	yes	(GCCTAA)n
I	408767	410346	9.06e-06	7.13e-06	1.1e-05	1.5411	0.624	0.015	0.0478	Y50C1A.1	intron9	yes	CELE1
I	400109	401957	2.55e-06	1.87e-06	3.22e-06	1.7216	0.7838	0.0266	0.0748	Y50C1A.1	intron3	.	NDNAX3_CE
I	408767	410346	9.06e-06	7.13e-06	1.1e-05	1.5411	0.624	0.015	0.0478	Y50C1A.1	intron9	yes	PALTTAA1_CE
V	1208125	1209045	1.01e-05	6.1e-06	1.41e-05	2.3098	1.2078	0	0	Y50D4A.1	intron2	yes	CELE1
V	1096549	1097812	5.07e-06	2.62e-06	7.52e-06	2.8671	1.5196	0	0	Y50D4B.3	intron5	.	HELITRONY2_CE
V	1096549	1097812	5.07e-06	2.62e-06	7.52e-06	2.8671	1.5196	0	0	Y50D4B.3	intron5	.	IR3_CE
V	1096549	1097812	5.07e-06	2.62e-06	7.52e-06	2.8671	1.5196	0	0	Y50D4B.3	intron5	.	PALTTAA1_CE
V	1096549	1097812	5.07e-06	2.62e-06	7.52e-06	2.8671	1.5196	0	0	Y50D4B.3	intron5	.	PALTTAA3_CE
V	943032	944713	2.79e-06	1.77e-06	3.81e-06	2.1556	1.1081	0.0009	0.0053	Y50D4C.3	intron1	yes	inverted_repeat
V	943032	944713	2.79e-06	1.77e-06	3.81e-06	2.1556	1.1081	0.0009	0.0053	Y50D4C.3	intron1	yes	tandem_repeat
V	943032	944713	2.79e-06	1.77e-06	3.81e-06	2.1556	1.1081	0.0009	0.0053	Y50D4C.3	intron1	yes	CELE1
III	300745	305646	2.02e-05	2.41e-05	1.63e-05	0.677	-0.5627	0.0228	0.0671	Y50D7A.1	intron4	yes	CELE14B
III	300745	305646	2.02e-05	2.41e-05	1.63e-05	0.677	-0.5627	0.0228	0.0671	Y50D7A.1	intron4	yes	CELE42
III	300745	305646	2.02e-05	2.41e-05	1.63e-05	0.677	-0.5627	0.0228	0.0671	Y50D7A.1	intron4	yes	CEMUDR1
III	300745	305646	2.02e-05	2.41e-05	1.63e-05	0.677	-0.5627	0.0228	0.0671	Y50D7A.1	intron4	yes	CERP4
III	300745	305646	2.02e-05	2.41e-05	1.63e-05	0.677	-0.5627	0.0228	0.0671	Y50D7A.1	intron4	yes	IR4
III	300745	305646	2.02e-05	2.41e-05	1.63e-05	0.677	-0.5627	0.0228	0.0671	Y50D7A.1	intron4	yes	NDNAX3_CE
III	300745	305646	2.02e-05	2.41e-05	1.63e-05	0.677	-0.5627	0.0228	0.0671	Y50D7A.1	intron4	yes	PALTTAA1_CE
III	317118	321429	1.27e-05	1.56e-05	9.83e-06	0.6318	-0.6626	0.011	0.0375	Y50D7A.10	intron2	yes	HELITRON2_CE
III	317118	321429	1.27e-05	1.56e-05	9.83e-06	0.6318	-0.6626	0.011	0.0375	Y50D7A.10	intron2	yes	PAL5A_CE
III	317118	321429	1.27e-05	1.56e-05	9.83e-06	0.6318	-0.6626	0.011	0.0375	Y50D7A.10	intron2	yes	RC123
III	256283	257459	1.17e-05	1.57e-05	7.73e-06	0.4923	-1.0223	0.0001	0.0009	Y50D7A.3	intron2	.	CEREP5
III	261389	263054	3.73e-06	4.62e-06	2.83e-06	0.6124	-0.7075	0.0337	0.0899	Y50D7A.3	intron5	.	CERP1
III	261389	263054	3.73e-06	4.62e-06	2.83e-06	0.6124	-0.7075	0.0337	0.0899	Y50D7A.3	intron5	.	HELITRON2_CE
III	261389	263054	3.73e-06	4.62e-06	2.83e-06	0.6124	-0.7075	0.0337	0.0899	Y50D7A.3	intron5	.	RC123
III	337011	338294	5.29e-06	3.88e-06	6.71e-06	1.7303	0.791	0.0063	0.0247	Y50D7A.8	intron4	.	inverted_repeat
III	337011	338294	5.29e-06	3.88e-06	6.71e-06	1.7303	0.791	0.0063	0.0247	Y50D7A.8	intron4	.	tandem_repeat
III	341873	343062	2.75e-06	1.79e-06	3.71e-06	2.0746	1.0528	0.0025	0.0119	Y50D7A.8	intron1	.	CELE14A
III	285498	287407	2.85e-06	1.75e-06	3.95e-06	2.2578	1.1749	0.0004	0.0026	Y50D7A.9	intron3	.	CEREP5
V	18540906	18542701	4.29e-06	5.61e-06	2.97e-06	0.5289	-0.9189	0.0096	0.034	Y51A2D.7	intron10	yes	CEREP5
I	1953627	1955271	6.24e-06	4.73e-06	7.76e-06	1.6393	0.713	0.0167	0.0522	Y51F10.10	intron4	yes	inverted_repeat
I	1953627	1955271	6.24e-06	4.73e-06	7.76e-06	1.6393	0.713	0.0167	0.0522	Y51F10.10	intron4	yes	tandem_repeat
I	1953627	1955271	6.24e-06	4.73e-06	7.76e-06	1.6393	0.713	0.0167	0.0522	Y51F10.10	intron4	yes	CELE1
I	1979602	1981368	5.94e-06	3.95e-06	7.94e-06	2.0125	1.009	0.0007	0.004	Y51F10.2	intron3	yes	inverted_repeat
[truncated: 352 more rows]
