# Supplementary material for: TDP-1, the Caenorhabditis elegans ortholog of TDP-43, limits the accumulation of double-stranded RNA
Source: EMBO J. 2014 Nov 12;33(24):2947–66. doi: 10.15252/embj.201488740 (PMC4282642; doi:10.15252/embj.201488740)
Supplement: Supplementary file 11 — Supplementary Table S10 [file embj0033-2947-sd11.xlsx]

## Sheet: Table S10
Table S10: Table shows the location of all TDP-1 ChIP peaks identified by ChIP-seq from two biologically independent replicates. Intervals shown represent the overlaping regions called as peaks in both replicates with an FDR <0.01 for both replicates.
Chromosome	Start	End	Peak Length	Summit	Fold Enrichment
I	3525	4140	616	248	3.31
I	108068	109036	969	662	2.57
I	130426	132682	2257	627	3.82
I	237762	238750	989	498	3.81
I	279792	280189	398	249	2.27
I	298416	301034	2619	1704	2.72
I	318039	318662	624	360	2.27
I	367489	368219	731	429	3.06
I	378593	380299	1707	389	3.46
I	380387	381866	1480	1109	4.78
I	494064	495920	1857	1185	3.65
I	490820	491321	502	348	2.32
I	511187	511522	336	146	2.32
I	512643	514076	1434	695	2.96
I	514705	515541	837	643	2.62
I	516045	516994	950	178	2.91
I	536485	537726	1242	345	4.05
I	648490	649107	618	384	2.22
I	649899	651607	1709	163	2.05
I	690818	691463	646	298	2.09
I	779031	779345	315	164	4.44
I	816794	817493	700	258	1.96
I	819455	820745	1291	827	4.84
I	824696	828255	3560	623	5.25
I	828333	834765	6433	1199	5.31
I	841016	842045	1030	567	3.31
I	842327	843848	1522	917	6.27
I	872869	874568	1700	905	2.27
I	875524	875983	460	150	2.07
I	877384	878081	698	427	2.02
I	881156	881835	680	439	2.67
I	915440	915912	473	171	6.47
I	915066	915419	354	171	8.24
I	1052052	1052543	492	340	2.02
I	1050208	1051995	1788	524	11.5
I	1053671	1054389	719	445	1.78
I	1060691	1061827	1137	694	2.17
I	1061995	1063714	1720	405	3.95
I	1064694	1065467	774	486	2.32
I	1067902	1069278	1377	695	2.96
I	1069364	1076642	7279	808	12.57
I	1157300	1157659	360	179	2.27
I	1223158	1225795	2638	776	18.96
I	1225870	1229147	3278	1519	4.65
I	1229184	1230026	843	334	2.76
I	1315513	1317648	2136	1395	2.47
I	1365260	1365866	607	354	2.96
I	1368258	1369375	1118	746	4.39
I	1369378	1374871	5494	3874	6.71
I	1444086	1444438	353	168	2.17
I	1462186	1463289	1104	169	2.07
I	1497572	1498080	509	327	12.09
I	1547480	1548667	1188	846	2.9
I	1550524	1551090	567	243	2.22
I	1551216	1551721	506	360	1.97
I	1574276	1575976	1701	285	4.83
I	1577161	1577558	398	222	2.27
I	1595498	1596128	631	455	1.97
I	1672222	1672699	478	343	2.17
I	1690747	1691871	1125	502	3.25
I	1697659	1701457	3799	615	4.2
I	1722322	1723584	1263	251	4.49
I	1724586	1724992	407	171	2.57
I	1725056	1725952	897	268	2.62
I	1726127	1727255	1129	557	2.07
I	1727351	1729017	1667	669	3.16
I	1776915	1777373	459	164	2.4
I	1809812	1812401	2590	433	2.67
I	1834653	1841491	6839	2409	10.64
I	1873531	1876134	2604	270	5.04
I	1877124	1880730	3607	1059	7.2
I	1882082	1884489	2408	383	2.43
I	1911482	1912436	955	143	2.17
I	1969811	1970314	504	392	1.93
I	1974753	1975142	390	145	2.07
I	2070666	2071092	427	300	2.02
I	2068929	2070179	1251	639	2.3
I	2084719	2085796	1078	430	5.87
I	2138935	2139294	360	148	2.22
I	2145747	2146346	600	329	2.66
I	2178107	2179592	1486	606	2.67
I	2190214	2193345	3132	556	5.51
I	2205037	2205757	721	118	2.12
I	2253966	2255087	1122	965	2.81
I	2253198	2253819	622	165	2.12
I	2255105	2256072	968	470	2.42
I	2294607	2294957	351	179	2.12
I	2292632	2293921	1290	444	2.68
I	2297395	2300116	2722	2173	4.79
I	2392584	2393378	795	616	2.17
I	2580434	2581399	966	537	2.52
I	2581763	2583093	1331	739	2.52
I	2587289	2588023	735	341	2.37
I	2667164	2669558	2395	1193	2.42
I	2671326	2672430	1105	506	2.52
I	2672586	2673604	1019	588	4.15
I	2675938	2677013	1076	618	2.7
I	2677648	2679997	2350	1857	7.26
I	2680712	2681327	616	85	1.78
I	2685175	2689195	4021	1445	12.85
I	2727361	2727872	512	330	2.02
I	2731200	2731737	538	359	1.89
I	2772687	2773048	362	191	3.21
I	2775019	2775505	487	365	2.02
I	2806776	2807211	436	259	2.44
I	2831010	2831505	496	181	2.27
I	2833250	2834401	1152	900	2.43
I	2832781	2833247	467	136	1.93
I	2855162	2855693	532	370	2.52
I	2863751	2864418	668	183	2.86
I	2869074	2870653	1580	916	8.78
I	2875059	2875570	512	315	2.17
I	2876293	2876936	644	391	2.37
I	2929417	2930225	809	405	2.81
I	2945537	2946054	518	237	1.97
I	2946610	2947423	814	345	2.32
I	2984531	2985541	1011	666	4.79
I	2996248	2996617	370	158	2.22
I	3002301	3004507	2207	1620	6.07
I	3245321	3245881	561	393	2.27
I	3245897	3249914	4018	1592	3.8
I	3250993	3251577	585	140	2.27
I	3255966	3256712	747	104	2.17
I	3292866	3293796	931	311	2.57
I	3382481	3383170	690	241	2.17
I	3383654	3385608	1955	1597	2.52
I	3385713	3386738	1026	699	2.44
I	3389762	3393225	3464	2853	3.06
I	3423009	3423464	456	197	1.7
I	3421755	3422952	1198	309	2.12
I	3538818	3539605	788	392	3.55
I	3630494	3631256	763	371	3.16
I	3643033	3643652	620	140	2.42
I	3641980	3642654	675	419	3.21
I	3679568	3680920	1353	522	2.79
I	3682716	3683391	676	332	3.26
I	3684271	3684866	596	286	2.76
I	3708136	3709157	1022	499	2.01
I	3716230	3717081	852	136	2.29
I	3721021	3723866	2846	2307	5.88
I	3735734	3736566	833	487	2.17
I	3735140	3735594	455	325	1.97
I	3737307	3739454	2148	1226	3.31
I	3753791	3754770	980	538	3.7
I	3788756	3789097	342	173	2.42
I	3795531	3796602	1072	123	1.88
I	3823947	3825025	1079	662	3.95
I	3826120	3827243	1124	551	4.65
I	3827268	3828613	1346	326	2.87
I	3831172	3832337	1166	999	2.52
I	3857608	3858438	831	612	2.52
I	3987905	3988972	1068	754	2.06
I	4003053	4003826	774	242	2.22
I	4002240	4002820	581	234	2.22
I	4003897	4006685	2789	1862	8.15
I	4006925	4007408	484	309	2.42
I	4007942	4009198	1257	484	2.67
I	4010626	4014383	3758	2216	3.89
I	4014626	4015977	1352	881	3.65
I	4016532	4018415	1884	584	4.74
I	4029140	4029905	766	353	2.27
I	4030025	4030580	556	369	2.52
I	4036896	4038582	1687	795	3.75
I	4050675	4051126	452	311	2.32
I	4057176	4057825	650	271	2.32
I	4072642	4075915	3274	849	4.99
I	4078953	4080129	1177	755	3.46
I	4080175	4082023	1849	477	2.3
I	4085128	4086885	1758	325	3.45
I	4140405	4141668	1264	602	6.57
I	4171904	4172876	973	401	4.25
I	4253780	4254287	508	203	2.37
I	4333137	4334989	1853	1376	2.39
I	4367768	4368221	454	142	2.17
I	4431579	4434115	2537	1827	4.59
I	4465289	4465712	424	247	4.69
I	4486451	4487013	563	403	2.17
I	4487274	4489137	1864	869	2.57
I	4489261	4492059	2799	1340	3.7
I	4492098	4492805	708	555	2.47
I	4493605	4494788	1184	379	2.95
I	4496349	4496799	451	129	1.93
I	4497057	4497536	480	127	1.76
I	4508129	4509216	1088	529	14.45
I	4572859	4574409	1551	475	6.02
I	4583465	4584162	698	574	1.87
I	4584609	4584996	388	234	2.72
I	4644240	4644673	434	174	2.27
I	4674947	4675624	678	369	2.57
I	4698478	4699804	1327	908	5.68
I	4746826	4747348	523	248	2.27
I	4769386	4770007	622	450	2.32
I	4776195	4776737	543	176	2.27
I	4778372	4781562	3191	1154	3.31
I	4790128	4791471	1344	517	4.45
I	4861665	4862094	430	279	2.17
I	4908802	4910238	1437	646	2.7
I	4911333	4912700	1368	689	7.27
I	4913132	4916538	3407	1519	6.66
I	4917161	4918400	1240	721	2.72
I	4935858	4936874	1017	896	2.02
I	4940914	4942458	1545	413	3.9
I	4942859	4943435	577	423	2.31
I	5018481	5019020	540	308	2.81
I	5067207	5068577	1371	825	3.06
I	5104385	5105317	933	468	6.58
I	5109557	5110508	952	362	2.15
I	5127287	5127868	582	415	2.37
I	5130842	5132436	1595	421	7.01
I	5145007	5146237	1231	1054	2.52
I	5306911	5308433	1523	175	2.26
I	5311007	5316964	5958	2867	12.7
I	5344662	5346035	1374	647	3.84
I	5371868	5373661	1794	1424	2.55
I	5377225	5378785	1561	329	2.37
I	5421663	5425253	3591	3100	3
I	5484394	5484939	546	366	2.42
I	5485797	5486158	362	154	1.88
I	5556441	5557830	1390	715	2.95
I	5588688	5590942	2255	836	4
I	5620191	5620899	709	212	1.78
I	5692813	5693375	563	442	1.88
I	5702568	5704830	2263	979	2.9
I	5705757	5707403	1647	1218	2.86
I	5774478	5775683	1206	969	2.67
I	5823859	5825968	2110	1303	4.93
I	5870214	5871706	1493	491	2.67
I	5997096	5997934	839	298	2
I	6060362	6061294	933	383	2.39
I	6069725	6070351	627	242	2.72
I	6093321	6094815	1495	468	3.16
I	6105370	6106080	711	317	4.39
I	6122341	6123018	678	126	1.77
I	6123786	6125090	1305	732	2.17
I	6154491	6155323	833	602	2.35
I	6155386	6156127	742	428	2.61
I	6172970	6173548	579	415	2.24
I	6220762	6221112	351	269	1.83
I	6283186	6284140	955	167	2.12
I	6284207	6289591	5385	3819	5.83
I	6345321	6350460	5140	1882	3.57
I	6351239	6352585	1347	134	2.22
I	6350578	6351200	623	453	2.27
I	6353305	6354415	1111	612	2.75
I	6380807	6381244	438	253	1.88
I	6389102	6390772	1671	1074	3.73
I	6436116	6438881	2766	596	5.41
I	6572327	6573193	867	299	2.81
I	6574509	6580871	6363	524	4.77
I	6581851	6582351	501	420	1.75
I	6582421	6583559	1139	986	2.19
I	6608018	6608771	754	480	2.42
I	6756997	6757886	890	395	2.82
I	6763974	6767827	3854	2495	4.54
I	6771859	6774043	2185	640	8.29
I	6820635	6822279	1645	1166	6.86
I	6835254	6837070	1817	696	2.67
I	6837835	6838535	701	207	1.99
I	7015708	7016213	506	226	2.22
I	7018390	7019363	974	806	2.37
I	7017509	7018323	815	442	2.17
I	7019457	7020779	1323	961	2.26
I	7025527	7029012	3486	2833	2.95
I	7039616	7044532	4917	1549	4.97
I	7056880	7057341	462	298	2.37
I	7057804	7058424	621	472	1.97
I	7058431	7059550	1120	453	2.57
I	7078421	7087886	9466	3839	12.47
I	7124685	7125862	1178	808	2.42
I	7127824	7128756	933	687	2.66
I	7138123	7140706	2584	1634	13.19
I	7156741	7157298	558	309	2.07
I	7317993	7318798	806	230	2.19
I	7363074	7364152	1079	720	3.26
I	7378882	7379289	408	233	2.47
I	7376552	7377296	745	287	1.85
I	7379349	7381382	2034	1536	4.94
I	7472190	7476603	4414	2364	9.61
I	7489674	7490543	870	134	1.8
I	7491258	7493588	2331	1738	8.96
I	7493711	7494552	842	480	3.46
I	7500277	7502842	2566	679	8.94
I	7517803	7522471	4669	3719	6.71
I	7540650	7545783	5134	2880	9.62
I	7578056	7578805	750	467	2.64
I	7585515	7586646	1132	698	2.52
I	7595232	7596812	1581	1133	2.96
I	7597750	7598470	721	166	1.86
I	7656330	7662231	5902	2211	4.57
I	7688594	7689257	664	248	1.73
I	7689596	7689955	360	178	2.57
I	7706064	7706546	483	128	1.76
I	7706688	7709810	3123	742	2.73
I	7775327	7775904	578	407	2.12
I	7774181	7775321	1141	417	4.39
I	7857513	7860933	3421	2137	4.5
I	7865699	7873371	7673	3369	23.34
I	7906693	7907054	362	148	1.68
I	7949247	7949681	435	268	2.42
I	7950489	7952838	2350	1173	3.69
I	7968632	7969793	1162	433	4.2
I	7992767	7993214	448	297	2.37
I	8022148	8022855	708	266	2.47
I	8113585	8114444	860	360	2.72
I	8134710	8135186	477	277	2.07
I	8133180	8134267	1088	511	9.58
I	8278463	8279042	580	309	1.78
I	8280228	8280834	607	118	1.97
I	8280970	8281888	919	318	2.62
I	8281947	8286008	4062	3392	5.14
I	8288605	8289166	562	212	2.01
I	8304044	8306080	2037	1446	4
I	8382171	8388141	5971	3686	3.78
I	8408319	8408689	371	86	1.73
I	8426735	8427301	567	432	2.27
I	8461240	8463454	2215	500	5.87
I	8600872	8601436	565	198	2.76
I	8676544	8677103	560	132	1.66
I	8679104	8680680	1577	954	7.27
I	8761771	8763676	1906	895	2.75
I	8814905	8815635	731	128	2.35
I	9012379	9013017	639	460	2.3
I	9010883	9011458	576	259	2.52
I	9029929	9030379	451	376	1.93
I	9048895	9051870	2976	2454	2.29
I	9077118	9078253	1136	403	3.5
I	9096648	9099485	2838	1344	3.07
I	9099842	9101085	1244	501	3.9
I	9104585	9107238	2654	1599	4.43
I	9115810	9118310	2501	491	7.18
I	9165150	9165596	447	137	2.22
I	9166651	9167094	444	220	2.07
I	9168583	9169937	1355	456	2.59
I	9170101	9171390	1290	1118	2.17
I	9172365	9172996	632	330	1.92
I	9174356	9175075	720	575	2.06
I	9177318	9177765	448	246	1.94
I	9176363	9176772	410	248	2
I	9184649	9188378	3730	3361	4.29
I	9199216	9199821	606	128	2.12
I	9271990	9273100	1111	389	2.68
I	9314274	9315059	786	425	3.01
I	9371422	9384645	13224	8743	11.4
I	9401531	9402674	1144	665	2.1
I	9425993	9430076	4084	1360	2.53
I	9431012	9431632	621	340	2.23
I	9447144	9447716	573	254	1.88
I	9447842	9448432	591	159	2.17
I	9472042	9472835	794	594	1.94
I	9497351	9497760	410	253	1.73
I	9546300	9546813	514	257	1.78
I	9625776	9626333	558	211	2.47
I	9664965	9665396	432	162	2.42
I	9668997	9669343	347	218	1.97
I	9687743	9688301	559	347	1.89
I	9688395	9689109	715	176	2.32
I	9689922	9690522	601	346	2.27
I	9697612	9699112	1501	942	4.08
I	9697159	9697590	432	146	2.27
I	9720304	9722838	2535	1700	4.69
I	9739236	9741033	1798	553	8.39
I	9741414	9742188	775	532	3.16
I	9751545	9755079	3535	2263	4.89
I	9789482	9790282	801	514	2.96
I	9788453	9789057	605	167	2.57
I	9793514	9794125	612	204	2.22
I	9819797	9820345	549	164	3.7
I	9821342	9823127	1786	1318	16.98
I	9849439	9851556	2118	1281	10.3
I	9853718	9854460	743	277	2.91
I	9856707	9857651	945	524	1.9
I	9868999	9869792	794	393	2.32
I	9872865	9873624	760	356	2.5
I	9907486	9909047	1562	973	2.22
I	9969129	9969991	863	520	2.52
I	9988575	9989239	665	380	2.27
I	10030170	10030607	438	252	1.97
I	10032378	10033369	992	599	3.4
I	10033496	10039542	6047	1816	9.22
I	10039771	10040696	926	750	2.3
I	10085424	10086136	713	399	2.52
I	10093489	10096032	2544	1680	4.69
I	10096730	10100509	3780	2528	2.94
I	10102274	10103938	1665	1058	6.66
I	10174688	10175789	1102	779	3.31
I	10177831	10179415	1585	464	2.31
I	10176138	10177650	1513	663	2.4
I	10184283	10184707	425	266	2.15
I	10230802	10232772	1971	1301	2.96
I	10233468	10235591	2124	1651	3.01
I	10266249	10277173	10925	4230	6.9
I	10436734	10437231	498	165	2.65
I	10516614	10517376	763	349	5.47
I	10553420	10554189	770	477	2.47
I	10564973	10565746	774	336	5.94
I	10568900	10569412	513	75	1.63
I	10754562	10759096	4535	1533	3.17
I	10759216	10763858	4643	4307	3.85
I	10765504	10766442	939	260	3.18
I	10768528	10773602	5075	1214	9
I	10774859	10775390	532	328	2.63
I	10925193	10925848	656	170	2.26
I	10945849	10953210	7362	1718	16.72
I	11084310	11085705	1396	744	2.49
I	11088210	11092494	4285	2129	3.67
I	11097286	11098345	1060	594	2.47
I	11096581	11097170	590	437	1.97
I	11098547	11099043	497	235	2.22
I	11100123	11101063	941	454	2.96
I	11169369	11170751	1383	524	3.8
I	11170824	11171452	629	414	2.57
I	11171987	11172694	708	218	2.22
I	11177344	11177764	421	170	2.22
I	11253444	11255166	1723	479	5.08
I	11292113	11293150	1038	535	2.42
I	11293707	11294304	598	308	2.86
I	11450286	11450618	333	175	7.06
I	11470801	11471126	326	160	8.89
I	11479970	11480644	675	122	2.12
I	11520618	11521321	704	426	2.02
I	11689582	11690170	589	404	2.02
I	11759261	11761650	2390	1944	3.8
I	11771159	11771788	630	168	2.72
I	11763800	11764423	624	271	3.21
I	11770429	11771101	673	477	2.42
I	11776288	11776892	605	149	2.02
I	11777191	11779436	2246	1840	4.94
I	11780443	11782216	1774	1007	2.42
I	11783323	11786255	2933	2694	3.65
I	11911890	11912263	374	194	2.86
I	11931527	11931976	450	230	1.97
I	11933350	11933696	347	168	8.85
I	11939834	11945646	5813	392	4.44
I	11948071	11948673	603	420	2.27
I	11949320	11950378	1059	205	2.27
I	11951996	11952436	441	261	1.88
I	11952558	11953153	596	314	4.29
I	11995728	11997053	1326	385	3.21
I	11998903	12000690	1788	864	3.78
I	12026295	12027577	1283	317	1.83
I	12042926	12043967	1042	306	2.02
I	12046860	12047851	992	296	2.07
I	12167395	12168482	1088	654	3.27
I	12168601	12169622	1022	746	3.7
I	12285642	12286066	425	199	2.42
I	12286537	12286885	349	199	2.37
I	12498135	12498781	647	195	1.93
I	12498783	12500297	1515	604	2.52
I	12520395	12522443	2049	1647	2.94
I	12524189	12525413	1225	219	2.91
I	12547412	12552213	4802	3561	6.47
I	12569025	12569694	670	427	2.31
I	12570518	12575095	4578	2640	3.55
I	12653357	12654189	833	137	2.07
I	12654294	12654931	638	184	3.21
I	12736337	12737276	940	551	2.47
I	12738394	12739867	1474	1249	2.42
I	12739901	12740506	606	152	2.12
I	12750830	12751862	1033	520	2.68
I	12815791	12816596	806	418	2.32
I	12818694	12819654	961	792	2.62
I	12827426	12828082	657	278	3.36
I	12879726	12881434	1709	461	3.95
I	12923284	12923791	508	286	2.4
I	12964133	12965037	905	380	3.31
I	12966420	12967113	694	148	2.27
I	12970105	12970775	671	370	3.92
I	13016281	13019009	2729	2265	2.42
I	13059405	13060460	1056	310	2.47
I	13230323	13231786	1464	801	12.49
I	13286428	13287402	975	793	2.76
I	13290549	13293320	2772	459	5.01
I	13297394	13298049	656	239	2.58
I	13313094	13314577	1484	1072	2.22
I	13314677	13315857	1181	276	2.29
I	13315914	13316519	606	237	2.02
I	13316611	13318325	1715	683	3.21
I	13330693	13331300	608	151	2.12
I	13365574	13371860	6287	4625	4.44
I	13396177	13397552	1376	369	1.97
I	13397661	13398396	736	367	3.11
I	13463713	13464310	598	343	2.91
I	13578815	13579372	558	478	1.67
I	13609711	13613995	4285	2174	4.34
I	13615131	13615844	714	189	2.02
I	13652604	13653179	576	400	3.21
I	13658020	13658553	534	175	2.27
I	13663096	13663754	659	170	3.26
I	13780321	13780996	676	349	2.12
I	13781017	13782137	1121	948	2.27
I	13953001	13953539	539	297	1.73
I	13960160	13962603	2444	1648	2.72
I	13962913	13964708	1796	1079	3.21
I	14006169	14006504	336	178	6.52
I	14029142	14029566	425	208	2.52
I	14058621	14059133	513	127	2.02
I	14062340	14062944	605	265	3.65
I	14104070	14104654	585	296	3.06
I	14325657	14326127	471	258	2.52
I	14326157	14326845	689	145	2.42
I	14327018	14327832	815	485	2.07
I	14328793	14329653	861	536	2.32
I	14367943	14369044	1102	217	1.75
I	14367200	14367624	425	208	2.47
I	14439427	14444114	4688	2478	7.01
I	14449121	14449669	549	237	7.45
I	14579953	14580972	1020	369	2.02
I	14620871	14630392	9522	7064	12.16
I	14758570	14759253	684	348	2.35
I	14878864	14880776	1913	511	2.42
I	14886951	14887898	948	624	1.83
I	14897631	14898070	440	96	1.93
I	14898195	14899616	1422	946	3.06
I	14924503	14925190	688	382	2.27
I	14925277	14925937	661	129	2.07
I	14926111	14927547	1437	176	2.51
I	14927973	14931031	3059	724	3.25
I	14934053	14945610	11558	7708	9.71
I	14945612	14949961	4350	3155	8.17
I	14950141	14951297	1157	294	2.72
I	14992140	14995938	3799	508	5.23
I	14997153	14998104	952	285	2.27
I	14998367	14999035	669	413	2.02
I	15039779	15040638	860	636	2.61
I	15060160	15071364	11205	6544	1.68
II	1	496	496	252	12.48
II	24298	24797	500	374	2.09
II	160802	162777	1976	1494	4.01
II	166741	168275	1535	876	2.27
II	218635	221864	3230	2521	5.73
II	217626	217997	372	173	2.71
II	231968	232957	990	675	5.04
II	321008	321740	733	220	2.57
II	713400	713987	588	171	1.88
II	723409	723945	537	266	1.88
II	729872	730636	765	359	4.89
II	875390	875704	315	145	4.21
II	1135031	1135729	699	132	2.02
II	1145788	1146635	848	684	2.12
II	1147253	1153159	5907	511	10.51
II	1217035	1219032	1998	706	2.96
II	1223378	1224351	974	344	2.57
II	1224932	1225459	528	466	1.73
II	1233860	1234218	359	206	1.93
II	1236679	1240053	3375	1280	3.41
II	1241108	1241974	867	373	2.12
II	1242022	1242756	735	593	2.17
II	1306033	1306897	865	326	3.8
II	1309135	1309664	530	305	2.76
II	1504881	1505782	902	348	2.72
II	1507363	1508367	1005	434	2.23
II	1969067	1969634	568	174	3.16
II	2007638	2008582	945	641	2.15
II	2216824	2219227	2404	1284	3.06
II	2273264	2273805	542	297	1.83
II	2279423	2286717	7295	537	2.97
II	2386326	2387139	814	119	2.15
II	2452178	2452907	730	553	2.67
II	2454938	2455402	465	161	2.02
II	2464242	2464760	519	348	2.22
II	2556012	2556474	463	197	1.83
II	2716635	2719004	2370	314	9.43
II	2794233	2794976	744	427	1.97
II	2831177	2832427	1251	1075	2.76
II	2850429	2851418	990	260	2.22
II	2854940	2855323	384	253	1.93
II	2860210	2860572	363	205	1.97
II	2876700	2877549	850	395	3.5
II	2924836	2925134	299	122	2.91
II	2926259	2927121	863	493	7.85
II	2973860	2979249	5390	1249	7.31
II	2984975	2985679	705	153	3.26
II	2985818	2987116	1299	466	2.27
II	3034158	3035138	981	498	5.68
II	3106291	3107164	874	560	2.52
II	3271356	3271875	520	166	2.62
II	3272176	3273462	1287	392	2.67
II	3290526	3290921	396	210	16.29
II	3303650	3305419	1770	707	3.65
II	3305595	3306061	467	283	2.81
II	3420926	3421666	741	577	2.47
II	3423547	3424454	908	674	2.62
II	3518706	3519378	673	208	3.01
II	3559661	3560146	486	220	1.83
II	3796335	3797484	1150	542	3.1
II	4053865	4056433	2569	1277	4.61
II	4090714	4092091	1378	347	4.44
II	4092201	4094753	2553	644	4.43
II	4129929	4130419	491	336	1.93
II	4129192	4129698	507	347	2.22
II	4131178	4131870	693	320	1.97
II	4189571	4191306	1736	575	2.57
II	4191308	4192342	1035	859	2.12
II	4205480	4206865	1386	616	3.21
II	4206878	4208162	1285	709	2.91
II	4372261	4372973	713	368	2.47
II	4469234	4469611	378	167	2.42
II	4516636	4518968	2333	491	3.8
II	4520251	4520935	685	246	2.52
II	4550274	4554310	4037	1509	7.15
II	4572573	4574951	2379	638	3.46
II	4576215	4577038	824	150	2.72
II	4579786	4581082	1297	454	2.72
II	4590150	4591811	1662	635	5.73
II	4762537	4763322	786	375	2.22
II	4763826	4764254	429	163	2.07
II	4802258	4802881	624	203	1.92
II	4891174	4891800	627	461	2.22
II	4904299	4905133	835	325	2.81
II	4908324	4908837	514	419	1.93
II	4909864	4910403	540	141	1.82
II	4911193	4912088	896	557	2.62
II	4918231	4921664	3434	2665	3.46
II	5015713	5017668	1956	1427	2.96
II	5017851	5019748	1898	1473	2.22
II	5025152	5026951	1800	1178	2.28
II	5029440	5029935	496	215	1.88
II	5055135	5055591	457	126	2.27
II	5091579	5092713	1135	759	2.61
II	5104918	5105759	842	227	2.47
II	5143652	5146885	3234	1784	11.83
II	5180363	5180913	551	129	2.02
II	5182281	5183049	769	326	2.96
II	5181181	5182194	1014	600	2.47
II	5201936	5207170	5235	2639	9.64
II	5207174	5207986	813	253	1.84
II	5208045	5210677	2633	1552	4.84
II	5279583	5281458	1876	828	3.85
II	5277733	5279002	1270	736	2.72
II	5331543	5341352	9810	5555	12.63
II	5379393	5380652	1260	617	3.91
II	5497328	5497899	572	296	1.97
II	5498251	5499445	1195	589	3.12
II	5543235	5544532	1298	440	4.76
II	5591565	5592592	1028	592	4.43
II	5660792	5663289	2498	1039	4.36
II	5688881	5689478	598	282	1.83
II	5751339	5753230	1892	395	4.25
II	5820255	5820756	502	348	2.07
II	5844513	5845151	639	386	4.18
II	5869781	5870434	654	352	1.88
II	5871475	5871894	420	258	2.86
II	5870904	5871424	521	231	1.93
II	5887998	5891950	3953	442	4.51
II	5900752	5901966	1215	143	2.42
II	5901979	5902700	722	163	2.3
II	5912108	5916115	4008	353	4.93
II	5932321	5934831	2511	781	4.13
II	5937756	5938233	478	301	1.93
II	5935516	5936653	1138	757	3.06
II	5937005	5937739	735	132	2.12
II	5946314	5947484	1171	849	2.42
II	5947555	5948265	711	311	2.27
II	5948341	5949983	1643	486	2.51
II	5951565	5952247	683	198	2.67
II	5956148	5957362	1215	859	2.17
II	6023091	6024058	968	166	2.47
II	6116340	6117395	1056	410	2.67
II	6124925	6125711	787	314	2.09
II	6143099	6144611	1513	843	2.37
II	6148212	6148998	787	312	2.54
II	6149420	6150029	610	435	3.11
II	6235393	6236312	920	270	2.12
II	6343181	6343539	359	205	1.94
II	6343774	6344750	977	461	2.57
II	6345100	6346198	1099	185	2.29
II	6346360	6348901	2542	637	4.48
II	6355614	6355939	326	151	1.93
II	6408111	6410099	1989	444	3.26
II	6491632	6493960	2329	616	8.24
II	6587581	6587965	385	194	2.3
II	6597465	6598404	940	561	7.11
II	6617595	6618280	686	166	2.27
II	6618908	6619963	1056	560	2.08
II	6689854	6691463	1610	503	3.6
II	6785009	6786362	1354	793	3.02
II	6786425	6786966	542	410	1.97
II	6788132	6788493	362	175	2.27
II	6794947	6795564	618	181	2.57
II	6797641	6798281	641	259	3.7
II	6832466	6834406	1941	461	3.76
II	6834723	6838060	3338	2768	3.61
II	6838165	6841633	3469	562	4.64
II	6844226	6851594	7369	4135	10.37
II	6857712	6859679	1968	1373	5.77
II	6887800	6890721	2922	585	7.4
II	6890840	6892412	1573	794	7.01
II	6925953	6928717	2765	1007	3.31
II	6932972	6938167	5196	770	4.35
II	6938731	6942938	4208	2641	7.79
II	6943015	6944175	1161	934	2.62
II	6944273	6947866	3594	1465	4.08
II	6996841	6997428	588	296	2.86
II	7002054	7002781	728	444	1.95
II	7002838	7003279	442	370	1.83
II	7055733	7058242	2510	1296	4.61
II	7074887	7075403	517	339	2.22
II	7077001	7077333	333	156	2.37
II	7075456	7076466	1011	271	2.55
II	7149089	7152162	3074	1008	7.16
II	7153655	7154453	799	476	2.62
II	7183841	7184286	446	167	2.07
II	7200087	7200584	498	245	3.22
II	7228746	7230964	2219	556	3.56
II	7320449	7324392	3944	2859	8.57
II	7341821	7346934	5114	3563	3.85
II	7393190	7397626	4437	630	3.95
II	7614237	7615109	873	214	3.21
II	7629049	7632025	2977	2008	7.1
II	7632230	7644162	11933	7910	11.62
II	7661805	7662561	757	262	2.62
II	7669343	7670217	875	409	3.85
II	7673826	7678618	4793	1359	5.08
II	7678722	7679138	417	162	1.97
II	7679334	7680699	1366	485	2.72
II	7683619	7684392	774	672	1.72
II	7681672	7682877	1206	616	3.46
II	7730493	7733157	2665	1484	3.36
II	7747006	7747355	350	239	1.83
II	7790310	7791597	1288	1113	2.5
II	7810245	7811554	1310	574	2.26
II	7865651	7866237	587	430	2
II	7889780	7894784	5005	464	3.44
II	7894793	7897600	2808	694	7.29
II	7899925	7900763	839	525	2.71
II	7897637	7898921	1285	235	2.4
II	7984307	7987779	3473	1683	3.37
II	8018268	8019352	1085	552	2.54
II	8027907	8028822	916	660	2.42
II	8067329	8068038	710	535	1.97
II	8115037	8115491	455	158	2.07
II	8127231	8130520	3290	2214	4.25
II	8130578	8135066	4489	1497	10.76
II	8137940	8138607	668	336	2.82
II	8224149	8226882	2734	1449	4.66
II	8227768	8228294	527	415	1.97
II	8266588	8267489	902	536	2.32
II	8352259	8353717	1459	514	3.16
II	8415140	8416470	1331	747	2.88
II	8450454	8452957	2504	2192	4.59
II	8459507	8460713	1207	790	7.4
II	8481070	8484003	2934	2472	8.49
II	8577335	8578017	683	262	2.17
II	8603223	8603901	679	343	2.47
II	8677278	8677754	477	180	2.32
II	8678371	8679995	1625	995	4.98
II	8741277	8747754	6478	4246	5.23
II	8762418	8764067	1650	704	2.42
II	8785170	8785826	657	344	2.03
II	8809035	8809445	411	242	2.12
II	8890798	8891538	741	421	2.07
II	8891574	8892518	945	295	2.03
II	8893745	8894385	641	138	2.27
II	8898861	8899980	1120	820	2.4
II	8930994	8932344	1351	348	2.66
II	8932454	8934547	2094	1381	3.07
II	8960687	8962451	1765	1011	2.67
II	8958989	8960524	1536	805	2.47
II	8998055	8999294	1240	583	4.71
II	9010885	9012081	1197	865	2.12
II	9012922	9013921	1000	391	2.17
II	9058747	9062667	3921	1361	12.5
II	9070206	9072715	2510	960	2.93
II	9114852	9115915	1064	816	1.87
II	9117651	9122832	5182	3668	10.98
II	9126585	9127535	951	298	2.98
II	9130198	9131922	1725	513	3.55
II	9161142	9163438	2297	557	3.83
II	9178405	9178974	570	342	3.16
II	9202300	9203094	795	645	2.76
II	9259324	9261603	2280	1635	5.78
II	9261856	9262493	638	385	2.27
II	9273096	9278388	5293	4033	3.52
II	9298958	9299809	852	464	2.01
II	9364461	9365204	744	86	1.97
II	9404655	9405490	836	504	14.61
II	9485785	9492071	6287	1741	7.44
II	9601218	9601847	630	468	2.47
II	9617021	9622468	5448	2350	11.46
II	9889398	9891849	2452	1893	4.34
II	9933299	9936569	3271	1003	6.37
II	9966857	9967310	454	272	2.17
II	9992688	9994202	1515	492	2.96
II	10010160	10011125	966	797	2.38
II	10012092	10012818	727	427	1.93
II	10014200	10014684	485	205	1.83
II	10014784	10017245	2462	1438	4.2
II	10072646	10073519	874	700	2.22
II	10097316	10098956	1641	1326	2.86
II	10159492	10160110	619	143	1.93
II	10160751	10165345	4595	1895	5.19
II	10165533	10166759	1227	681	2.66
II	10168914	10170071	1158	646	5.97
II	10174129	10175241	1113	417	5.94
II	10209025	10209466	442	270	2.3
II	10344673	10346475	1803	577	3.5
II	10383038	10385459	2422	1084	3.46
II	10389787	10390768	982	808	2.27
II	10393338	10393830	493	355	2.27
II	10446405	10448743	2339	599	3.21
II	10513236	10514067	832	705	1.9
II	10541873	10554105	12233	5961	11.92
II	10554609	10557320	2712	1354	5.71
II	10559229	10560157	929	745	2.23
II	10563315	10563715	401	178	2.67
II	10657756	10658152	397	264	2.32
II	10707223	10709213	1991	1229	2.72
II	10743340	10743895	556	337	2.32
II	10758246	10759368	1123	560	2.76
II	10767838	10769026	1189	392	2.57
II	10839864	10840714	851	431	11.8
II	10860824	10862614	1791	1646	2.52
II	10934374	10934869	496	322	2.12
II	10989091	10990148	1058	208	2.42
II	10997499	10998429	931	477	2.52
II	10998492	11001448	2957	1022	4.34
II	11006272	11006727	456	125	1.83
II	11027580	11028167	588	282	2.52
II	11039277	11040202	926	590	2.07
II	11040914	11043424	2511	1964	5.69
II	11097310	11097688	379	218	2.12
II	11149946	11150686	741	269	4.64
II	11150823	11151299	477	223	2.47
II	11157123	11158608	1486	605	4.59
II	11166955	11167296	342	178	2.27
II	11207655	11208154	500	176	2.72
II	11223921	11224452	532	299	2.32
II	11282917	11283361	445	274	2.27
II	11305130	11306098	969	453	2.42
II	11376032	11376916	885	602	2.31
II	11375399	11375865	467	61	1.88
II	11451063	11451567	505	382	1.73
II	11451941	11452465	525	124	2.02
II	11453253	11454944	1692	576	10.19
II	11455571	11456063	493	171	2.27
II	11464545	11464882	338	183	2.67
II	11527751	11528390	640	349	4.89
II	11537043	11537504	462	155	2.27
II	11545227	11545637	411	274	1.97
II	11547186	11548150	965	547	1.97
II	11614714	11615188	475	289	2.27
II	11615447	11622022	6576	1846	9.97
II	11627478	11630291	2814	2094	4.49
II	11633557	11638252	4696	1711	12.96
II	11631475	11633119	1645	1309	6.49
II	11648405	11649211	807	334	2.33
II	11707381	11708931	1551	550	2.96
II	11706343	11706802	460	153	2.62
II	11709074	11709803	730	284	2.02
II	11726369	11726741	373	232	2.02
II	11724401	11725279	879	312	2.02
II	11730726	11731585	860	518	3.05
II	11728366	11729131	766	488	2.37
II	11742231	11745457	3227	2494	7.9
II	11745673	11750606	4934	3146	7.14
II	11751364	11752739	1376	1224	1.83
II	11756410	11757179	770	422	5.35
II	11792071	11797355	5285	2626	6.47
II	11813561	11814166	606	416	1.97
II	11843920	11845595	1676	1512	2.81
II	11845655	11846080	426	258	2.17
II	11880292	11880758	467	135	1.93
II	11889074	11890927	1854	1592	5.94
II	11917372	11918004	633	340	2.32
II	11918386	11918910	525	351	2.32
II	11921064	11924139	3076	1475	3.32
II	11926323	11926845	523	389	1.78
II	11928322	11929150	829	426	2.81
II	11929188	11929775	588	312	1.93
II	11964644	11965234	591	342	2.17
II	11966586	11967108	523	339	2.02
II	11975599	11978668	3070	990	4.13
II	12027118	12028100	983	490	3
II	12036482	12037229	748	443	1.97
II	12038170	12038932	763	350	2.47
II	12052303	12052893	591	447	3.01
II	12052999	12055959	2961	1677	6.87
II	12056211	12059136	2926	887	16.13
II	12059147	12060349	1203	601	3.9
II	12175806	12176148	343	169	2.02
II	12206500	12207843	1344	1153	2.07
II	12213181	12213653	473	290	1.97
II	12213687	12214293	607	222	2.42
II	12214311	12214855	545	196	2.12
II	12215193	12215698	506	329	2.12
II	12219895	12221899	2005	1466	10.96
II	12260965	12261781	817	372	2.67
II	12262013	12263186	1174	735	4.39
II	12265909	12266293	385	150	2.12
II	12344693	12345453	761	501	2.12
II	12345858	12347316	1459	1303	2.07
II	12347337	12348163	827	400	2.62
II	12348278	12351134	2857	1531	4.01
II	12499937	12500541	605	473	1.91
II	12603325	12604017	693	552	2.17
II	12659844	12660356	513	213	1.82
II	12666135	12666843	709	619	1.73
II	12670045	12672775	2731	1361	4.94
II	12667020	12670023	3004	933	4.39
II	12695219	12697533	2315	1437	5.48
II	12715841	12716739	899	628	2.03
II	12746298	12747207	910	783	2.07
II	12811895	12812521	627	133	1.71
II	12810611	12811160	550	354	2.37
II	12843623	12846229	2607	1892	16.54
II	12865952	12866654	703	348	3.46
II	12944295	12945171	877	565	4.64
II	12989418	12992061	2644	1774	3.01
II	12994140	12995258	1119	305	2.76
II	13014466	13015292	827	292	2.37
II	13018340	13020636	2297	1284	3.14
II	13020702	13023531	2830	1515	7.73
II	13026119	13028568	2450	1647	2.42
II	13060074	13063174	3101	1786	3.85
II	13063797	13064881	1085	591	3.03
II	13064902	13068199	3298	901	3.36
II	13068778	13069732	955	239	2.27
II	13069778	13071275	1498	570	2.39
II	13107625	13108125	501	273	1.97
II	13108852	13109756	905	588	2.42
II	13193034	13194439	1406	1086	2.37
II	13194860	13195654	795	408	2.72
II	13195926	13199544	3619	933	5.5
II	13278432	13292964	14533	13047	12.21
II	13294573	13295218	646	159	2.07
II	13295615	13296000	386	156	2.27
II	13296900	13297914	1015	154	2.52
II	13298326	13298815	490	176	2.57
II	13384970	13386446	1477	354	2.86
II	13386630	13387382	753	453	2.07
II	13397171	13398825	1655	522	2.86
II	13422734	13423777	1044	515	2.17
II	13457319	13458118	800	291	2.07
II	13460650	13462530	1881	913	3.06
II	13502457	13503440	984	671	2.07
II	13521124	13521455	332	155	2.42
II	13521953	13522279	327	153	2.76
II	13582923	13583655	733	236	1.9
II	13626177	13626596	420	115	2.02
II	13625157	13625921	765	283	2.57
II	13649945	13650255	311	146	3.65
II	13813879	13815158	1280	729	2.27
II	13816457	13818721	2265	861	3.65
II	13819344	13820517	1174	656	3.11
II	13820943	13822291	1349	506	3.46
II	13822797	13824000	1204	776	3.23
II	13824627	13826169	1543	787	4.21
II	13826397	13827709	1313	879	4.19
II	13852457	13853102	646	287	2.22
II	13951290	13951640	351	172	2.57
II	14017945	14018579	635	366	6.27
II	14032590	14033291	702	383	2.12
II	14033422	14041793	8372	6897	12.34
II	14155369	14155821	453	255	2.22
II	14180271	14181282	1012	239	2.17
II	14181359	14182200	842	300	3.5
II	14182316	14183191	876	323	2.62
II	14220489	14220846	358	128	2.91
II	14240022	14240713	692	376	2.72
II	14241717	14243344	1628	1047	2.12
II	14247806	14252055	4250	2481	13.03
II	14298587	14300493	1907	973	6.61
II	14405072	14407950	2879	1035	3.61
II	14492138	14492963	826	509	2.42
II	14493573	14494850	1278	321	2.52
II	14496677	14497449	773	388	5.69
II	14598324	14608922	10599	1949	10.43
II	14609548	14611121	1574	1088	3.14
II	14615998	14618123	2126	1062	3.69
II	14664796	14665218	423	211	2.17
II	14813751	14814206	456	172	2.62
II	14818959	14819731	773	392	2.07
II	14836617	14837154	538	205	2.42
II	14836006	14836604	599	256	2.02
II	14877612	14878554	943	645	5.28
II	14942046	14942465	420	175	1.97
II	14950639	14951325	687	226	2.17
II	14991618	14991994	377	178	3.75
II	14992683	14994580	1898	559	2.2
II	15025559	15026143	585	473	2.07
II	15042851	15043225	375	128	1.97
II	15095875	15096619	745	601	2.12
II	15139674	15140222	549	373	2.37
II	15138939	15139639	701	226	2.91
II	15138162	15138840	679	170	2.57
II	15141785	15142651	867	655	3.85
II	15205963	15222195	16233	12117	13.08
II	15222224	15223331	1108	696	3.31
II	15262795	15267661	4867	608	5.23
II	15273886	15274345	460	130	2.22
III	61050	67429	6380	2714	10.17
III	87160	87920	761	287	2.62
III	256660	257010	351	89	1.93
III	273436	273997	562	187	1.88
III	275124	275850	727	412	2.02
III	274324	275050	727	98	1.78
III	276020	276583	564	101	1.93
III	279957	280338	382	197	2.22
III	291442	291854	413	128	1.97
III	344747	346346	1600	810	5.23
III	346502	353116	6615	2945	7.88
III	502528	503066	539	120	2.22
III	599265	600805	1541	552	6.05
III	645653	647378	1726	828	2.6
III	651483	654025	2543	1532	4.37
III	668296	669097	802	442	2.12
III	698768	699294	527	197	2.71
III	710321	710754	434	136	2.12
III	726785	727305	521	167	2.63
III	731377	732028	652	215	1.8
III	742554	743429	876	568	2.42
III	767892	768366	475	274	1.94
III	793536	794181	646	330	2.62
III	829399	831201	1803	1001	3.76
III	833527	836554	3028	2065	6.42
III	880632	881689	1058	550	2.37
III	885973	886595	623	475	1.94
III	884101	885406	1306	625	2.54
III	941432	942209	778	499	1.86
III	1212845	1213402	558	248	2.02
III	1217362	1218121	760	125	1.93
III	1218134	1220244	2111	1576	7.6
III	1221480	1222030	551	149	2.85
III	1251234	1253251	2018	1370	6.73
III	1418614	1419347	734	185	2.57
III	1419391	1420586	1196	413	5.23
III	1423976	1424748	773	163	2.42
III	1508840	1509337	498	326	2.12
III	1516185	1516693	509	223	2.17
III	1516740	1518583	1844	1404	2.22
III	1526759	1527098	340	171	2.47
III	1531595	1531994	400	338	1.88
III	1568967	1570115	1149	767	4.94
III	1616660	1617299	640	281	2.22
III	1618857	1619377	521	338	3.01
III	1676545	1680716	4172	1301	4.2
III	1717279	1717635	357	162	2.86
III	1742209	1743297	1089	750	2.21
III	1801234	1801584	351	199	2.17
III	1808220	1808524	305	157	2.17
III	1879597	1880962	1366	417	2.02
III	1920819	1922036	1218	300	2.67
III	1929798	1930246	449	127	1.78
III	1933147	1935369	2223	698	10.61
III	1938026	1938950	925	756	2.02
III	1939058	1940715	1658	669	5.58
III	1951767	1952427	661	336	2.52
III	1958807	1960008	1202	911	3.36
III	2100745	2104050	3306	450	11.75
III	2104695	2106772	2078	516	2.73
III	2171239	2172649	1411	648	7.21
III	2562178	2563100	923	600	3.81
III	2676053	2676785	733	435	2.52
III	2675268	2675802	535	223	2.22
III	2676821	2677448	628	473	1.91
III	2750031	2750400	370	137	2.17
III	2756884	2759842	2959	1208	3.51
III	2795515	2795897	383	232	2.72
III	2875833	2879357	3525	729	5.88
III	2879442	2880074	633	269	2.03
III	2924843	2925565	723	128	1.83
III	3000051	3001250	1200	686	2.2
III	3005741	3006214	474	183	1.93
III	3008142	3008682	541	249	1.88
III	3011140	3013621	2482	668	2.67
III	3019112	3023197	4086	3571	6.07
III	3061102	3061749	648	217	2.91
III	3068992	3069409	418	185	2.02
III	3142991	3143360	370	216	2.32
III	3200142	3200906	765	487	2.91
III	3207205	3207707	503	358	2.02
III	3317232	3319477	2246	733	4.99
III	3346710	3347045	336	164	5.73
III	3367495	3368521	1027	464	2.03
III	3388709	3390022	1314	813	2.81
III	3392311	3393496	1186	447	2.91
III	3473795	3474365	571	255	2.47
III	3606608	3607432	825	334	2.11
III	3619318	3620444	1127	953	2.32
III	3643614	3644099	486	367	2.12
III	3666908	3670161	3254	2574	6.22
III	3672626	3673133	508	321	2.17
III	3733913	3734379	467	177	2.22
III	3738463	3739005	543	261	2.67
III	3747134	3747521	388	132	2.22
III	3789634	3790689	1056	873	2.15
III	3791179	3791575	397	210	2.12
III	3790715	3791093	379	224	2.02
III	3793136	3794728	1593	411	5.73
III	3794795	3799836	5042	4493	14.89
III	3805645	3808031	2387	1124	4.97
III	3868009	3868693	685	148	2.35
III	3867267	3867839	573	369	3.3
III	3868829	3872731	3903	2852	4.46
III	3873522	3873888	367	200	1.97
III	3875328	3876088	761	218	2.12
III	3876242	3876713	472	309	1.92
III	3880418	3881366	949	634	2.76
III	3896939	3897813	875	693	14.41
III	3902452	3903152	701	442	3.04
III	3956874	3957740	867	542	3.55
III	3967679	3970829	3151	1754	2.73
III	3967018	3967590	573	412	1.97
III	3972161	3976812	4652	3891	7.21
III	3983762	3984652	891	452	2.17
III	4015275	4019069	3795	442	4.95
III	4096649	4097300	652	223	2.02
III	4128352	4129170	819	341	1.78
III	4193495	4196038	2544	690	3.48
III	4198818	4199993	1176	621	4.99
III	4220597	4221501	905	345	1.86
III	4223451	4224013	563	216	1.97
III	4269957	4270401	445	275	2.57
III	4275467	4276194	728	516	2
III	4276433	4277114	682	507	2.22
III	4278543	4278860	318	132	2.37
III	4278898	4283008	4111	2247	10.59
III	4314397	4316069	1673	837	6.71
III	4358664	4361223	2560	1460	2.67
III	4369142	4370438	1297	600	12.5
III	4378225	4379387	1163	763	8.1
III	4475105	4475885	781	186	2.49
III	4489611	4493458	3848	1652	3.83
III	4493474	4493987	514	146	1.93
III	4494043	4496463	2421	1388	2.51
III	4500411	4506086	5676	2293	8.36
III	4620770	4626674	5905	4202	4.53
III	4649007	4650637	1631	1078	2.32
III	4650941	4651524	584	113	1.97
III	4666434	4667127	694	203	2.07
III	4723883	4725766	1884	358	3.41
III	4896877	4897853	977	617	2.24
III	4899323	4900157	835	620	1.93
III	4946762	4947748	987	468	2.05
III	4952687	4953182	496	293	2.1
III	5013490	5014679	1190	478	2.62
III	5023260	5024807	1548	1033	3.41
III	5024914	5025505	592	424	2.37
III	5031062	5032044	983	313	6.32
III	5080039	5080941	903	88	1.9
III	5120838	5122601	1764	843	2.73
III	5127074	5127805	732	218	2.02
III	5127814	5129124	1311	164	2.47
III	5129198	5130572	1375	731	2.61
III	5136782	5137984	1203	376	3.9
III	5196315	5196952	638	308	2.52
III	5210921	5211820	900	435	6.42
III	5230184	5230888	705	397	2.17
III	5228864	5229969	1106	129	2.12
III	5294543	5295302	760	153	2.32
III	5352998	5358630	5633	2240	22.16
III	5417014	5418962	1949	587	4
III	5502721	5506876	4156	767	8.9
III	5565265	5567614	2350	887	2.99
III	5562786	5565077	2292	1124	2.67
III	5621114	5621630	517	131	1.68
III	5626753	5632474	5722	1178	10.72
III	5679993	5680936	944	253	3.11
III	5694199	5694869	671	385	3.8
III	5707923	5708923	1001	574	1.99
III	5714440	5716542	2103	1447	3.75
III	5760514	5762034	1521	609	4.45
III	5832552	5833575	1024	334	2.81
III	5833840	5835949	2110	1757	4.39
III	5836265	5841471	5207	2003	5.13
III	5874243	5876598	2356	369	3.42
III	5914383	5915400	1018	383	2.42
III	5940149	5944289	4141	534	4.75
III	5947539	5948438	900	151	2.52
III	5950886	5953886	3001	510	6.16
III	5988635	5989581	947	405	2.57
III	5991612	5993237	1626	225	2.72
III	5998508	6000380	1873	1132	2.93
III	6002677	6003535	859	654	2.12
III	6123382	6123882	501	171	2.67
III	6124417	6124844	428	135	1.97
III	6132421	6133070	650	443	2.17
III	6133251	6134218	968	171	2.22
III	6134941	6135416	476	135	2.52
III	6136118	6137789	1672	1181	5.18
III	6141249	6142062	814	412	5.58
III	6166226	6169333	3108	1003	3.74
III	6169745	6170515	771	393	2.42
III	6277889	6278683	795	579	2.81
III	6278750	6281384	2635	1627	6.66
III	6301676	6302097	422	133	2.47
III	6302118	6303370	1253	862	3.01
III	6353921	6357124	3204	2373	3.95
III	6360577	6366363	5787	4125	7.47
III	6358861	6360568	1708	658	3.11
III	6366368	6367959	1592	782	2.77
III	6373769	6375386	1618	521	2.43
III	6415362	6417158	1797	648	2.85
III	6417284	6418597	1314	493	4.57
III	6421902	6422685	784	390	2.16
III	6439889	6440280	392	229	2.27
III	6462622	6463405	784	259	2.91
III	6464065	6464730	666	379	3.26
III	6563652	6564978	1327	505	4.39
III	6648846	6649344	499	341	2.12
III	6646633	6648813	2181	901	2.57
III	6695019	6696164	1146	362	2.96
III	6814959	6815553	595	169	2.76
III	6871697	6874072	2376	1316	3.15
III	6928270	6929576	1307	764	7.36
III	6949839	6950521	683	539	1.99
III	6971805	6972278	474	302	2.72
III	6969670	6971401	1732	366	2.64
III	6992336	6997166	4831	1343	7
III	7001200	7001556	357	197	2.12
III	6997256	6998199	944	791	2.96
III	7012137	7013017	881	515	2.25
III	7101833	7102998	1166	294	2.47
III	7103057	7103903	847	557	2.22
III	7166466	7168114	1649	482	3.6
III	7169015	7170174	1160	789	2.12
III	7168287	7168902	616	161	1.88
III	7206910	7208237	1328	716	3.36
III	7206305	7206880	576	188	2.02
III	7209548	7210116	569	323	2.98
III	7332509	7333101	593	290	2.27
III	7335054	7335677	624	255	2.96
III	7338030	7339067	1038	794	3.26
III	7336612	7337181	570	221	2.02
III	7387286	7387820	535	140	2.32
III	7465056	7465865	810	413	2.87
III	7486945	7487558	614	392	3.26
III	7497726	7498691	966	127	2.01
III	7494695	7495684	990	440	2.81
III	7506903	7508361	1459	1057	3.38
III	7509713	7511344	1632	320	4.79
III	7528188	7533719	5532	2642	6.51
III	7656145	7656987	843	395	2.02
III	7668474	7669265	792	194	4.84
III	7708882	7709957	1076	896	2.23
III	7722048	7737592	15545	7969	9.68
III	7780379	7780882	504	147	1.97
III	7823930	7824416	487	226	2.7
III	7875417	7876139	723	580	2.27
III	7953841	7954622	782	388	2.41
III	7973646	7976414	2769	841	8.5
III	7973155	7973630	476	346	2.02
III	7976663	7977625	963	659	3.49
III	7982066	7982941	876	204	2.32
III	8111096	8111555	460	125	2.32
III	8132334	8132796	463	216	2.32
III	8136321	8137004	684	344	2.81
III	8227005	8227900	896	433	4.26
III	8228191	8230441	2251	1540	3.64
III	8242653	8243147	495	266	2.69
III	8293201	8294073	873	433	3.83
III	8298303	8298657	355	157	2.47
III	8301184	8301914	731	282	1.71
III	8301986	8303465	1480	862	2.14
III	8342687	8345321	2635	1758	4.06
III	8356103	8357033	931	591	3.36
III	8373238	8373779	542	475	1.78
III	8417076	8417967	892	152	2.17
III	8441369	8441741	373	227	2.76
III	8503153	8503485	333	170	2.52
III	8500407	8502964	2558	1121	3.11
III	8504153	8504588	436	365	2.02
III	8509469	8513786	4318	1683	6.77
III	8514204	8517094	2891	507	11.6
III	8652244	8654587	2344	1275	5.97
III	8671605	8671974	370	218	2.12
III	8770360	8771235	876	494	2.19
III	8773201	8773948	748	357	2
III	8792174	8793670	1497	334	3.57
III	8794158	8798734	4577	1483	9.92
III	8799495	8804944	5450	2752	14.15
III	8854536	8860068	5533	827	5.78
III	8865052	8867651	2600	1975	3.49
III	8871109	8874730	3622	1979	4.2
III	8904026	8904753	728	271	2.72
III	8908659	8910001	1343	741	2.06
III	8910717	8912202	1486	438	3.31
III	8921975	8923626	1652	1343	5.08
III	8976496	8978253	1758	943	3
III	8979419	8985378	5960	2711	11.63
III	9001254	9002024	771	422	2.47
III	9051112	9051791	680	391	2.07
III	9051951	9053403	1453	495	2.47
III	9053701	9054151	451	157	2.57
III	9234125	9234485	361	208	2.37
III	9342110	9343204	1095	845	2.62
III	9344697	9345300	604	306	2.07
III	9442390	9443539	1150	285	1.94
III	9441080	9441678	599	430	1.86
III	9455953	9456826	874	365	3.06
III	9461870	9463269	1400	789	4.75
III	9467067	9467653	587	151	2.12
III	9488785	9489215	431	192	2.57
III	9523421	9523869	449	252	2.41
III	9545339	9546485	1147	802	2.55
III	9623131	9624262	1132	562	2.6
III	9636733	9637538	806	632	2.62
III	9638870	9639678	809	436	2.02
III	9662352	9667055	4704	1523	15.9
III	9697892	9701546	3655	872	3.7
III	9701679	9706078	4400	1608	6.14
III	9707098	9708263	1166	814	2.49
III	9764573	9766631	2059	905	5.53
III	9770047	9770734	688	316	1.94
III	9781121	9782686	1566	1086	2.47
III	9807224	9808432	1209	571	14.65
III	9816724	9817643	920	431	1.94
III	9824947	9826406	1460	1064	3.06
III	9836199	9836677	479	341	2.57
III	9904690	9905811	1122	475	2.32
III	9956892	9957300	409	200	1.88
III	9968134	9968547	414	246	2.12
III	10092254	10095095	2842	2115	6.27
III	10152638	10154566	1929	563	3.38
III	10214286	10217197	2912	2272	6.97
III	10243517	10244352	836	529	2.52
III	10294804	10295510	707	267	2.05
III	10295622	10298998	3377	625	4.89
III	10325186	10327089	1904	732	5.05
III	10327221	10328667	1447	135	2.37
III	10328700	10329956	1257	704	3.65
III	10337414	10338373	960	329	2.22
III	10338711	10339606	896	414	2.47
III	10463309	10463987	679	240	2.47
III	10505838	10506573	736	517	3.01
III	10515950	10517084	1135	353	2.32
III	10518479	10521286	2808	394	8.07
III	10525775	10528419	2645	404	5.73
III	10530264	10530898	635	355	1.99
III	10531026	10532684	1659	855	4.99
III	10534993	10537983	2991	2549	4.14
III	10669781	10673548	3768	1076	6.73
III	10711025	10713091	2067	905	3.01
III	10715062	10718788	3727	1420	8.95
III	10741135	10741802	668	87	1.93
III	10740213	10741125	913	616	2.32
III	10746130	10746919	790	515	2.42
III	10758879	10759388	510	351	2.62
III	10809140	10809598	459	333	1.97
III	10808389	10808843	455	332	2.32
III	10811149	10820543	9395	4830	17.43
III	10809763	10811116	1354	1189	2.67
III	10876686	10877176	491	309	1.88
III	10989410	10989886	477	299	2.27
III	11090581	11091084	504	113	1.83
III	11171375	11172019	645	397	2.37
III	11182472	11183002	531	233	2.02
III	11184324	11186199	1876	1038	2.86
III	11186288	11186674	387	178	2.07
III	11187924	11188743	820	347	2.17
III	11189791	11190566	776	429	2.42
III	11191778	11192484	707	477	1.63
III	11267124	11267852	729	126	1.93
III	11268712	11269892	1181	854	2.62
III	11332455	11332980	526	353	2.07
III	11333929	11335395	1467	294	2.12
III	11335609	11336206	598	142	1.97
III	11367005	11368030	1026	885	2.14
III	11388066	11388658	593	310	2.48
III	11415896	11416489	594	407	2.1
III	11417640	11419139	1500	1184	2.15
III	11420201	11420785	585	399	2.32
III	11420818	11422205	1388	880	2.67
III	11423397	11428468	5072	3126	5.87
III	11436031	11436942	912	430	1.92
III	11432617	11434128	1512	1140	2.76
III	11430600	11432031	1432	884	1.96
III	11463367	11464421	1055	440	2.33
III	11465827	11466424	598	276	2.57
III	11466497	11467035	539	159	2.02
III	11495077	11496432	1356	586	2.02
III	11558460	11559166	707	344	2.07
III	11680128	11680455	328	174	3.06
III	11684297	11684852	556	416	1.97
III	11689080	11691520	2441	325	3.5
III	11693985	11695393	1409	377	2.95
III	11758417	11759042	626	315	2.12
III	11817697	11818614	918	409	3.07
III	11830469	11831004	536	350	2.86
III	11831078	11831541	464	287	1.93
III	11831864	11832343	480	143	2.07
III	11832948	11833396	449	279	1.83
III	11834639	11835405	767	316	2.81
III	11848325	11849539	1215	888	3.88
III	11878580	11879641	1062	350	2.27
III	11894148	11894809	662	438	2.32
III	11921218	11922065	848	387	4.44
III	11925720	11926363	644	208	2.27
III	11933225	11936647	3423	1695	5.38
III	11936879	11937320	442	350	1.88
III	11938010	11938782	773	632	2.17
III	11946214	11947763	1550	1399	3.26
III	12020053	12021374	1322	348	3.01
III	12022228	12022683	456	285	1.83
III	12024960	12025437	478	214	2.67
III	12076885	12078477	1593	719	2.17
III	12079156	12083523	4368	3142	4.86
III	12143706	12144053	348	173	8.93
III	12160320	12161204	885	283	2.07
III	12166119	12166610	492	366	2.12
III	12165532	12166087	556	389	2.07
III	12250118	12251050	933	335	3.26
III	12335545	12337400	1856	636	9.2
III	12340489	12341829	1341	780	2.54
III	12344832	12345960	1129	592	6.17
III	12367609	12369616	2008	1207	4.05
III	12398048	12399311	1264	825	8.69
III	12400434	12402549	2116	1828	3.01
III	12428782	12429273	492	336	1.97
III	12445871	12446364	494	311	2.31
III	12447036	12447908	873	274	2.72
III	12453043	12454608	1566	417	5.08
III	12540979	12542377	1399	670	2.05
III	12549422	12549806	385	204	2.96
III	12560461	12560996	536	246	1.83
III	12562408	12566488	4081	2863	3.27
III	12566564	12568632	2069	1602	7.26
III	12596818	12597618	801	495	2.52
III	12598547	12599721	1175	592	4.11
III	12601848	12602856	1009	418	2.17
III	12604012	12604815	804	634	2.36
III	12605842	12606669	828	90	1.9
III	12607028	12608979	1952	1259	7.9
III	12612587	12612991	405	287	2.12
III	12613194	12613943	750	265	2.42
III	12614007	12617642	3636	3270	5.68
III	12641927	12642421	495	79	1.63
III	12686011	12687010	1000	508	2.86
III	12833969	12837415	3447	3095	4.51
III	12906301	12906911	611	366	2.94
III	12913800	12915217	1418	1142	2.25
III	12912282	12912735	454	279	2.26
III	13032364	13032923	560	150	3.8
III	13070173	13071096	924	487	2.95
III	13072176	13073272	1097	399	4.69
III	13092285	13093166	882	320	2.12
III	13258490	13260667	2178	967	3.75
III	13448191	13448676	486	332	3.21
III	13446783	13447901	1119	859	6.86
III	13462747	13463317	571	337	1.93
III	13463837	13465964	2128	986	7.01
III	13516458	13517109	652	446	2.37
III	13523468	13528017	4550	3338	3.96
III	13528311	13528744	434	304	1.98
III	13530048	13530529	482	306	1.93
III	13530831	13531461	631	293	2.17
III	13546619	13547283	665	271	2.22
III	13550885	13551459	575	142	1.97
III	13562592	13564530	1939	1464	5.18
III	13603969	13606610	2642	2030	15.55
III	13626135	13626696	562	404	1.83
III	13710295	13710864	570	385	2.47
III	13716833	13717396	564	245	1.98
III	13717402	13717816	415	141	2.02
III	13720734	13722989	2256	782	5.53
III	13718041	13720513	2473	1289	3.9
III	13723238	13723613	376	182	2.02
III	13729286	13729691	406	179	2.37
III	13726258	13727780	1523	728	5.37
III	13729785	13730476	692	136	2.49
III	13745964	13747292	1329	865	2.62
III	13743907	13745527	1621	460	3.15
III	13754118	13755766	1649	957	2.6
III	13761327	13764963	3637	2453	12.11
III	13765120	13766373	1254	879	2.81
III	13766379	13767302	924	353	2.86
IV	105934	106329	396	213	2.05
IV	109161	110484	1324	501	2.95
IV	127492	128117	626	261	2.36
IV	130072	132451	2380	361	2.76
IV	228349	231402	3054	2442	4.05
IV	292198	294082	1885	467	3.55
IV	294145	295332	1188	615	2.42
IV	307763	311515	3753	1167	5.33
IV	324920	325458	539	167	2.12
IV	362403	362983	581	162	2.07
IV	361613	362302	690	355	2.02
IV	427169	427526	358	217	2.47
IV	560162	561439	1278	1135	2.32
IV	561479	562955	1477	534	2.68
IV	563005	563488	484	58	1.78
IV	563554	565135	1582	1436	2.37
IV	624124	624972	849	302	2.76
IV	628429	631510	3082	1605	5.57
IV	631818	632312	495	252	1.88
IV	748744	749829	1086	700	3.36
IV	747360	748665	1306	727	2.17
IV	761413	764159	2747	2403	3.9
IV	813089	815807	2719	1215	3.07
IV	817476	818314	839	541	2.17
IV	854104	854672	569	152	2.12
IV	930897	931421	525	414	1.83
IV	1388087	1388659	573	445	2.42
IV	1439093	1439477	385	129	2.37
IV	1440613	1441429	817	686	2.12
IV	1454324	1457701	3378	749	4.74
IV	1458395	1459928	1534	1099	2.62
IV	1586334	1586868	535	314	2.12
IV	1659043	1659566	524	164	2.37
IV	1710812	1711553	742	457	2.81
IV	1723181	1723892	712	273	1.97
IV	1737084	1739902	2819	1905	5.63
IV	1752540	1755093	2554	307	2.62
IV	1757754	1759343	1590	1189	2.32
IV	1779160	1780383	1224	709	3.16
IV	1825937	1827570	1634	966	2.61
IV	1829197	1830012	816	214	1.94
IV	1830963	1831748	786	476	3.46
IV	1845016	1845539	524	426	1.78
IV	1857219	1857636	418	248	2.17
IV	1857652	1858637	986	885	1.97
IV	1875799	1876749	951	381	2.24
IV	1880004	1880487	484	222	1.97
IV	1902709	1903341	633	470	2.12
IV	1916344	1917044	701	331	2.22
IV	1914941	1916283	1343	405	3.31
IV	1942086	1942572	487	311	2.52
IV	1943074	1943796	723	424	3.29
IV	1944450	1944954	505	151	2.96
IV	1950562	1951239	678	168	3.7
IV	2096845	2097231	387	214	2.86
IV	2138933	2139370	438	312	1.78
IV	2140777	2141276	500	370	1.88
IV	2309545	2310181	637	265	2.42
IV	2314084	2314532	449	319	2.02
IV	2316668	2317207	540	295	2.67
IV	2371034	2371394	361	175	2.27
IV	2388830	2389384	555	136	1.97
IV	2518263	2518702	440	317	2.07
IV	2524408	2524890	483	301	2.37
IV	2601791	2602994	1204	307	2.86
IV	2603018	2604192	1175	731	2.47
IV	2604248	2606494	2247	1207	3.55
IV	2648170	2649014	845	336	3.21
IV	2664339	2664859	521	75	1.78
IV	2676285	2676830	546	261	2.72
IV	2679676	2680687	1012	724	2.96
IV	2681610	2682524	915	479	3.16
IV	2705915	2708742	2828	2505	3.26
IV	2749889	2752230	2342	566	3.55
IV	2753429	2756634	3206	415	3.12
IV	2770168	2770855	688	398	1.93
IV	2796534	2797388	855	459	2.39
IV	2843496	2845232	1737	912	4.13
IV	2882294	2883637	1344	165	1.88
IV	2900007	2900649	643	292	2.02
IV	2939053	2939492	440	282	2.32
IV	2985673	2987646	1974	1609	2.42
IV	2988179	2988614	436	300	1.78
IV	2989660	2991036	1377	1023	4.69
IV	2991473	2996159	4687	3552	12.83
IV	3023016	3023715	700	573	1.88
IV	3024735	3028810	4076	2783	4
IV	3049671	3050563	893	709	2.32
IV	3081990	3082464	475	160	1.93
IV	3118442	3119324	883	709	2.52
IV	3121230	3121930	701	326	2.32
IV	3131717	3136278	4562	3424	5.43
IV	3161774	3162556	783	350	2.32
IV	3165187	3170106	4920	2066	6.42
IV	3206240	3209720	3481	978	16.44
IV	3227352	3228541	1190	743	3.16
IV	3232085	3232542	458	378	1.73
IV	3231242	3232045	804	421	2.62
IV	3232645	3234248	1604	178	2.67
IV	3254629	3259422	4794	151	4.25
IV	3253398	3254444	1047	333	2.27
IV	3294511	3295057	547	185	2.67
IV	3296510	3297103	594	427	2.18
IV	3311031	3311554	524	137	1.78
IV	3336516	3337260	745	388	3.6
IV	3337456	3338025	570	454	2.22
IV	3518438	3519224	787	317	2.47
IV	3524632	3525350	719	260	4.29
IV	3634304	3636697	2394	1137	4.15
IV	3645704	3646725	1022	763	2.79
IV	3646760	3648570	1811	1063	2.76
IV	3661758	3662216	459	359	1.63
IV	3742318	3744776	2459	1690	4.2
IV	3746138	3747161	1024	706	2.96
IV	3744779	3745838	1060	374	2.47
IV	3794668	3795678	1011	354	2.26
IV	3812254	3815186	2933	2519	13.53
IV	3815788	3816449	662	541	1.83
IV	3871474	3872102	629	327	2.27
IV	3872472	3873566	1095	321	1.93
IV	3874337	3874927	591	285	3.06
IV	4014541	4015213	673	473	2.02
IV	4015830	4016490	661	496	2.17
IV	4017504	4018030	527	148	2.17
IV	4018343	4019224	882	305	2.36
IV	4019617	4021442	1826	680	3.11
IV	4021463	4027962	6500	5649	5.8
IV	4028065	4028597	533	106	1.88
IV	4212653	4213291	639	502	1.83
IV	4215423	4216784	1362	1041	2.27
IV	4278117	4279176	1060	772	2.16
IV	4295060	4295428	369	269	1.93
IV	4388728	4389901	1174	442	2.86
IV	4390426	4390946	521	261	2.72
IV	4396031	4409670	13640	3479	11.76
IV	4411466	4412085	620	376	2.12
IV	4413096	4413562	467	146	1.97
IV	4446624	4447380	757	359	1.7
IV	4445674	4446090	417	187	2.52
IV	4449370	4450506	1137	596	5.2
IV	4454223	4455662	1440	494	5.18
IV	4456482	4458197	1716	918	3.19
IV	4459174	4459560	387	115	1.97
IV	4459576	4460106	531	250	1.97
IV	4461585	4463908	2324	1519	2.7
IV	4464308	4477891	13584	5910	8.46
IV	4478971	4480414	1444	636	3.29
IV	4488285	4489098	814	462	2.62
IV	4489806	4490578	773	551	2.37
IV	4564497	4565021	525	308	2.47
IV	4565415	4566489	1075	498	2.73
IV	4612363	4612798	436	135	2.02
IV	4652232	4652797	566	228	2.03
IV	4658834	4659323	490	178	1.87
IV	4703591	4704299	709	489	2.12
IV	4725355	4725852	498	327	2.86
IV	4748129	4749276	1148	366	2.81
IV	5086342	5087122	781	333	2.86
IV	5087262	5087768	507	226	2.86
IV	5368239	5369226	988	570	2.69
IV	5374048	5376128	2081	1524	3.58
IV	5554734	5558315	3582	2687	3.05
IV	5561210	5561827	618	247	2.42
IV	5561916	5562855	940	348	2.36
IV	5562862	5564961	2100	831	4.61
IV	5565022	5565592	571	267	2.81
IV	5581543	5582517	975	411	2.62
IV	5588020	5589383	1364	834	2.18
IV	5592363	5595461	3099	2475	3.49
IV	5596836	5602955	6120	3776	12.55
IV	5603076	5603863	788	581	1.78
IV	5604048	5606841	2794	760	6.23
IV	5607114	5608576	1463	518	5.13
IV	5653263	5654614	1352	676	2.13
IV	5651319	5652418	1100	591	2.64
IV	5657093	5657612	520	235	2.22
IV	5664186	5665876	1691	1310	3.5
IV	5666087	5667788	1702	1148	5.73
IV	5690994	5691582	589	399	5.22
IV	5747083	5748382	1300	585	3.71
IV	5748411	5750716	2306	1090	2.4
IV	5750871	5753812	2942	1154	4.54
IV	5753877	5754654	778	435	2.57
IV	5946792	5947252	461	289	2.37
IV	5972591	5974929	2339	1890	2.57
IV	5985433	5985899	467	174	2.32
IV	5987209	5987764	556	396	2.24
IV	6005594	6006399	806	608	4.5
IV	6062072	6063572	1501	344	3.75
IV	6087772	6088320	549	141	2.12
IV	6088482	6091516	3035	2072	9.08
IV	6096925	6097563	639	322	3.11
IV	6097628	6098129	502	197	2.02
IV	6099908	6101540	1633	382	2.56
IV	6102974	6105525	2552	482	4.68
IV	6294009	6294787	779	150	2.67
IV	6294795	6295530	736	427	3.5
IV	6329329	6330521	1193	1008	3.26
IV	6330737	6333058	2322	370	7.46
IV	6333302	6334289	988	460	3.85
IV	6365960	6367786	1827	1089	3.01
IV	6589187	6589864	678	552	1.85
IV	6783928	6785297	1370	708	2.55
IV	6809507	6810298	792	344	4.25
IV	6878271	6879303	1033	575	4.53
IV	6906252	6906844	593	293	2.51
IV	6975446	6975774	329	164	2.42
IV	7027360	7028009	650	413	2.62
IV	7083210	7084235	1026	458	3.2
IV	7130685	7131564	880	524	3.06
IV	7142908	7143768	861	542	1.82
IV	7235469	7235857	389	170	1.97
IV	7236329	7240984	4656	3824	7.36
IV	7313908	7314415	508	144	2.12
IV	7390736	7393615	2880	1390	3.85
IV	7393704	7394163	460	326	2.27
IV	7394359	7395474	1116	523	2.12
IV	7396750	7397386	637	349	1.79
IV	7405978	7406809	832	649	2.34
IV	7428605	7432326	3722	592	4.99
IV	7440971	7441400	430	203	5.97
IV	7485919	7487090	1172	624	3.26
IV	7487440	7488443	1004	245	3.01
IV	7506044	7506718	675	498	1.97
IV	7506851	7507708	858	573	3.2
IV	7543632	7544168	537	349	2.72
IV	7547044	7548632	1589	1467	2.02
IV	7554020	7554619	600	462	2.04
IV	7558002	7560037	2036	1288	13.43
IV	7591287	7592238	952	137	2.81
IV	7593559	7596078	2520	1503	3.46
IV	7592249	7592667	419	264	2.76
IV	7597223	7597742	520	131	3.8
IV	7597893	7598864	972	161	2.81
IV	7623266	7624816	1551	933	3.85
IV	7633104	7633592	489	423	1.97
IV	7663095	7663909	815	254	2.22
IV	7789459	7790719	1261	285	3.21
IV	7845629	7846039	411	310	2.12
IV	7908969	7911000	2032	1282	7.29
IV	7912040	7912457	418	298	1.97
IV	7914894	7915664	771	463	2.27
IV	7953399	7954005	607	397	3.9
IV	7959715	7960901	1187	811	2.29
IV	7983228	7984375	1148	350	3.6
IV	8001937	8002717	781	657	2.47
IV	8061776	8062988	1213	741	2.96
IV	8066394	8067265	872	433	3.46
IV	8068086	8068909	824	565	2.22
IV	8071174	8071852	679	425	2.17
IV	8072708	8074478	1771	714	6.47
IV	8152656	8154256	1601	628	3
IV	8182651	8184151	1501	684	2.27
IV	8229415	8230606	1192	903	1.72
IV	8231829	8235460	3632	802	4.09
IV	8261943	8263650	1708	1211	2.67
IV	8263811	8266533	2723	1081	2.96
IV	8377523	8377967	445	246	2.1
IV	8428374	8428988	615	332	3.25
IV	8430849	8433202	2354	1232	13.34
IV	8467008	8468360	1353	179	4.1
IV	8468528	8469713	1186	109	7.4
IV	8470461	8470923	463	307	1.93
IV	8481969	8482636	668	541	1.62
IV	8499722	8500192	471	358	1.83
IV	8526898	8532664	5767	1189	4.36
IV	8534167	8538340	4174	3248	3.44
IV	8541157	8544659	3503	463	10.34
IV	8590658	8591198	541	252	1.77
IV	8627381	8627790	410	155	2.02
IV	8732909	8735948	3040	1999	6.06
IV	8791498	8795205	3708	923	3.75
IV	8817493	8818009	517	352	2.42
IV	8927112	8927538	427	263	3.46
IV	8947326	8947815	490	345	2.27
IV	8953881	8957985	4105	715	8.24
IV	9121178	9122249	1072	545	2.62
IV	9196378	9200533	4156	2109	6.62
IV	9204279	9205722	1444	1060	2.06
IV	9211503	9212399	897	132	2.07
IV	9215930	9218909	2980	850	4.24
IV	9258231	9259281	1051	360	7.47
IV	9402075	9402720	646	312	3.55
IV	9403342	9407061	3720	1048	6.03
IV	9410143	9410765	623	209	3.41
IV	9440034	9441360	1327	932	3.46
IV	9438780	9439960	1181	440	3.11
IV	9444297	9444974	678	524	2.81
IV	9463700	9464293	594	306	2.86
IV	9512958	9513775	818	377	3.65
IV	9628662	9629447	786	456	2.19
IV	9631107	9631916	810	624	2.39
IV	9632567	9633198	632	177	2.17
IV	9668662	9675072	6411	2682	6.07
IV	9942642	9944656	2015	1612	6.37
IV	9947669	9949032	1364	169	2.32
IV	9994745	9995685	941	588	3.51
IV	9997302	9998542	1241	822	2.48
IV	10169036	10169802	767	520	2.07
IV	10177714	10178386	673	237	2.84
IV	10216179	10216531	353	176	1.93
IV	10217070	10217611	542	148	2.72
IV	10245502	10245920	419	265	2.02
IV	10242953	10243769	817	463	2.69
IV	10278365	10279115	751	244	1.84
IV	10323433	10324325	893	168	2.07
IV	10327115	10327718	604	225	2.12
IV	10328059	10334300	6242	5368	6.87
IV	10337828	10339919	2092	1491	5.08
IV	10340740	10342299	1560	1049	3.57
IV	10380340	10380837	498	336	2.37
IV	10492111	10497744	5634	4902	9.76
IV	10497810	10506495	8686	3305	14.9
IV	10681668	10684827	3160	2142	5.1
IV	10695878	10696543	666	341	2.12
IV	10772218	10775504	3287	1879	2.85
IV	10815829	10816913	1085	386	2.24
IV	10817889	10818533	645	410	2.1
IV	10816929	10817734	806	624	2.86
IV	10818734	10819402	669	327	2.48
IV	10819462	10824928	5467	2494	10.79
IV	10825091	10826356	1266	899	2.79
IV	10918903	10919599	697	151	2.02
IV	10919899	10920365	467	141	2.17
IV	10933664	10936643	2980	1634	13.82
IV	10975643	10981881	6239	552	7.62
IV	11009495	11010527	1033	823	2.52
IV	11023511	11024181	671	531	1.83
IV	11033481	11033956	476	137	3.41
IV	11062906	11064235	1330	400	5.48
IV	11070797	11076040	5244	192	7.18
IV	11080656	11081663	1008	238	2.82
IV	11118998	11119487	490	130	1.97
IV	11146832	11149329	2498	1181	3.21
IV	11149465	11149929	465	284	2.42
IV	11323996	11325303	1308	875	3.91
IV	11325671	11326367	697	504	3.65
IV	11326488	11327176	689	148	2.67
IV	11337759	11338259	501	121	1.88
IV	11338285	11338980	696	108	2.37
IV	11339470	11340882	1413	303	2.86
IV	11352453	11355075	2623	1764	4.05
IV	11377227	11377652	426	279	2.07
IV	11400014	11401274	1261	458	2.91
IV	11406649	11407676	1028	784	2.57
IV	11481586	11482185	600	325	2.96
IV	11485703	11490149	4447	4233	3.88
IV	11491351	11491799	449	288	2.22
IV	11522108	11525420	3313	2351	9.55
IV	11525524	11526250	727	303	2.48
IV	11571342	11572479	1138	386	2.02
IV	11573250	11575745	2496	1766	3.26
IV	11583773	11584475	703	467	1.83
IV	11593238	11594745	1508	714	9.59
IV	11598653	11599630	978	639	2.8
IV	11599663	11599996	334	211	1.93
IV	11690312	11694218	3907	1929	4.84
IV	11760825	11764130	3306	1659	3.31
IV	11783532	11785354	1823	1414	3.17
IV	11813317	11814755	1439	617	3.53
IV	11818403	11819696	1294	407	2.81
IV	11820092	11822794	2703	1885	11.95
IV	11856672	11857598	927	453	2.76
IV	11859579	11860494	916	597	3
IV	11872039	11873644	1606	491	3.6
IV	11900704	11901811	1108	694	2.74
IV	11913448	11915874	2427	1344	8.59
IV	11919522	11920166	645	412	1.88
IV	11920231	11921252	1022	430	2.86
IV	11952667	11956013	3347	2471	2.81
IV	11956060	11956686	627	173	2.12
IV	11957110	11957549	440	227	2.12
IV	11971978	11972797	820	550	2.68
IV	11997470	11998291	822	518	3.6
IV	12008182	12008653	472	163	2.02
IV	12009968	12010412	445	256	1.88
IV	12034902	12036576	1675	435	3.09
IV	12039979	12040777	799	663	2.02
IV	12041757	12043716	1960	1409	2.78
IV	12086481	12087219	739	316	2.72
IV	12088592	12089317	726	491	4.59
IV	12123831	12124331	501	373	2.22
IV	12134491	12135426	936	510	3.12
IV	12197619	12203621	6003	1279	4.53
IV	12203668	12208298	4631	972	9.28
IV	12210591	12215371	4781	924	15.8
IV	12215383	12217462	2080	941	3.06
IV	12268434	12269031	598	467	1.91
IV	12294940	12296823	1884	531	4.49
IV	12296997	12297499	503	357	1.78
IV	12333115	12334392	1278	950	4
IV	12360259	12361956	1698	779	8
IV	12364843	12365485	643	466	2.81
IV	12365535	12366359	825	490	1.91
IV	12366598	12369274	2677	603	6.04
IV	12370568	12372312	1745	787	13.67
IV	12426494	12427469	976	426	2.47
IV	12474780	12476081	1302	690	2.01
IV	12526394	12527436	1043	464	4.95
IV	12709328	12711335	2008	1508	7.14
IV	12712767	12714824	2058	1561	2.74
IV	12781404	12781962	559	473	1.97
IV	12811836	12812390	555	223	2.72
IV	12813604	12818231	4628	3270	5.57
IV	12818269	12825026	6758	3372	3.51
IV	12826778	12827191	414	242	2.07
IV	12835341	12836743	1403	837	2.81
IV	12840013	12840860	848	517	2.96
IV	13019838	13020575	738	466	1.83
IV	13021452	13023698	2247	1767	2.96
IV	13024716	13036504	11789	6270	9.46
IV	13057520	13059579	2060	1419	14.35
IV	13150013	13150622	610	311	3.06
IV	13177429	13178015	587	356	2.23
IV	13239018	13240188	1171	773	2.94
IV	13250148	13252536	2389	745	4.58
IV	13293778	13294155	378	172	2.81
IV	13296239	13296763	525	286	2.42
IV	13297826	13298320	495	140	2.02
IV	13318441	13319108	668	346	2.48
IV	13323081	13324804	1724	1054	2.45
IV	13325351	13326752	1402	947	4.94
IV	13328198	13330543	2346	1671	4.34
IV	13331480	13331959	480	186	1.88
IV	13391759	13392592	834	560	1.97
IV	13548928	13549652	725	540	12.77
IV	13657757	13658510	754	333	3.26
IV	13855249	13855924	676	479	3.55
IV	13870141	13870556	416	221	1.83
IV	13882486	13882950	465	151	2.05
IV	13889047	13889597	551	325	2.11
IV	13890421	13892724	2304	1199	3.21
IV	13892897	13894232	1336	675	5.25
IV	13907306	13909494	2189	1197	3.92
IV	13909532	13910303	772	353	3.8
IV	14032446	14033135	690	559	1.93
IV	14033604	14034350	747	283	2.82
IV	14064039	14064538	500	360	2.07
IV	14065331	14065886	556	156	2.32
IV	14066176	14069104	2929	2330	6.94
IV	14071552	14072141	590	282	1.98
IV	14082795	14084105	1311	428	11.85
IV	14204916	14207514	2599	1387	4.79
IV	14258665	14260477	1813	1426	2.57
IV	14260548	14261925	1378	540	2.96
IV	14326736	14327423	688	286	4.22
IV	14608800	14624610	15811	4017	13.16
IV	14740251	14741109	859	374	3.9
IV	14763196	14763823	628	328	2.5
IV	14781145	14781532	388	201	15.83
IV	14786918	14787240	323	241	1.97
IV	14787791	14788296	506	358	1.97
IV	14790538	14791034	497	171	2.83
IV	14793934	14794321	388	224	2.52
IV	14823120	14825388	2269	1231	4.54
IV	14837895	14840497	2603	439	7.62
IV	14840522	14847039	6518	3374	2.73
IV	15018796	15019947	1152	741	2.37
IV	15020669	15021352	684	275	2.81
IV	15025366	15025797	432	179	2.52
IV	15039481	15039875	395	245	1.97
IV	15037903	15038988	1086	579	2.47
IV	15049594	15050108	515	351	1.97
IV	15058640	15060171	1532	739	9.58
IV	15271628	15274512	2885	2427	2.54
IV	15409241	15409859	619	195	17.23
IV	15691406	15694868	3463	1076	5.28
IV	15696385	15697354	970	680	2.12
IV	15703432	15704118	687	525	2.91
IV	15708046	15709083	1038	879	2.91
IV	15709098	15710248	1151	300	3.26
IV	15799437	15800606	1170	729	2.26
IV	15931618	15932217	600	269	2.86
IV	16167182	16170900	3719	2599	14.57
IV	16295937	16296773	837	425	2.57
IV	16427834	16428753	920	157	1.66
IV	16485282	16486085	804	384	2.52
IV	16487226	16493597	6372	3430	8.29
IV	16736755	16737771	1017	623	2.91
IV	17059644	17063095	3452	1337	6.96
IV	17088596	17089276	681	269	1.87
IV	17098520	17099056	537	157	1.89
IV	17118500	17118979	480	298	2.12
IV	17148421	17148988	568	175	3.5
IV	17182053	17183851	1799	449	3.11
IV	17260884	17261211	328	170	2.27
IV	17279360	17281484	2125	1252	2.44
IV	17469179	17470626	1448	169	2.2
V	2	412	411	83	10.07
V	31500	33740	2241	695	3.9
V	35368	36102	735	232	1.97
V	322616	324068	1453	988	6.5
V	479031	480132	1102	568	2.12
V	480571	481231	661	390	2.11
V	675142	676061	920	510	2.46
V	722749	728225	5477	4258	12.83
V	731134	731832	699	443	2.92
V	939052	939500	449	218	3.11
V	983635	985739	2105	337	3.21
V	1151052	1158601	7550	3222	12.52
V	1215793	1216738	946	651	2.04
V	1227726	1229076	1351	696	3.01
V	1227100	1227422	323	190	2.91
V	1229356	1232059	2704	750	3.31
V	1232492	1233024	533	379	2.22
V	1254387	1254814	428	255	3.31
V	1262107	1262942	836	656	2.67
V	1274039	1274413	375	181	7.26
V	1370681	1371492	812	652	3.65
V	1391640	1393118	1479	1103	3.65
V	1403448	1403978	531	310	5.78
V	1447659	1448141	483	345	2.17
V	1470796	1477249	6454	3992	10.28
V	1537796	1540757	2962	1813	12.56
V	1584821	1585214	394	269	1.93
V	1637796	1639160	1365	1175	4.74
V	1874872	1875576	705	353	4.59
V	2067799	2069243	1445	463	8.44
V	2131504	2131997	494	216	2.07
V	2133308	2135000	1693	612	3.65
V	2135044	2136004	961	246	2.07
V	2199031	2199675	645	351	2.47
V	2322784	2323277	494	150	2.12
V	2618661	2620293	1633	465	3.46
V	2712447	2712752	306	171	4.25
V	2730318	2731123	806	151	2.72
V	2800100	2800983	884	478	2.67
V	2805181	2806109	929	128	2.27
V	2811502	2812227	726	217	2.54
V	2872628	2873864	1237	375	2.21
V	3578947	3582374	3428	449	9.33
V	3583177	3584166	990	417	2.37
[truncated: 3,581 more rows]
