# Supplementary material for: TDP-1, the Caenorhabditis elegans ortholog of TDP-43, limits the accumulation of double-stranded RNA
Source: EMBO J. 2014 Nov 12;33(24):2947–66. doi: 10.15252/embj.201488740 (PMC4282642; doi:10.15252/embj.201488740)
Supplement: Supplementary file 12 — Supplementary Table S11 [file embj0033-2947-sd12.xlsx]

## Sheet: Table S11
Table S11: Table shows the genes within the top 50 significantly overexpressed upon knockdown of mouse TDP-43 (Polymenidou et. al. 2011) that are type I interferon inducible. Genes are an output of interferome database (http://www.interferome.org)
Gene Name	Ensembl Gene	UniGene	EntrezGene	Ensembl* Chr	Start (bp)	End (bp)
Oasl2	ENSMUSG00000029561	Mm.228363	23962	5	115346943	115362254
Ifit1	ENSMUSG00000034459	Mm.439751	15957	19	34715375	34724454
Ifit3	ENSMUSG00000074896	Mm.426079	15959	19	34658019	34663526
Bst2	ENSMUSG00000046718	Mm.260325	69550	8	74058163	74061336
5830458K66RIK	ENSMUSG00000033355
Stat1	ENSMUSG00000026104	Mm.277406	20846	1	52176282	52218704
Gpmnb	ENSMUSG00000029816
Lgals3bp	ENSMUSG00000033880	Mm.3152	19039	11	118254063	118263273
Ifitm3	ENSMUSG00000025492	Mm.141021	66141	7	148195489	148196653
Tagln2	ENSMUSG00000026547	Mm.271711	21346	1	174430178	174437511
Ifit3	ENSMUSG00000074896	Mm.426079	15959	19	34658019	34663526
Irgm	ENSMUSG00000046879	Mm.29938	15944	11	48678749	48684922
Vim	ENSMUSG00000026728	Mm.268000	22352
C3	ENSMUSG00000024164	Mm.19131	12266	17	57343397	57367559
Gbp2	ENSMUSG00000028270	Mm.24038	14469	3	142283606	142300970
cd5i	ENSMUSG00000015854
Cd44	ENSMUSG00000005087	Mm.423621	12505	2	102651298	102741822
Serping1	ENSMUSG00000023224	Mm.38888	12258	2	84605518	84615601
C3ar1	ENSMUSG00000040552	Mm.2408	12267	6	122797158	122806175
Trim30	ENSMUSG00000030921	Mm.295578	20128	7	111557539	111613707
Cybb	ENSMUSG00000015340	Mm.200362	13058	X	9013154	9046417
Cd84	ENSMUSG00000038147	Mm.259115	12523	1	173770735	173816561
A2m	ENSMUSG00000030111	Mm.30151	232345	6	121586245	121629244
Ifi27	ENSMUSG00000079017	Mm.271275	76933	12	104680379	104681890
Grn	ENSMUSG00000034708	Mm.1568	14824	11	102291795	102298119
Fbxo39	ENSMUSG00000040483	Mm.291131	327959	11	72115165	72122561
Ccnd1	ENSMUSG00000070348	Mm.273049	12443	7	152115836	152125830
Lgals3	ENSMUSG00000050335	Mm.248615	16854	14	47993593	48005835
Usp18	ENSMUSG00000030107	Mm.326911	24110	6	121195924	121220934
Gbp1	ENSMUSG00000028269	Mm.457978	14468	3	142257811	142282140
